# Supplementary material for: Manipulation of insulin signaling phenocopies evolution of a host-associated polyphenism
Source: Nat Commun. 2018 Apr 27;9:1699. doi: 10.1038/s41467-018-04102-1 (PMC5923257; doi:10.1038/s41467-018-04102-1)
Supplement: Supplementary file 3 — Supplementary Data 1 [file 41467_2018_4102_MOESM3_ESM.zip]

Archive with 66 entries (65 files):
- cross.reared.csv
- __MACOSX/
- __MACOSX/._cross.reared.csv
- Fawcett.et.al.bib
- Fawcett.et.al.Supplementary.Notes.Rmd
- __MACOSX/._Fawcett.et.al.Supplementary.Notes.Rmd
- FigS04.range.maps.png
- __MACOSX/._FigS04.range.maps.png
- FigS07.InR.phylogeny.png
- __MACOSX/._FigS07.InR.phylogeny.png
- FigS10.Dll.embryonic.RNAi.png
- __MACOSX/._FigS10.Dll.embryonic.RNAi.png
- FigS11.chico.Akt.RNAi.png
- __MACOSX/._FigS11.chico.Akt.RNAi.png
- InR.MrB.tree.nex
- __MACOSX/._InR.MrB.tree.nex
- Jhae.42LM.experimental.tps
- __MACOSX/._Jhae.42LM.experimental.tps
- Jhae.42LM.experimental.tps.meta.csv
- __MACOSX/._Jhae.42LM.experimental.tps.meta.csv
- Jhae.42LM.tps
- __MACOSX/._Jhae.42LM.tps
- Jhae.42LM.tps.meta.csv
- __MACOSX/._Jhae.42LM.tps.meta.csv
- Jhae.crosses.csv
- __MACOSX/._Jhae.crosses.csv
- Jhae.fecundity.csv
- __MACOSX/._Jhae.fecundity.csv
- Jhae.fecundity.Rmd
- __MACOSX/._Jhae.fecundity.Rmd
- Jhae.gene.exp.Rmd
- __MACOSX/._Jhae.gene.exp.Rmd
- Jhae.GMM.Rmd
- __MACOSX/._Jhae.GMM.Rmd
- Jhae.GMM.RNAi.Rmd
- __MACOSX/._Jhae.GMM.RNAi.Rmd
- Jhae.modeling.Rmd
- __MACOSX/._Jhae.modeling.Rmd
- Jhae.oa.csv
- __MACOSX/._Jhae.oa.csv
- Jhae.OA.Rmd
- __MACOSX/._Jhae.OA.Rmd
- Jhae.RNAi.Rmd
- __MACOSX/._Jhae.RNAi.Rmd
- Jhae.testes.AG.csv
- __MACOSX/._Jhae.testes.AG.csv
- Jhae.wild.ratios.csv
- __MACOSX/._Jhae.wild.ratios.csv
- Jhae.wild.Rmd
- __MACOSX/._Jhae.wild.Rmd
- logistic.regression.analysis.R
- __MACOSX/._logistic.regression.analysis.R
- nature_no_etal.csl
- __MACOSX/._nature_no_etal.csl
- pairwise.perm.test.R
- __MACOSX/._pairwise.perm.test.R
- qPCR.data.csv
- __MACOSX/._qPCR.data.csv
- qPCR.RNAi.data.csv
- __MACOSX/._qPCR.RNAi.data.csv
- reaction.norms.csv
- __MACOSX/._reaction.norms.csv
- readland.tps.scale.option.R
- __MACOSX/._readland.tps.scale.option.R
- RNAi.linear.csv
- __MACOSX/._RNAi.linear.csv
