# Supplementary material for: Manipulation of insulin signaling phenocopies evolution of a host-associated polyphenism
Source: Nat Commun. 2018 Apr 27;9:1699. doi: 10.1038/s41467-018-04102-1 (PMC5923257; doi:10.1038/s41467-018-04102-1)
Supplement: Supplementary file 3 — Supplementary Data 1 [file 41467_2018_4102_MOESM3_ESM.zip › Fawcett.et.al.bib]

@book{Mayr1963,
address = {Cambridge, Massachusetts},
author = {Mayr, Ernst},
pages = {797},
publisher = {Belknap Press},
title = {{Animal Species and Evolution}},
year = {1963}
}
@article{Gu2009,
author = {Gu, Shi-Hong and Lin, Ju-Ling and Lin, Pei-Ling and Chen, Chien-Hung},
doi = {http://dx.doi.org/10.1016/j.ibmb.2008.10.012},
issn = {0965-1748},
journal = {Insect Biochemistry and Molecular Biology},
keywords = {Akt phosphorylation,Ecdysteroidogenesis,In vivo,Insulin,Insulin receptor,PI3K,Prothoracic gland,Signal transduction},
number = {3},
pages = {171--179},
title = {{Insulin stimulates ecdysteroidogenesis by prothoracic glands in the silkworm, Bombyx mori}},
url = {http://www.sciencedirect.com/science/article/pii/S0965174808001999},
volume = {39},
year = {2009}
}
@misc{iNaturalist2017,
title = {{iNaturalist.org}},
url = {https://www.inaturalist.org/observations?taxon{\_}id=127669},
year = {2017}
}
@article{Sikkink2017,
author = {Sikkink, Kristin L and Kobiela, Megan E and Snell-Rood, Emilie C},
doi = {10.1186/s12864-017-3787-2},
issn = {1471-2164},
journal = {BMC Genomics},
number = {1},
pages = {412},
title = {{Genomic adaptation to agricultural environments: cabbage white butterflies (Pieris rapae) as a case study}},
url = {http://dx.doi.org/10.1186/s12864-017-3787-2},
volume = {18},
year = {2017}
}
@article{Simao2015,
author = {Sim{\~{a}}o, Felipe A and Waterhouse, Robert M and Ioannidis, Panagiotis and Kriventseva, Evgenia V and Zdobnov, Evgeny M},
doi = {10.1093/bioinformatics/btv351},
journal = {Bioinformatics},
number = {19},
pages = {3210},
title = {{BUSCO: assessing genome assembly and annotation completeness with single-copy orthologs}},
url = {+ http://dx.doi.org/10.1093/bioinformatics/btv351},
volume = {31},
year = {2015}
}
@techreport{Gilman1994,
author = {Gilman, Edward F. and Watson, Dennis G.},
institution = {Environmental Horticulture Department, Florida Cooperative Extension Service, Institute of Food and Agricultural Sciences, University of Florida},
pages = {1--3},
title = {{Fact Sheet ST-581 Sapindus drummondii Western Soapberry}},
year = {1994}
}
@techreport{Gilman1993,
author = {Gilman, Edward F. and Watson, Dennis G.},
institution = {Environmental Horticulture Department, Florida Cooperative Extension Service, Institute of Food and Agricultural Sciences, University of Florida},
pages = {1--3},
title = {{Fact Sheet ST-338 Koelreuteria paniculata Goldenraintree}},
year = {1993}
}
@techreport{Gilman1993a,
author = {Gilman, Edward F. and Watson, Dennis G.},
institution = {Environmental Horticulture Department, Florida Cooperative Extension Service, Institute of Food and Agricultural Sciences, University of Florida},
pages = {1--3},
title = {{Fact Sheet ST-337 Koelreuteria elegans Flamegold}},
year = {1993}
}
@techreport{Gilman1993b,
author = {Gilman, Edward F. and Watson, Dennis G.},
institution = {Environmental Horticulture Department, Florida Cooperative Extension Service, Institute of Food and Agricultural Sciences, University of Florida},
pages = {1--4},
title = {{Fact Sheet ST-336 Koelreuteria bipinnata Chinese Flame-Tree}},
year = {1993}
}
@article{Lind2007,
author = {Lind, M I and Johansson, F},
doi = {10.1111/j.1420-9101.2007.01353.x},
isbn = {1420-9101},
issn = {1010-061X},
journal = {Journal of Evolutionary Biology},
keywords = {Rana temporaria,development rate,environmental variation,hydroperiod,local adaptation,phenotypic plasticity,pool drying},
month = {jul},
number = {4},
pages = {1288--1297},
publisher = {Blackwell Publishing Ltd},
title = {{The degree of adaptive phenotypic plasticity is correlated with the spatial environmental heterogeneity experienced by island populations of Rana temporaria}},
url = {http://dx.doi.org/10.1111/j.1420-9101.2007.01353.x http://doi.wiley.com/10.1111/j.1420-9101.2007.01353.x},
volume = {20},
year = {2007}
}
@article{Ghalambor2015,
author = {Ghalambor, Cameron K and Hoke, Kim L and Ruell, Emily W and Fischer, Eva K and Reznick, David N and Hughes, Kimberly a.},
doi = {10.1038/nature15256},
isbn = {0028-0836},
issn = {0028-0836},
journal = {Nature},
number = {7569},
pages = {372--375},
pmid = {26331546},
title = {{Non-adaptive plasticity potentiates rapid adaptive evolution of gene expression in nature}},
url = {http://www.nature.com/doifinder/10.1038/nature15256},
volume = {525},
year = {2015}
}
@inbook{Shapiro1976,
address = {Boston, MA},
author = {Shapiro, Arthur M},
booktitle = {Evolutionary Biology: Volume 9},
doi = {10.1007/978-1-4615-6950-3_6},
editor = {Hecht, Max K and Steere, William C and Wallace, Bruce},
isbn = {978-1-4615-6950-3},
pages = {259--333},
publisher = {Springer US},
title = {{Seasonal Polyphenism}},
url = {http://dx.doi.org/10.1007/978-1-4615-6950-3{\_}6},
year = {1976}
}
@article{Stearns1989,
author = {Stearns, Stephen C.},
doi = {10.2307/1311135},
isbn = {00063568},
issn = {00063568},
journal = {BioScience},
number = {7},
pages = {436--445},
pmid = {6599971},
title = {{The Evolutionary Significance of Phenotypic Plasticity}},
volume = {39},
year = {1989}
}
@article{Snell-Rood2012,
author = {Snell-Rood, Emilie C. and Moczek, Armin P.},
doi = {10.1371/journal.pone.0034857},
isbn = {1932-6203},
issn = {1932-6203},
journal = {PloS one},
number = {4},
pages = {e34857},
pmid = {22514679},
title = {{Insulin signaling as a mechanism underlying developmental plasticity: the role of FOXO in a nutritional polyphenism.}},
url = {http://www.ncbi.nlm.nih.gov/pubmed/22514679 http://www.pubmedcentral.nih.gov/articlerender.fcgi?artid=PMC3325941},
volume = {7},
year = {2012}
}
@incollection{Whitman2009a,
author = {Whitman, Douglas W. and Agrawal, Anurag A.},
booktitle = {Phenotypic Plasticity of Insects},
doi = {doi:10.1201/b10201-2},
isbn = {978-1-57808-423-4},
month = {jan},
publisher = {Science Publishers},
title = {{What is Phenotypic Plasticity and Why is it Important?}},
url = {http://dx.doi.org/10.1201/b10201-2},
year = {2009}
}
@incollection{Canfield2009,
author = {Canfield, Michael and Greene, Erick},
booktitle = {Phenotypic Plasticity of Insects},
doi = {doi:10.1201/b10201-3},
isbn = {978-1-57808-423-4},
month = {jan},
publisher = {Science Publishers},
title = {{Phenotypic Plasticity and the Semantics of Polyphenism}},
url = {http://dx.doi.org/10.1201/b10201-3},
year = {2009}
}
@article{Roff1990,
author = {Roff, Derek A},
issn = {00129615},
journal = {Ecological Monographs},
number = {4},
pages = {389--421},
publisher = {Ecological Society of America},
title = {{The Evolution of Flightlessness in Insects}},
url = {http://www.jstor.org/stable/1943013},
volume = {60},
year = {1990}
}
@article{Prudic73,
author = {Prudic, Kathleen L and Jeon, Cheonha and Cao, Hui and Monteiro, Ant{\'{o}}nia},
doi = {10.1126/science.1197114},
issn = {0036-8075},
journal = {Science},
number = {6013},
pages = {73--75},
publisher = {American Association for the Advancement of Science},
title = {{Developmental Plasticity in Sexual Roles of Butterfly Species Drives Mutual Sexual Ornamentation}},
url = {http://science.sciencemag.org/content/331/6013/73},
volume = {331},
year = {2011}
}
@article{Roff1986,
author = {Roff, Derek A},
journal = {Evolution},
number = {5},
pages = {1009--1020},
title = {{The evolution of wing dimorphism in insects}},
volume = {40},
year = {1986}
}
@article{Klausner1981,
author = {Klausner, Edward and {Ruth Miller}, Elizabeth and Dingle, Hugh},
journal = {J. Hered.},
month = {jul},
number = {4},
pages = {288--289},
title = {{Genetics of brachyptery in a lygaeid bug island population}},
url = {http://jhered.oxfordjournals.org/content/72/4/288.abstract},
volume = {72},
year = {1981}
}
@article{Ghalambor2007,
author = {Ghalambor, C K and McKay, J K and Carroll, S P and Reznick, D N},
doi = {doi:10.1111/j.1365-2435.2007.01283.x},
journal = {Functional Ecology},
number = {3},
pages = {394--407},
title = {{Adaptive versus non-adaptive phenotypic plasticity and the potential for contemporary adaptation in new environments}},
url = {http://www.blackwell-synergy.com/doi/abs/10.1111/j.1365-2435.2007.01283.x},
volume = {21},
year = {2007}
}
@article{Kijimoto2016,
author = {Kijimoto, Teiya and Moczek, Armin P},
doi = {10.1073/pnas.1601505113},
issn = {1091-6490},
journal = {Proceedings of the National Academy of Sciences of the United States of America},
month = {may},
pages = {1601505113----},
pmid = {27162357},
title = {{Hedgehog signaling enables nutrition-responsive inhibition of an alternative morph in a polyphenic beetle}},
url = {http://www.pnas.org/content/early/2016/05/04/1601505113.full},
year = {2016}
}
@article{Emlen2006,
author = {Emlen, D J and Szafran, Q and Corley, L S and Dworkin, I},
journal = {Heredity},
number = {3},
pages = {179--191},
pmid = {16850039},
title = {{Insulin signaling and limb-patterning: candidate pathways for the origin and evolutionary diversification of beetle 'horns'}},
url = {http://www.ncbi.nlm.nih.gov/entrez/query.fcgi?cmd=Retrieve{\%}7B{\&}{\%}7Ddb=PubMed{\%}7B{\&}{\%}7Ddopt=Citation{\%}7B{\&}{\%}7Dlist{\%}7B{\_}{\%}7Duids=16850039},
volume = {97},
year = {2006}
}
@article{Hughes2000,
author = {Hughes, C L and Kaufman, T C},
isbn = {0950-1991},
issn = {0950-1991},
journal = {Development (Cambridge, England)},
number = {17},
pages = {3683--3694},
pmid = {10934013},
title = {{RNAi analysis of Deformed, proboscipedia and Sex combs reduced in the milkweed bug Oncopeltusfasciatus: novel roles for Hox genes in the Hemipteran head}},
url = {http://www.ncbi.nlm.nih.gov/entrez/query.fcgi?cmd=Retrieve{\%}7B{\&}{\%}7Ddb=PubMed{\%}7B{\&}{\%}7Ddopt=Citation{\%}7B{\&}{\%}7Dlist{\%}7B{\_}{\%}7Duids=10934013},
volume = {127},
year = {2000}
}
@article{Tsai2013,
author = {Tsai, Jing-Fu and Hsieh, Yi-Xuan and R{\'{e}}dei, D{\'{a}}vid},
doi = {10.3897/zookeys.297.4695},
issn = {1313-2989},
journal = {ZooKeys},
month = {jan},
number = {297},
pages = {1--41},
pmid = {23794880},
title = {{The soapberry bug, Jadera haematoloma (Insecta, Hemiptera, Rhopalidae): First Asian record, with a review of bionomics.}},
url = {http://www.pubmedcentral.nih.gov/articlerender.fcgi?artid=3689129{\%}7B{\&}{\%}7Dtool=pmcentrez{\%}7B{\&}{\%}7Drendertype=abstract},
year = {2013}
}
@book{West-Eberhard2003,
address = {Oxford},
author = {West-Eberhard, Mary Jane},
isbn = {0195122348},
publisher = {Oxford University Press},
title = {{Developmental Plasticity and Evolution}},
year = {2003}
}
@article{Rainford2014,
author = {Rainford, James L and Hofreiter, Michael and Nicholson, David B and Mayhew, Peter J},
doi = {10.1371/journal.pone.0109085},
isbn = {10.1371/journal.pone.0109085},
issn = {19326203},
journal = {PLoS ONE},
number = {10},
pmid = {25275450},
title = {{Phylogenetic distribution of extant richness suggests metamorphosis is a key innovation driving diversification in insects}},
volume = {9},
year = {2014}
}
@article{Junger2003,
author = {J{\"{u}}nger, Martin A and Rintelen, Felix and Stocker, Hugo and Wasserman, Jonathan D and V{\'{e}}gh, M{\'{a}}ty{\'{a}}s and Radimerski, Thomas and Greenberg, Michael E and Hafen, Ernst},
doi = {10.1186/1475-4924-2-20},
issn = {1475-4924},
journal = {Journal of biology},
number = {3},
pages = {20},
pmid = {12908874},
title = {{The Drosophila forkhead transcription factor FOXO mediates the reduction in cell number associated with reduced insulin signaling.}},
url = {http://www.ncbi.nlm.nih.gov/pubmed/12908874 http://www.pubmedcentral.nih.gov/articlerender.fcgi?artid=PMC333403},
volume = {2},
year = {2003}
}
@article{Roff1996,
author = {Roff, Derek A},
doi = {10.1086/419266},
isbn = {0033-5770},
issn = {0033-5770},
journal = {The Quarterly Review of Biology},
month = {mar},
number = {1},
pages = {3--35},
title = {{The Evolution of Threshold Traits in Animals}},
url = {http://www.jstor.org/stable/3037828{\$}{\%}5C{\$}nhttp://0-www.jstor.org.library.ucc.ie/stable/pdfplus/3037828.pdf?acceptTC=true http://www.journals.uchicago.edu/doi/10.1086/419266},
volume = {71},
year = {1996}
}
@misc{RCoreTeam2017,
address = {Vienna, Austria},
author = {{R Core Team}},
publisher = {R Foundation for Statistical Computing},
title = {{R: A language and environment for statistical computing}},
url = {https://www.r-project.org/},
year = {2017}
}
@misc{Rozen1998,
abstract = {Primer3 is a widely used program for designing PCR primers (PCR = "Polymerase Chain Reaction"). PCR is an essential and ubiquitous tool in genetics and molecular biology. Primer3 can also design hybridization probes and sequencing primers. PCR is used for many different goals. Consequently, primer3 has many different input parameters that you control and that tell primer3 exactly what characteristics make good primers for your goals. Primer3 - the C code, the web interface, and the documentation - are an open source, community-development project hosted by SourceForge.},
author = {Rozen, S and Skaletsky, H J},
booktitle = {Bioinformatics Methods and Protocols Methods in Molecular Biology},
pages = {1--41},
title = {{Primer3}},
url = {http://www-genome.wi.mit.edu/genome{\_}software/other/primer3.html.},
volume = {3},
year = {1998}
}
@article{Brisson2007,
author = {Brisson, Jennifer A and Stern, David L},
isbn = {1525-142X},
journal = {Evolution {\{}{\&}{\}} Development},
number = {4},
pages = {338--346},
title = {{Common genome-wide patterns of transcript accumulation underlying the wing polyphenism and polymorphism in the pea aphid (Acyrthosiphon pisum)}},
url = {http://dx.doi.org/10.1111/j.1525-142X.2007.00170.x},
volume = {9},
year = {2007}
}
@incollection{Levins1968,
address = {Princeton, New Jersey},
author = {Levins, Richard},
booktitle = {Monographs in Population Biology},
editor = {Levin, Simon A and Horn, Henry S},
isbn = {9780691080628},
pages = {120},
publisher = {Princeton University Press},
title = {{Evolution in changing environments: some theoretical explorations}},
year = {1968}
}
@article{Levins1963,
author = {Levins, Richard},
doi = {10.2307/2678832},
isbn = {1630130044},
issn = {10773711},
journal = {American Society of Naturalists},
number = {893},
pages = {75--90},
pmid = {6035592},
title = {{Theory of Fitness in a Heterogeneous Environment II . Developmental Flexibility and Niche Selection}},
volume = {97},
year = {1963}
}
@article{Emlen2012,
author = {Emlen, D J and Warren, I A and Johns, A and Dworkin, I and Lavine, L C},
doi = {10.1126/science.1224286},
edition = {2012/07/28},
isbn = {1095-9203 (Electronic) 0036-8075 (Linking)},
journal = {Science},
number = {6096},
pages = {860--864},
pmid = {22837386},
title = {{A mechanism of extreme growth and reliable signaling in sexually selected ornaments and weapons}},
url = {http://www.ncbi.nlm.nih.gov/pubmed/22837386},
volume = {337},
year = {2012}
}
@article{Akaike1974,
author = {Akaike, Hirotugu},
doi = {10.1109/TAC.1974.1100705},
isbn = {0018-9286 VO - 19},
issn = {0018-9286},
journal = {IEEE Transactions on Automatic Control},
keywords = {MODEL},
number = {6},
pages = {716--723},
pmid = {1100705},
title = {{A new look at the statistical model identification}},
volume = {19},
year = {1974}
}
@article{Moran1992,
author = {Moran, Nancy A},
doi = {10.1086/285369},
isbn = {00030147},
issn = {0003-0147},
journal = {American Naturalist},
number = {5},
pages = {971--989},
pmid = {199294027312},
title = {{The evolutionary maintenance of alternative phenotypes}},
url = {http://www.jstor.org/stable/2462363{\$}{\%}5C{\$}nhttp://about.jstor.org/terms},
volume = {139},
year = {1992}
}
@article{Rajakumar2012,
author = {Rajakumar, Rajendhran and {San Mauro}, Diego and Dijkstra, Michiel B and Huang, Ming H and Wheeler, Diana E and Hiou-Tim, Francois and Khila, Abderrahman and Cournoyea, Michael and Abouheif, Ehab},
journal = {Science},
number = {6064},
pages = {79--82},
title = {{Ancestral Developmental Potential Facilitates Parallel Evolution in Ants}},
url = {http://www.sciencemag.org/content/335/6064/79.abstract},
volume = {335},
year = {2012}
}
@article{Brakefield1984,
author = {Brakefield, Paul M and Larsen, Torben B},
doi = {10.1111/j.1095-8312.1984.tb00795.x},
issn = {1095-8312},
journal = {Biological Journal of the Linnean Society},
number = {1},
pages = {1--12},
title = {{The evolutionary significance of dry and wet season forms in some tropical butterflies}},
url = {http://onlinelibrary.wiley.com/doi/10.1111/j.1095-8312.1984.tb00795.x/abstract},
volume = {22},
year = {1984}
}
@article{Roskam1996,
author = {Roskam, J C and Brakefield, P M},
doi = {10.2307/2410705},
isbn = {00143820},
issn = {0014-3820},
journal = {Evolution},
keywords = {-adaptation},
number = {6},
pages = {2360--2372},
title = {{A Comparison of Temperature-Induced Polyphenism in African Bicylus Butterflies from a Seasonal Savannah-Rainforest Ecotone}},
url = {http://www.jstor.org/stable/2410705},
volume = {50},
year = {1996}
}
@article{Bebas2008,
author = {Bebas, Piotr and Kotwica, Joanna and Joachimiak, Ewa and Giebultowicz, Jadwiga M},
doi = {10.1186/1471-213X-8-64},
isbn = {1471-213X (Electronic){\$}\backslash{\$}r1471-213X (Linking)},
issn = {1471-213X},
journal = {BMC developmental biology},
pages = {64},
pmid = {18549506},
title = {{Yolk protein is expressed in the insect testis and interacts with sperm.}},
url = {http://www.ncbi.nlm.nih.gov/pubmed/18549506{\$}{\%}5C{\$}nhttp://www.pubmedcentral.nih.gov/articlerender.fcgi?artid=PMC2440742},
volume = {8},
year = {2008}
}
@article{Miron2001,
author = {Miron, M and Verd{\'{u}}, J and Lachance, P E and Birnbaum, M J and Lasko, P F and Sonenberg, N},
doi = {10.1038/35078571},
issn = {1465-7392},
journal = {Nature cell biology},
month = {jun},
number = {6},
pages = {596--601},
pmid = {11389445},
title = {{The translational inhibitor 4E-BP is an effector of PI(3)K/Akt signalling and cell growth in Drosophila.}},
url = {http://www.ncbi.nlm.nih.gov/pubmed/11389445},
volume = {3},
year = {2001}
}
@article{Slade2015,
author = {Slade, Jennifer D and Staveley, Brian E},
doi = {10.1186/s13104-015-1032-0},
issn = {1756-0500},
journal = {BMC research notes},
pages = {77},
pmid = {25889856},
title = {{Compensatory growth in novel Drosophila Akt1 mutants.}},
url = {http://www.ncbi.nlm.nih.gov/pubmed/25889856 http://www.pubmedcentral.nih.gov/articlerender.fcgi?artid=PMC4372305},
volume = {8},
year = {2015}
}
@article{Adams2016,
author = {Adams, Dean C},
doi = {10.1111/2041-210X.12511},
editor = {Peres-Neto, Pedro},
issn = {2041210X},
journal = {Methods in Ecology and Evolution},
keywords = {Geometric morphometrics,Modularity,Morphological integration,Trait covariation},
month = {may},
number = {5},
pages = {565--572},
title = {{Evaluating modularity in morphometric data: challenges with the RV coefficient and a new test measure}},
url = {http://doi.wiley.com/10.1111/2041-210X.12511},
volume = {7},
year = {2016}
}
@article{Carroll1997,
author = {Carroll, Scott P and Dingle, Hugh and Klassen, Stephen P},
journal = {Evolution},
number = {4},
pages = {1182--1188},
title = {{Genetic differentiation of fitness-associated traits among rapidly evolving populations of the soapberry bug}},
volume = {51},
year = {1997}
}
@article{Song2013,
author = {Song, Nan and Liang, Ai Ping},
doi = {10.1371/journal.pone.0058400},
issn = {19326203},
journal = {PLoS ONE},
number = {3},
pmid = {23516472},
title = {{A Preliminary Molecular Phylogeny of Planthoppers (Hemiptera: Fulgoroidea) Based on Nuclear and Mitochondrial DNA Sequences}},
volume = {8},
year = {2013}
}
@article{Gotoh2016a,
author = {Gotoh, Hiroki and Zinna, Robert A and Warren, Ian and DeNieu, Michael and Niimi, Teruyuki and Dworkin, Ian and Emlen, Douglas J and Miura, Toru and Lavine, Laura C},
doi = {10.1186/s12864-016-2522-8},
issn = {1471-2164},
journal = {BMC genomics},
keywords = {Animal Genetics and Genomics,Life Sciences,Microarrays,Microbial Genetics and Genomics,Plant Genetics {\{}{\&}{\}} Genomics,Proteomics,general},
month = {jan},
number = {1},
pages = {250},
pmid = {27001106},
publisher = {BioMed Central},
title = {{Identification and functional analyses of sex determination genes in the sexually dimorphic stag beetle Cyclommatus metallifer.}},
url = {http://bmcgenomics.biomedcentral.com/articles/10.1186/s12864-016-2522-8},
volume = {17},
year = {2016}
}
@article{Adams2013,
author = {Adams, Dean C and Ot{\'{a}}rola-Castillo, Erik and Paradis, Emmanuel},
doi = {10.1111/2041-210x.12035},
isbn = {2041210X},
journal = {Methods in Ecology and Evolution},
number = {4},
pages = {393--399},
title = {{geomorph: an R package for the collection and analysis of geometric morphometric shape data}},
volume = {4},
year = {2013}
}
@book{Whitman2009,
address = {Enfield, New Hampshire, USA},
editor = {Whitman, D W and Ananthakrishnan, T N},
pages = {894},
publisher = {Science Publishers},
title = {{Phenotypic Plasticity of Insects: Mechanisms and Consequences}},
year = {2009}
}
@article{Cenzer2016,
author = {Cenzer, M L},
doi = {10.1111/evo.13023},
issn = {00143820},
journal = {Evolution},
keywords = {Jadera haematoloma,despeciation,host specialization,invasive species,local adaptation},
month = {aug},
title = {{Adaptation to an invasive host is driving the loss of a native ecotype}},
url = {http://doi.wiley.com/10.1111/evo.13023},
year = {2016}
}
@article{Koch1996,
author = {Koch, P B and Brakefield, P M and Kesbeke, F},
doi = {10.1016/0022-1910(95)00103-4},
isbn = {0022-1910},
issn = {00221910},
journal = {Journal of Insect Physiology},
number = {3},
pages = {223--230},
title = {{Ecdysteroids control eyespot size and wing color pattern in the polyphenic butterfly Bicyclus anynana (Lepidoptera: Satyridae)}},
volume = {42},
year = {1996}
}
@article{Brakefield1998,
author = {Brakefield, P M and Kesbeke, F and Koch, P B},
doi = {10.1086/286213},
isbn = {0003-0147},
issn = {0003-0147},
journal = {The American naturalist},
keywords = {ecdysteroids,hormones,phenotypic plasticity,selected},
number = {6},
pages = {853--860},
pmid = {18811432},
title = {{The regulation of phenotypic plasticity of eyespots in the butterfly Bicyclus anynana.}},
volume = {152},
year = {1998}
}
@article{Fire1998,
author = {Fire, A and Xu, S and Montgomery, M K and Kostas, S A and Driver, S E and Mello, C C},
journal = {Nature},
keywords = {Animal,Antisense/pharmacology,Caenorhabditis elegans/drug effects/*genetics,Calmodulin-Binding Proteins/genetics,Double-Stranded/*pharmacology,Gene Expression Regulation/*drug effects,Genes,Helminth,Helminth Proteins/genetics,Muscle Proteins/genetics,Non-U.S. Gov't,P.H.S.,Phenotype,RNA,Support,U.S. Gov't},
number = {6669},
pages = {806--811},
pmid = {9486653},
title = {{Potent and specific genetic interference by double-stranded RNA in Caenorhabditis elegans}},
url = {http://www.ncbi.nlm.nih.gov/entrez/query.fcgi?cmd=Retrieve{\%}7B{\&}{\%}7Ddb=PubMed{\%}7B{\&}{\%}7Ddopt=Citation{\%}7B{\&}{\%}7Dlist{\%}7B{\_}{\%}7Duids=9486653},
volume = {391},
year = {1998}
}
@article{Denver2013,
author = {Denver, Robert J},
doi = {10.1016/B978-0-12-385979-2.00007-1},
issn = {1557-8933},
journal = {Current topics in developmental biology},
pages = {195--227},
pmid = {23347520},
title = {{Neuroendocrinology of amphibian metamorphosis.}},
url = {http://www.ncbi.nlm.nih.gov/pubmed/23347520},
volume = {103},
year = {2013}
}
@article{Pfennig1992,
author = {Pfennig, David W},
journal = {Evolution},
number = {5},
pages = {1408--1420},
title = {{Polyphenism in Spadefoot Toad Tadpoles as a Logically Adjusted Evolutionarily Stable Strategy}},
volume = {46},
year = {1992}
}
@article{Egset2012,
author = {Egset, C K and Hansen, T F and {Le Rouzic}, A and Bolstad, G H and Rosenqvist, G and P{\'{E}}Labon, C},
doi = {10.1111/j.1420-9101.2012.02487.x},
isbn = {1420-9101},
journal = {Journal of Evolutionary Biology},
keywords = {artificial selection,constraints,guppy,morphology,realized heritability,scaling,static allometry},
pages = {no----no},
publisher = {Blackwell Publishing Ltd},
title = {{Artificial selection on allometry: change in elevation but not slope}},
url = {http://dx.doi.org/10.1111/j.1420-9101.2012.02487.x},
year = {2012}
}
@book{Schlichting1998,
address = {Sunderland, Massachusetts},
author = {Schlichting, Carl D and Pigliucci, Massimo},
isbn = {0878937994},
pages = {387},
publisher = {Sinauer Associates},
title = {{Phenotypic Evolution: A Reaction Norm Perspective}},
year = {1998}
}
@article{Shingleton2009,
author = {Shingleton, A W and Estep, C M and Driscoll, M V and Dworkin, I},
doi = {10.1098/rspb.2008.1796},
issn = {0962-8452},
journal = {Proceedings of the Royal Society B: Biological Sciences},
month = {jul},
number = {1667},
pages = {2625--2633},
title = {{Many ways to be small: different environmental regulators of size generate distinct scaling relationships in Drosophila melanogaster}},
url = {http://rspb.royalsocietypublishing.org/cgi/doi/10.1098/rspb.2008.1796},
volume = {276},
year = {2009}
}
@article{Pfennig1992a,
author = {Pfennig, David W},
doi = {10.2307/2389751},
isbn = {0269-8463},
issn = {0269-8463},
journal = {Functional Ecology},
number = {2},
pages = {167--174},
title = {{Proximate and functional causes of polyphenism in an anuran tadpole}},
url = {http://www.jstor.org/stable/2389751},
volume = {6},
year = {1992}
}
@article{Gotoh2015,
author = {Gotoh, Hiroki and Hust, James A and Miura, Toru and Niimi, Teruyuki and Emlen, Douglas J and Lavine, Laura C},
doi = {10.1002/dvdy.24296},
issn = {1097-0177},
journal = {Developmental dynamics : an official publication of the American Association of Anatomists},
month = {may},
pmid = {25997872},
title = {{The Fat/Hippo signaling pathway links within-disc morphogen patterning to whole-animal signals during phenotypically plastic growth in insects.}},
url = {http://www.ncbi.nlm.nih.gov/pubmed/25997872},
year = {2015}
}
@article{Gelman2000,
author = {Gelman, Andrew and Goegebeur, Y and Tuerlinckx, F and {Van Mechelen}, I},
doi = {10.1111/1467-9876.00190},
isbn = {1467-9876},
issn = {00359254},
journal = {Journal of the Royal Statistical Society: Series C (Applied Statistics)},
keywords = {bayesian statistics,binary regression,generalized linear models,plots,quantile,realized discrepancies,residual plots,sequential design,stochastic learning models},
number = {2},
pages = {247--268},
title = {{Diagnostic checks for discrete data regression models using posterior predictive simulations}},
url = {http://doi.wiley.com/10.1111/1467-9876.00190{\$}{\%}5C{\$}npapers2://publication/doi/10.1111/1467-9876.00190},
volume = {49},
year = {2000}
}
@inproceedings{Reznick2005,
author = {Reznick, David N and Ghalambor, Cameron K},
booktitle = {Integrative and Comparative Biology},
doi = {10.1093/icb/45.3.456},
isbn = {1540-7063},
issn = {15407063},
number = {3},
pages = {456--462},
pmid = {21676790},
title = {{Selection in nature: Experimental manipulations of natural populations}},
volume = {45},
year = {2005}
}
@article{Johnston2002,
author = {Johnston, Laura A and Gallant, Peter},
doi = {10.1002/bies.10021},
isbn = {1521-1878},
journal = {Bioessays},
number = {1},
pages = {54--64},
publisher = {John Wiley {\{}{\&}{\}} Sons, Inc.},
title = {{Control of growth and organ size in Drosophila}},
url = {http://dx.doi.org/10.1002/bies.10021},
volume = {24},
year = {2002}
}
@article{Shingleton2005,
author = {Shingleton, Alexander W and Das, Jayatri and Vinicius, Lucio and Stern, David L},
doi = {10.1371/journal.pbio.0030289},
isbn = {1545-7885 (Electronic){\$}\backslash{\$}r1544-9173 (Linking)},
issn = {15449173},
journal = {PLoS Biology},
number = {9},
pages = {1607--1617},
pmid = {16086608},
title = {{The temporal requirements for insulin signaling during development in Drosophila}},
volume = {3},
year = {2005}
}
@article{Murren2015,
author = {Murren, C J and Auld, J R and Callahan, H and Ghalambor, C K and Handelsman, C A and Heskel, M A and Kingsolver, J G and Maclean, H J and Masel, J and Maughan, H and Pfennig, D W and Relyea, R A and Seiter, S and Snell-Rood, E and Steiner, U K and Schlichting, C D},
doi = {10.1038/hdy.2015.8},
issn = {0018-067X},
journal = {Heredity},
month = {oct},
number = {4},
pages = {293--301},
publisher = {Nature Publishing Group},
title = {{Constraints on the evolution of phenotypic plasticity: limits and costs of phenotype and plasticity}},
url = {http://www.nature.com/doifinder/10.1038/hdy.2015.8},
volume = {115},
year = {2015}
}
@article{Koyama2008,
author = {Koyama, Takashi and Syropyatova, Maria O and Riddiford, Lynn M},
doi = {https://doi.org/10.1016/j.ydbio.2008.09.017},
issn = {0012-1606},
journal = {Developmental Biology},
number = {2},
pages = {258--265},
title = {{Insulin/IGF signaling regulates the change in commitment in imaginal discs and primordia by overriding the effect of juvenile hormone}},
url = {http://www.sciencedirect.com/science/article/pii/S0012160608012232},
volume = {324},
year = {2008}
}
@article{Koyama2013,
author = {Koyama, Takashi and Mendes, Cl{\'{a}}udia C and Mirth, Christen K},
journal = {Frontiers in Physiology},
doi = {10.3389/fphys.2013.00263},
pmid = {24133450},
title = {{Mechanisms regulating nutrition-dependent developmental plasticity through organ-specific effects in insects}},
volume = {4 SEP},
year = {2013}
}
@book{Bookstein1991,
author = {Bookstein, F L},
booktitle = {Cambridge University Press},
doi = {10.1017/CBO9780511573064},
isbn = {0521585988},
issn = {01764268},
pages = {435},
title = {{Morphometric tools for landmark data: geometry and biology}},
url = {http://books.google.com/books?id=QzrGNfN7IXYC{\%}7B{\&}{\%}7Dpgis=1},
volume = {10},
year = {1991}
}
@article{Yamamoto2011,
author = {Yamamoto, Rochele and Tatar, Marc},
doi = {10.1111/j.1474-9726.2011.00716.x},
issn = {1474-9726},
journal = {Aging cell},
month = {aug},
number = {4},
pages = {729--732},
pmid = {21518241},
title = {{Insulin receptor substrate chico acts with the transcription factor FOXO to extend Drosophila lifespan.}},
url = {http://www.ncbi.nlm.nih.gov/pubmed/21518241 http://www.pubmedcentral.nih.gov/articlerender.fcgi?artid=PMC3135774},
volume = {10},
year = {2011}
}
@article{Carroll1998,
author = {Carroll, Scott P and Klassen, Stephen P and Dingle, Hugh},
journal = {Evolutionary Ecology},
number = {8},
pages = {955--968},
title = {{Rapidly evolving adaptations to host ecology and nutrition in the soapberry bug}},
url = {http://dx.doi.org/10.1023/A:1006568206413},
volume = {12},
year = {1998}
}
@article{Tang2011,
author = {Tang, Hui Yuan and Smith-Caldas, Martha S B and Driscoll, Michael V and Salhadar, Samy and Shingleton, Alexander W},
doi = {10.1371/journal.pgen.1002373},
journal = {PLoS Genetics},
number = {11},
pages = {e1002373},
publisher = {Public Library of Science},
title = {{FOXO Regulates Organ-Specific Phenotypic Plasticity In Drosophila}},
url = {http://dx.doi.org/10.1371/journal.pgen.1002373},
volume = {7},
year = {2011}
}
@article{Waddington1966,
author = {Waddington, C H and Robertson, E},
doi = {10.1017/S0016672300009769},
issn = {0016-6723},
journal = {Genetical Research},
month = {jun},
number = {03},
pages = {303--312},
publisher = {Cambridge University Press},
title = {{Selection for developmental canalisation}},
url = {http://www.journals.cambridge.org/abstract{\%}7B{\_}{\%}7DS0016672300009769},
volume = {7},
year = {1966}
}
@article{Abouheif2002,
author = {Abouheif, E and Wray, G A},
journal = {Science},
number = {5579},
pages = {249--252},
pmid = {12114626},
title = {{Evolution of the gene network underlying wing polyphenism in ants}},
url = {http://www.ncbi.nlm.nih.gov/entrez/query.fcgi?cmd=Retrieve{\%}7B{\&}{\%}7Ddb=PubMed{\%}7B{\&}{\%}7Ddopt=Citation{\%}7B{\&}{\%}7Dlist{\%}7B{\_}{\%}7Duids=12114626},
volume = {297},
year = {2002}
}
@article{Gotoh2016,
author = {Gotoh, Hiroki and Ishiguro, Mai and Nishikawa, Hideto and Morita, Shinichi and Okada, Kensuke and Miyatake, Takahisa and Yaginuma, Toshinobu and Niimi, Teruyuki and Warren, I A and Gotoh, H and Dworkin, I M and Emlen, D J and Lavine, L C},
doi = {10.1038/srep29337},
issn = {2045-2322},
journal = {Scientific Reports},
month = {jul},
pages = {29337},
publisher = {Nature Publishing Group},
title = {{Molecular cloning and functional characterization of the sex-determination gene doublesex in the sexually dimorphic broad-horned beetle Gnatocerus cornutus (Coleoptera, Tenebrionidae)}},
url = {http://www.nature.com/articles/srep29337},
volume = {6},
year = {2016}
}
@book{Nijhout1994,
address = {Princeton},
author = {Nijhout, H Frederik},
publisher = {Princeton University Press},
title = {{Insect Hormones}},
year = {1994}
}
@article{Gibson1996,
author = {Gibson, Greg and Hogness, David S},
journal = {Science},
pages = {200--203},
title = {{Effect of polymorphisms in the Drosophila regulatory gene Ultrabithorax on homeotic stability}},
volume = {271},
year = {1996}
}
@article{Nijhout2003,
author = {Nijhout, H Frederik},
doi = {http://dx.doi.org/10.1016/S0012-1606(03)00276-8},
isbn = {0012-1606},
journal = {Developmental Biology},
keywords = {Allometry,Autocrine,Autoregulation,Drosophila,Ecdysone,Growth,Insulin,Juvenile hormone,Manduca,Nutrition Oncopeltus,Size,Stretch reception},
number = {1},
pages = {1--9},
title = {{The control of body size in insects}},
url = {http://www.sciencedirect.com/science/article/pii/S0012160603002768},
volume = {261},
year = {2003}
}
@article{Woltereck1909,
author = {Woltereck, Richard},
journal = {Verhandlungen der deutschen zoologischen Gesellschaft},
keywords = {reaction norm},
mendeley-tags = {reaction norm},
pages = {110--173},
title = {{Weitere experimentelle Untersuchungen {\{}{\"{u}}{\}}ber Artver{\{}{\"{a}}{\}}nderung, speziel {\{}{\"{u}}{\}}ber das Wesen quantitativer Artunterschiede bei Daphniden}},
volume = {19},
year = {1909}
}
@article{CorleyLavine2013,
author = {{Corley Lavine}, L and Hahn, L L and Warren, I A and Garczynski, S F and Dworkin, I and Emlen, D J},
doi = {10.1002/arch.21072},
isbn = {1520-6327 (Electronic) 0739-4462 (Linking)},
journal = {Arch Insect Biochem Physiol},
keywords = {Animals,Beetles/genetics/growth {\{}{\&}{\}} development/*metabolis,Cloning,Complementary,DNA,Female,Gene Expression Regulation,Insulin/genetics/*metabolism,Larva/genetics/metabolism,Male,Molecular,Molecular Sequence Data,Organ Specificity,Phylogeny,Protein,Receptor,Sequence Analysis,Sequence Homology},
number = {1},
pages = {43--57},
pmid = {23136112},
title = {{Cloning and characterization of an mRNA encoding an insulin receptor from the horned scarab beetle Onthophagus nigriventris (Coleoptera: Scarabaeidae)}},
url = {http://www.ncbi.nlm.nih.gov/pubmed/23136112},
volume = {82},
year = {2013}
}
@book{Clausen1940,
author = {Clausen, J and Keck, D D and Hiesey, W M},
booktitle = {Carnegie Inst Wash Publ},
doi = {Genetic Considerations in Ecological Restoration},
isbn = {520},
number = {520},
pmid = {206213},
title = {{Experimental studies on the nature of plant species. I. Effect of varied environments on western North American plants}},
url = {http://catalog.hathitrust.org/Record/000206213},
volume = {520},
year = {1940}
}
@article{Weber1990,
author = {Weber, K E},
doi = {10.1371/journal.ppat.1002299},
isbn = {0016-6731 (Print){\$}\backslash{\$}r0016-6731 (Linking)},
issn = {00166731},
journal = {Genetics},
number = {4},
pages = {975--989},
pmid = {2127580},
title = {{Selection on wing allometry in Drosophila melanogaster}},
volume = {126},
year = {1990}
}
@article{Carroll2003,
author = {Carroll, Scott P and Dingle, Hugh and Famula, Thomas R},
doi = {10.1098/rsbl.2003.0019},
journal = {Proceedings of the Royal Society of London. Series B: Biological Sciences},
number = {Suppl 1},
pages = {S80----S83},
title = {{Rapid appearance of epistasis during adaptive divergence following colonization}},
url = {http://rspb.royalsocietypublishing.org/content/270/Suppl{\%}7B{\_}{\%}7D1/S80.abstract},
volume = {270},
year = {2003}
}
@incollection{Greene2009,
address = {Enfield, New Hampshire, USA},
author = {Greene, Erick and Canfield, Michael and Ehmer, Adam},
booktitle = {Phenotypic Plasticity of Insects: Mechanisms and Consequences},
chapter = {4},
pages = {894},
publisher = {Science Publishers},
title = {{Developmental flexibility, phenotypic plasticity, and host plants: a case study with Nemoria caterpillars}},
year = {2009}
}
@article{Brisson2015,
author = {Brisson, Jennifer A and Davis, Gregory K},
doi = {10.1016/j.cois.2015.09.011},
issn = {22145745},
journal = {Current Opinion in Insect Science},
month = {nov},
title = {{The right tools for the job: regulating polyphenic morph development in insects}},
url = {http://www.sciencedirect.com/science/article/pii/S221457451500142X},
year = {2015}
}
@article{Kromer-Metzger1994,
author = {Kromer-Metzger, Elisabeth and Lagueux, Marie},
doi = {10.1111/j.1432-1033.1994.tb18755.x},
isbn = {1432-1033},
journal = {European Journal of Biochemistry},
number = {1},
pages = {427--434},
publisher = {Blackwell Publishing Ltd},
title = {{Expression of the gene encoding an insulin-related peptide in Locusta (Insecta, Orthoptera)}},
url = {http://0-dx.doi.org.library.colby.edu/10.1111/j.1432-1033.1994.tb18755.x},
volume = {221},
year = {1994}
}
@article{Losos2000,
author = {Losos, Jonathan B and Creer, Douglas A and Glossip, Danielle and Goellner, Ron and Hampton, Aaron and Roberts, Glenn and Haskell, Norman and Taylor, Peter and Ettling, Jeff},
doi = {10.1111/j.0014-3820.2000.tb00032.x},
issn = {00143820},
journal = {Evolution},
keywords = {Anolis,ecomorphology,lizard,phenotypic plasticity},
number = {1},
pages = {301--305},
pmid = {10937208},
title = {{Evolutionary implications of phenotypic plasticity in the hindlimb of the lizard Anolis sagrei}},
url = {http://doi.wiley.com/10.1111/j.0014-3820.2000.tb00032.x},
volume = {54},
year = {2000}
}
@book{Thompson1917,
address = {London},
author = {Thompson, D'Arcy Wentworth},
publisher = {Cambridge University Press},
title = {{On Growth and Form}},
year = {1917}
}
@article{Moczek2002,
author = {Moczek, A P and Nijhout, H Frederik},
journal = {Evol Dev},
number = {4},
pages = {252--264},
pmid = {12168618},
title = {{Developmental mechanisms of threshold evolution in a polyphenic beetle}},
url = {http://www.ncbi.nlm.nih.gov/entrez/query.fcgi?cmd=Retrieve{\%}7B{\&}{\%}7Ddb=PubMed{\%}7B{\&}{\%}7Ddopt=Citation{\%}7B{\&}{\%}7Dlist{\%}7B{\_}{\%}7Duids=12168618},
volume = {4},
year = {2002}
}
@incollection{Zera2009,
address = {Enfield, New Hampshire, USA},
author = {Zera, Anthony J},
booktitle = {Phenotypic Plasticity of Insects: Mechanisms and Consequences},
chapter = {14},
editor = {Whitman, Douglas W and Ananthakrishnan, T N},
pages = {609--653},
publisher = {Science Publishers},
title = {{Wing polymorphism in Gryllus (Orthoptera: Gryllidae): Proximate endocrine, energetic and biochemical mechanisms underlying morph specialization for flight vs. reproduction}},
year = {2009}
}
@article{Ogawa2012,
author = {Ogawa, Kota and Ishikawa, Asano and Kanbe, Takashi and Akimoto, Shin-ichi and Miura, Toru},
journal = {Zoomorphology},
keywords = {Acyrthosiphon pisum,Flight muscle,Postembryonic development,Trade-off,Wing bud,Wing polymorphism},
number = {3},
pages = {197--207},
title = {{Male-specific flight apparatus development in Acyrthosiphon pisum (Aphididae, Hemiptera, Insecta): Comparison with female wing polyphenism}},
url = {http://link.springer.com/article/10.1007{\%}7B{\%}25{\%}7D2Fs00435-012-0154-3},
volume = {131},
year = {2012}
}
@article{Carroll2001,
author = {Carroll, Scott P and Dingle, Hugh and Famula, Thomas R and Fox, Charles W},
journal = {Genetica},
number = {1},
pages = {257--272},
title = {{Genetic architecture of adaptive differentiation in evolving host races of the soapberry bug, Jadera haematoloma}},
url = {http://dx.doi.org/10.1023/A:1013354830907},
volume = {112-113},
year = {2001}
}
@article{Rohlf2015,
author = {Rohlf, F James},
doi = {10.4404/HYSTRIX-26.1-11264},
journal = {Hystrix},
number = {1},
pages = {9--12},
title = {{The tps series of software}},
volume = {26},
year = {2015}
}
@article{Masumura2000,
author = {Masumura, Makoto and Satake, Shin'Ichiro and Saegusa, Hironao and Mizoguchi, Akira},
doi = {http://dx.doi.org/10.1006/gcen.1999.7438},
isbn = {0016-6480},
journal = {General and Comparative Endocrinology},
keywords = {Bombyx mori,bombyxin,feeding,glucose,insulin,secretion},
number = {3},
pages = {393--399},
title = {{Glucose Stimulates the Release of Bombyxin, an Insulin-Related Peptide of the Silkworm Bombyx mori}},
url = {http://www.sciencedirect.com/science/article/pii/S0016648099974385},
volume = {118},
year = {2000}
}
@misc{Schlichting2008,
author = {Schlichting, Carl D},
booktitle = {Annals of the New York Academy of Sciences},
doi = {10.1196/annals.1438.010},
isbn = {9781573317245},
issn = {00778923},
keywords = {Canalization,Cryptic genetic variation,Evolvability,Genetic assimilation,Neutral network,Novel environments,Phenotypic evolution,Phenotypic plasticity,Robustness},
pages = {187--203},
pmid = {18559822},
title = {{Hidden reaction norms, cryptic genetic variation, and evolvability}},
volume = {1133},
year = {2008}
}
@article{Misof2014,
author = {Misof, B and Liu, S and Meusemann, K and Peters, R S and Al., Et},
journal = {Science},
number = {6210},
pages = {763--767},
pmid = {25246403},
title = {{Phylogenomics resolves the timing and pattern of insect evolution}},
url = {http://science.sciencemag.org/content/346/6210/763.full.pdf+html},
volume = {346},
year = {2014}
}
@article{Clancy2001,
author = {Clancy, D J and Gems, D and Harshman, L G and Oldham, S and Stocker, H and Hafen, E and Leevers, S J and Partridge, L},
doi = {10.1126/science.1057991},
issn = {0036-8075},
journal = {Science (New York, N.Y.)},
month = {apr},
number = {5514},
pages = {104--106},
pmid = {11292874},
title = {{Extension of life-span by loss of CHICO, a Drosophila insulin receptor substrate protein.}},
url = {http://www.ncbi.nlm.nih.gov/pubmed/11292874},
volume = {292},
year = {2001}
}
@article{MaynardSmith1985,
author = {{Maynard Smith}, J and Burian, R and Kaufman, S and Alberch, P and Campbell, J and Goodwin, B and Lande, R and Raup, D and Wolpert, L},
journal = {Quarterly Review of Biology},
number = {3},
pages = {265--287},
title = {{Developmental constraints and evolution}},
volume = {60},
year = {1985}
}
@article{Kramer2003,
author = {Kramer, Jamie and Davidge, Jason and Lockyer, Joseph and Staveley, Brian},
isbn = {1471-213X},
journal = {BMC Developmental Biology},
number = {1},
pages = {5},
title = {{Expression of Drosophila FOXO regulates growth and can phenocopy starvation}},
url = {http://www.biomedcentral.com/1471-213X/3/5},
volume = {3},
year = {2003}
}
@article{Dingle1997,
author = {Dingle, Hugh and Winchell, Ruth},
isbn = {1520-6327},
journal = {Archives of Insect Biochemistry and Physiology},
number = {4},
pages = {359--373},
title = {{Juvenile hormone as a mediator of plasticity in insect life histories}},
url = {http://dx.doi.org/10.1002/(SICI)1520-6327(1997)35:4{\%}7B{\%}3C{\%}7D359::AID-ARCH2{\%}7B{\%}3E{\%}7D3.0.CO;2-N},
volume = {35},
year = {1997}
}
@article{Schneider2012,
author = {Schneider, Caroline A and Rasband, Wayne S and Eliceiri, Kevin W},
doi = {10.1038/nmeth.2089},
issn = {1548-7091},
journal = {Nature Methods},
month = {jun},
number = {7},
pages = {671--675},
publisher = {Nature Research},
title = {{NIH Image to ImageJ: 25 years of image analysis}},
url = {http://www.nature.com/doifinder/10.1038/nmeth.2089},
volume = {9},
year = {2012}
}
@incollection{Wigglesworth1961,
address = {London},
author = {Wigglesworth, V B},
booktitle = {Insect Polymorphism},
editor = {Kennedy, J S},
pages = {103--113},
publisher = {Royal Entomological Society},
title = {{Insect polymorphism--a tentative synthesis}},
year = {1961}
}
@article{Frantz2010,
author = {Frantz, A and Plantegenest, M and Simon, J C},
doi = {10.1017/S0007485309006750},
issn = {00074853},
journal = {Bulletin of Entomological Research},
month = {feb},
number = {1},
pages = {59--66},
title = {{Host races of the pea aphid Acyrthosiphon pisum differ in male wing phenotypes}},
volume = {100},
year = {2010}
}
@incollection{Pfaffl2004,
address = {La Jolla, CA},
author = {Pfaffl, Michael W},
booktitle = {A-Z of Quantitative PCR},
chapter = {3},
editor = {Bustin, Stephen A},
pages = {87--112},
publisher = {International University Line Press},
title = {{Quantification strategies in real-time PCR}},
year = {2004}
}
@article{Wilkinson1993,
author = {Wilkinson, Gerald S},
doi = {10.1017/S001667230003192X},
isbn = {0016-6723},
issn = {0016-6723},
journal = {Genetical Research},
pages = {213--222},
title = {{Artificial sexual selection alters allometry in the stalk-eyed fly Cyrtodiopsis dalmanni (Diptera: Diopsidae)}},
volume = {62},
year = {1993}
}
@article{Collyer2015,
author = {Collyer, M L and Sekora, D J and Adams, D C},
doi = {10.1038/hdy.2014.75},
isbn = {1365-2540 (Electronic){\$}\backslash{\$}r0018-067X (Linking)},
issn = {1365-2540},
journal = {Heredity (Edinb)},
number = {4},
pages = {357--365},
pmid = {25204302},
title = {{A method for analysis of phenotypic change for phenotypes described by high-dimensional data}},
url = {http://www.ncbi.nlm.nih.gov/pubmed/25204302},
volume = {115},
year = {2015}
}
@article{Puig2005,
author = {Puig, O and Tjian, Robert},
doi = {10.1101/gad.1340505},
issn = {0890-9369},
journal = {Genes {\{}{\&}{\}} Development},
month = {oct},
number = {20},
pages = {2435--2446},
publisher = {Cold Spring Harbor Laboratory Press},
title = {{Transcriptional feedback control of insulin receptor by dFOXO/FOXO1}},
url = {http://www.genesdev.org/cgi/doi/10.1101/gad.1340505},
volume = {19},
year = {2005}
}
@article{Bolger2014,
author = {Bolger, Anthony M and Lohse, Marc and Usadel, Bjoern},
doi = {10.1093/bioinformatics/btu170},
issn = {1367-4811},
journal = {Bioinformatics (Oxford, England)},
month = {aug},
number = {15},
pages = {2114--2120},
pmid = {24695404},
publisher = {Oxford University Press},
title = {{Trimmomatic: a flexible trimmer for Illumina sequence data.}},
url = {http://www.ncbi.nlm.nih.gov/pubmed/24695404 http://www.pubmedcentral.nih.gov/articlerender.fcgi?artid=PMC4103590},
volume = {30},
year = {2014}
}
@article{Via1985,
author = {Via, S and Lande, R},
doi = {10.2307/2408649},
isbn = {00143820},
issn = {00143820},
journal = {Evolution},
number = {3},
pages = {505--522},
title = {{Genotype-Environment Interaction and the Evolution of Phenotypic Plasticity}},
url = {http://www.jstor.org/stable/2408649},
volume = {39},
year = {1985}
}
@article{Gokhale2016,
author = {Gokhale, Rewatee H and Hayashi, Takashi and Mirque, Christopher D and Shingleton, Alexander W},
doi = {10.1016/j.ydbio.2016.07.016},
issn = {00121606},
journal = {Developmental Biology},
title = {{Intra-organ growth coordination in Drosophila is mediated by systemic ecdysone signaling}},
year = {2016}
}
@book{Huxley1932,
address = {London},
author = {Huxley, Julian S},
publisher = {Methuen},
title = {{Problems of Relative Growth}},
year = {1932}
}
@article{Borthwick1964,
author = {Borthwick, H A and Downs, R J},
doi = {10.1086/336276},
issn = {0006-8071},
journal = {Botanical Gazette},
month = {dec},
number = {4},
pages = {227--231},
publisher = {The University of Chicago Press},
title = {{Roles of Active Phytochrome in Control of Flowering of Xanthium pensylvanicum}},
url = {http://www.journals.uchicago.edu/doi/10.1086/336276},
volume = {125},
year = {1964}
}
@article{Winchell2000,
author = {Winchell, Ruth and Dingle, Hugh and Moyes, Christopher D},
doi = {http://dx.doi.org/10.1016/S0022-1910(00)00055-X},
isbn = {0022-1910},
journal = {Journal of Insect Physiology},
keywords = {Citrate synthase,HOAD,Hexokinase,Pyruvate kinase,Wing polymorphic},
number = {10},
pages = {1365--1373},
title = {{Enzyme profiles in two wing polymorphic soapberry bug populations (Jadera haematoloma: Rhopalidae)}},
url = {http://www.sciencedirect.com/science/article/pii/S002219100000055X},
volume = {46},
year = {2000}
}
@article{Bradshaw1965,
author = {Bradshaw, A D},
doi = {10.1016/S0065-2660(08)60048-6},
isbn = {9780120176137},
issn = {00652660},
journal = {Advances in Genetics},
number = {C},
pages = {115--155},
pmid = {10781077},
title = {{Evolutionary Significance of Phenotypic Plasticity in Plants}},
url = {http://bulbnrose.x10.mx/Heredity/Bradshaw/bradshaw2{\%}7B{\_}{\%}7Dfiles/bradshaw2.html},
volume = {13},
year = {1965}
}
@article{Carroll1992,
author = {Carroll, Scott P and Boyd, Christin},
isbn = {00143820},
journal = {Evolution},
number = {4},
pages = {1053--1069},
title = {{Host Race Radiation in the Soapberry Bug: Natural History with the History}},
url = {http://www.jstor.org/stable/2409756},
volume = {46},
year = {1992}
}
@article{Tobler2010,
author = {Tobler, Alexandra and Nijhout, H Frederik},
doi = {10.1111/j.1525-142X.2010.00444.x},
isbn = {1525-142X},
journal = {Evolution {\&} Development},
number = {6},
pages = {592--600},
publisher = {Blackwell Publishing Inc},
title = {{Developmental constraints on the evolution of wing-body allometry in Manduca sexta}},
url = {http://dx.doi.org/10.1111/j.1525-142X.2010.00444.x},
volume = {12},
year = {2010}
}
@book{Schmalhausen1949,
address = {Chicago, IL},
author = {Schmalhausen, Ivan Ivanovich},
pages = {327},
publisher = {University of Chicago Press (June 1987)},
title = {{Factors of Evolution: The Theory of Stabilizing Selection}},
year = {1949}
}
@article{Xu2015,
author = {Xu, Hai-Jun and Xue, Jian and Lu, Bo and Zhang, Xue-Chao and Zhuo, Ji-Chong and He, Shu-Fang and Ma, Xiao-Fang and Jiang, Ya-Qin and Fan, Hai-Wei and Xu, Ji-Yu and Ye, Yu-Xuan and Pan, Peng-Lu and Li, Qiao and Bao, Yan-Yuan and Nijhout, H Frederik and Zhang, Chuan-Xi},
doi = {10.1038/nature14286},
issn = {0028-0836},
journal = {Nature},
month = {mar},
number = {7544},
pages = {464--467},
publisher = {Nature Publishing Group},
title = {{Two insulin receptors determine alternative wing morphs in planthoppers}},
url = {http://www.nature.com/nature/journal/v519/n7544/full/nature14286.html?WT.ec{\%}7B{\_}{\%}7Did=NATURE-20150326},
volume = {519},
year = {2015}
}
@article{Gotoh2014,
author = {Gotoh, Hiroki and Miyakawa, Hitoshi and Ishikawa, Asano and Ishikawa, Yuki and Sugime, Yasuhiro and Emlen, Douglas J and Lavine, Laura C and Miura, Toru},
doi = {10.1371/journal.pgen.1004098},
issn = {1553-7404},
journal = {PLoS genetics},
month = {jan},
number = {1},
pages = {e1004098},
pmid = {24453990},
publisher = {Public Library of Science},
title = {{Developmental link between sex and nutrition; doublesex regulates sex-specific mandible growth via juvenile hormone signaling in stag beetles.}},
url = {http://www.plosgenetics.org/article/info:doi/10.1371/journal.pgen.1004098{\%}7B{\#}{\%}7Ds5},
volume = {10},
year = {2014}
}
@article{Harrison1980,
author = {Harrison, Richard G},
doi = {10.2307/2096904},
isbn = {00664162},
journal = {Annual Review of Ecology and Systematics},
number = {ArticleType: research-article / Full publication date: 1980 / Copyright {\{}{\textcopyright}{\}} 1980 Annual Reviews},
pages = {95--118},
publisher = {Annual Reviews},
title = {{Dispersal Polymorphisms in Insects}},
url = {http://www.jstor.org/stable/2096904},
volume = {11},
year = {1980}
}
@article{Alvarado2015,
author = {Alvarado, Sebastian and Rajakumar, Rajendhran and Abouheif, Ehab and Szyf, Moshe},
doi = {10.1038/ncomms7513},
issn = {2041-1723},
journal = {Nature Communications},
month = {mar},
pages = {6513},
publisher = {Nature Publishing Group},
title = {{Epigenetic variation in the Egfr gene generates quantitative variation in a complex trait in ants}},
url = {http://www.nature.com/ncomms/2015/150311/ncomms7513/full/ncomms7513.html},
volume = {6},
year = {2015}
}
@article{Puig2003,
author = {Puig, Oscar and Marr, Michael T and Ruhf, M Laure and Tjian, Robert},
doi = {10.1101/gad.1098703},
issn = {0890-9369},
journal = {Genes {\{}{\&}{\}} development},
month = {aug},
number = {16},
pages = {2006--2020},
pmid = {12893776},
title = {{Control of cell number by Drosophila FOXO: downstream and feedback regulation of the insulin receptor pathway.}},
url = {http://www.ncbi.nlm.nih.gov/pubmed/12893776 http://www.pubmedcentral.nih.gov/articlerender.fcgi?artid=PMC196255},
volume = {17},
year = {2003}
}
@article{Tsuboi2016,
author = {Tsuboi, Masahito and Kotrschal, Alexander and Hayward, Alexander and Buechel, Severine Denise and Zidar, Josefina and L{\o}vlie, Hanne and Kolm, Niclas},
doi = {10.1111/evo.12965},
issn = {1558-5646},
journal = {Evolution; international journal of organic evolution},
keywords = {Allometry,Lake Tanganyika cichlid,brain evolution,brain-body allometry,constraints,phylogenetic comparative analysis},
month = {jul},
number = {7},
pages = {1559--1568},
pmid = {27241216},
title = {{Evolution of brain-body allometry in Lake Tanganyika cichlids.}},
url = {http://www.ncbi.nlm.nih.gov/pubmed/27241216},
volume = {70},
year = {2016}
}
@article{Schlichting1986,
author = {Schlichting, C D},
doi = {10.1146/annurev.es.17.110186.003315},
isbn = {0066-4162},
issn = {0066-4162},
journal = {Annual Review of Ecology and Systematics},
month = {nov},
number = {1},
pages = {667--693},
pmid = {22133497},
primaryClass = {cs},
title = {{The Evolution of Phenotypic Plasticity in Plants}},
url = {http://www.annualreviews.org/doi/10.1146/annurev.es.17.110186.003315},
volume = {17},
year = {1986}
}
@article{Zera1997,
author = {Zera, Anthony J and Denno, Robert F},
doi = {10.1146/annurev.ento.42.1.207},
isbn = {0066-4170},
journal = {Annual Review of Entomology},
number = {1},
pages = {207--230},
publisher = {Annual Reviews},
title = {{Physiology and Ecology of Dispersal Polymorphism in Insects}},
url = {http://dx.doi.org/10.1146/annurev.ento.42.1.207},
volume = {42},
year = {1997}
}
@article{Grabherr2011,
author = {Grabherr, Manfred G and Haas, Brian J and Yassour, Moran and Levin, Joshua Z and Thompson, Dawn A and Amit, Ido and Adiconis, Xian and Fan, Lin and Raychowdhury, Raktima and Zeng, Qiandong and Chen, Zehua and Mauceli, Evan and Hacohen, Nir and Gnirke, Andreas and Rhind, Nicholas and di Palma, Federica and Birren, Bruce W and Nusbaum, Chad and Lindblad-Toh, Kerstin and Friedman, Nir and Regev, Aviv},
doi = {10.1038/nbt.1883},
isbn = {1546-1696 (Electronic)$\backslash$r1087-0156 (Linking)},
issn = {1546-1696},
journal = {Nature Biotechnology},
keywords = {Algorithms,Base Sequence,Gene Expression Profiling,Gene Expression Profiling: methods,Molecular Sequence Data,RNA,RNA: chemistry,RNA: genetics,Reference Values,Sequence Analysis, RNA,Sequence Analysis, RNA: methods,Sequence Analysis, RNA: standards,Transcriptome},
number = {7},
pages = {644--52},
pmid = {21572440},
title = {{Full-length transcriptome assembly from RNA-Seq data without a reference genome.}},
url = {http://dx.doi.org/10.1038/nbt.1883},
volume = {29},
year = {2011}
}
@misc{Andrews2010,
author = {Andrews, Simon},
booktitle = {Http://Www.Bioinformatics.Babraham.Ac.Uk/Projects/Fastqc/},
doi = {citeulike-article-id:11583827},
pages = {http://www.bioinformatics.babraham.ac.uk/projects/},
title = {{FastQC: A quality control tool for high throughput sequence data.}},
year = {2010}
}
@article{Hosmer1980,
author = {Hosmer, David W. and Lemesbow, Stanley},
doi = {10.1080/03610928008827941},
issn = {0361-0926},
journal = {Communications in Statistics - Theory and Methods},
number = {10},
pages = {1043--1069},
title = {{Goodness of fit tests for the multiple logistic regression model}},
url = {http://www.tandfonline.com/doi/abs/10.1080/03610928008827941},
volume = {9},
year = {1980}
}
@article{Angelini2004,
author = {Angelini, D.R. and Kaufman, T.C.},
doi = {10.1016/j.ydbio.2004.04.005},
issn = {00121606},
journal = {Developmental Biology},
keywords = {[Appendage development, Dachshund, Distal-less, He},
number = {2},
title = {{Functional analyses in the hemipteran Oncopeltus fasciatus reveal conserved and derived aspects of appendage patterning in insects}},
volume = {271},
year = {2004}
}
@article{Abramoff2004,
author = {Abramoff, M D and Magelhaes, P J and Ram, S},
journal = {Biophotonics},
pages = {36--42},
title = {{Image Processing with ImageJ}},
volume = {11},
year = {2004}
}
