# Supplementary material for: Manipulation of insulin signaling phenocopies evolution of a host-associated polyphenism
Source: Nat Commun. 2018 Apr 27;9:1699. doi: 10.1038/s41467-018-04102-1 (PMC5923257; doi:10.1038/s41467-018-04102-1)
Supplement: Supplementary file 3 — Supplementary Data 1 [file 41467_2018_4102_MOESM3_ESM.zip › Fawcett.et.al.Supplementary.Notes.Rmd]

---
title: "Supplementary Information"
subtitle: "for 'Manipulation of insulin signaling phenocopies evolution of a host-associated polyphenism'"
author: Fawcett, <i>et al</i>.
affiliation: Colby College, Department of Biology
bibliography: Fawcett.et.al.bib
csl: nature_no_etal.csl
output:
  pdf_document:
    highlight: tango
    toc: yes
    toc_depth: 3
link-citations: yes
---

```{r, message=FALSE, warning=FALSE, include=FALSE}
# Clear memory
rm(list=ls()) 

# For timing the execution of the scripts
initial.time <- Sys.time() 

# Set seed for randomization procedures
set.seed(123)

# Load packages
if(!require("knitr")) { install.packages("knitr"); library("knitr") }
knitr::opts_chunk$set(echo = TRUE)
```

\pagebreak

# Supplementary Note 1: Details of the analyses

This document provides supplemental information on experimental and analytical methods for the manuscript by Fawcett and coauthors. These analyses were started on 2016-06-16 by Dave Angelini at Colby College. This document has been generated by [R Markdown](http://rmarkdown.rstudio.com) on `r Sys.Date()` using R version `r getRversion()`. All code and output from statistical analyses is shown. Code for the preparation of plots is not displayed, but can be viewed in the `Rmd` files. To repeat analyses and generation of plots, all data files and scripts should be in the local folder (see Supplementary Note 2). Most of the figures are generated directly from the R code, except for Supplementary Figures 3, 5, 8 and 9, which include photographs or graphics rendered in Adobe *Illustrator*.

#### Abbreviations used in the R code

* **Jhae** - *Jadera haematoloma*
* **LW** - long-winged morph
* **SW** - short-winged morph
* **BV** - *Cardiospermum* (balloon vine) or *Cardiospermum*-associated ecotypes
* **GRT** - *Koelreuteria* (goldenrain tree) or *Koelreuteria*-associated ecotypes
* **rxn** - "reaction", as in reaction norm

## Morphometric analysis
```{r child='Jhae.GMM.Rmd'}
```

### Ontogenetic allometries
```{r child='Jhae.OA.Rmd'}
```

## Morph frequencies in the wild
```{r child='Jhae.wild.Rmd'}
```

## Modeling determination of morph frequencies
```{r child='Jhae.modeling.Rmd'}
```

## Fecundity assessments
```{r child='Jhae.fecundity.Rmd'}
```

## Isolation of candidate genes
*InR1* and *FoxO* were amplified by PCR using the primers listed in Supplementary Table 10. 

|target gene | primer name | sequence | direction | amplicon (bp)|
|:-----------|:------------|:---------|:----------|:------------:|
||
|InR1 | Jh'InR-df5 | TGTATCCACGATGTACGTACCAgaygantggga | forward | 612|
| | Jh'InR-dr5 | CCATCCTTCAGGGATTCAggnsncatcca | reverse | |
| | Jh'InR-df6 | AACTGGGCCAAGGAACCttyggnayngt | forward | 471|
| | Jh'InR-dr6 | ccnctraarccGTACTGGGCTCTATAGATAC | reverse | |
|FoxO | Jh'FxO-df6 | CGACTAACTCTGTCTCAAATTTACgartggatgrt | forward | 273|
| | Jh'FxO-dr10a | AGCATTGGAAGAAGCTCGCkgnckraartc | reverse | |
| | Jh'foxo-36F | TCAGAATGTCACTTACTTCAAGG | forward | 378|
| | Jh'FxO-dr10 | GGAGGCTCGCGGCckraartcngg | reverse | |

> **Supplementary Table 10**. PCR primers used in the isolation of candidate genes.

### Orthology assignments by phylogenetic inference

Most candidate genes had single orthologs in *J. haematoloma* that could be unambiguously identified using BLAST searches. However, because of the possibility of confusion among members of the insulin receptor family, we determined orthology for these genes using phylogenetic inference (Supplementary Figure 7).

\begin{center}
\includegraphics{FigS07.InR.phylogeny.png}
\end{center}

> **Supplementary Figure 7**. Concensus phylogram based on amino acid sequences from 14 putative *InR* genes and 4 outgroup receptor tyrosine kinases strongly supports orthology of InR1 and InR2 proteins in most insects, denoted by the colored boxes. One exception is *Drosophila melanogaster*, which has a single InR protein without clear orthology to either receptor in other species. Nodes are labeled with Bayesian posterior support. Out-groups are omitted from the tree shown here. GenBank accession numbers are provided for reference. The consensus topology strongly supports two paralog groups. 

## Gene expression
```{r child='Jhae.gene.exp.Rmd'}
```

## Manipulation of insulin signaling
```{r child='Jhae.RNAi.Rmd'}
```

### Effects of *FoxO* RNAi on wing shape
```{r child='Jhae.GMM.RNAi.Rmd'}
```

#### Session information
```{r runtime, echo=FALSE, message=FALSE, warning=FALSE}
run.time <- round(difftime(Sys.time(), initial.time, units='mins'),1)
system.details <- sessionInfo()
```

Total run time was `r run.time` min for all analyses, completed on `r system.details$platform` running `r system.details$running`.

\pagebreak

# Supplementary Note 2: List of associated files

Accompanying files necessary to repeat all analyses and render this document are available with the publication as a `zip` archive (Supplementary Data File 1). The contents of this file are listed below.

```{r, echo=FALSE, message=FALSE, warning=FALSE}
SI.filenames <- c("Fawcett.et.al.Supplementary.Notes.Rmd",
                  "Jhae.GMM.Rmd",
                  "Jhae.OA.Rmd",
                  "Jhae.wild.Rmd",
                  "Jhae.modeling.Rmd",
                  "Jhae.gene.exp.Rmd",
                  "Jhae.RNAi.Rmd",
                  "Jhae.GMM.RNAi.Rmd",
                  "Jhae.fecundity.Rmd",
                  "FigS04.range.maps.png",
                  "FigS07.InR.phylogeny.png",
                  "FigS10.Dll.embryonic.RNAi.png",
                  "FigS11.chico.Akt.RNAi.png",
                  "Fawcett.et.al.bib",
                  "nature_no_etal.csl",
                  "cross.reared.csv",
                  "Jhae.crosses.csv",
                  "Jhae.fecundity.csv",
                  "Jhae.oa.csv",
                  "Jhae.wild.ratios.csv",
                  "qPCR.data.csv",
                  "qPCR.RNAi.data.csv",
                  "reaction.norms.csv",
                  "RNAi.linear.csv",
                  "Jhae.testes.AG.csv",
                  "InR.MrB.tree.nex",
                  "Jhae.42LM.tps",
                  "Jhae.42LM.tps.meta.csv",
                  "Jhae.42LM.experimental.tps",
                  "Jhae.42LM.experimental.tps.meta.csv",
                  "readland.tps.scale.option.R",
                  "logistic.regression.analysis.R",
                  "pairwise.perm.test.R")
SI.file.formats <-c(rep("Rmd",9),
                    rep("PNG",4),
                    "BibTex",
                    "CSL",
                    rep("CSV",10),
                    "Nexus",
                    "TPS",
                    "CSV",
                    "TPS",
                    "CSV",
                    rep("text",3))
SI.file.descriptions <- c("Main R markdown code for generateion of this document",
                          "Child R markdown file for geometric morphometric analysis",
                          "Child R markdown file for ontogenetic allometry",
                          "Child R markdown file for analysis of field data",
                          "Child R markdown file for modeling of reaction norms",
                          "Child R markdown file for gene expression analysis",
                          "Child R markdown file for analysis of RNAi results",
                          "Child R markdown file for GMM analysis of RNAi results",
                          "Child R markdown file for analysis of fecundity data",
                          "Image file for Supplementary Figure 4", 
                          "Image file for Supplementary Figure 7",
                          "Image file for Supplementary Figure 10", 
                          "Image file for Supplementary Figure 11",
                          "Bibliography for use by the R markdown file",
                          "Citation style information",
                          "Results of cross-rearing experiments",
                          "Results of single-pair matings",
                          "Female egg production by day",
                          "Length measurements of individual juvenile bugs",
                          "Information on wild populations",
                          "Gene expression data from unmanipulated bugs",
                          "Gene expression data from RNAi specimens",
                          "Results for cohorts raised under different food conditions",
                          "Length measurements of RNAi specimens",
                          "Size (area) measurements of testes and accessory glands",
                          "InR amino acid alignment and MrBayes commands ",
                          "Landmark coordinate data for morphometric analyses",
                          "Metadata describing specimens in the TPS file",
                          "Landmark coordinate data from RNAi specimens",
                          "Metadata describing the RNAi specimens used for GMM",
                          "R script with a modification of geomorph::readland.tps",
                          "R script for logistic regression analysis",
                          "R script for pairwise permutation tests of multiple groups")
SI.file.table <- as.data.frame(cbind(SI.filenames,SI.file.descriptions,SI.file.formats))
colnames(SI.file.table) <- c("Filename","Description","Format")
knitr::kable(SI.file.table, format = "markdown")
```

> Abbreviations: CSV, comma seperated values; CSL, citation style language; PNG, portable network graphics; Rmd, R markdown; TPS, thin-plate spline [@Rohlf2015].

\pagebreak

# Supplementary Note 3: Required R Packages

R packages required to run the analysis are listed below with version numbers.

```{r echo=FALSE, message=FALSE, warning=FALSE}
pkgs <-sessionInfo()$otherPkgs
pkg.list <- data.frame(name=character(), version=character(), stringsAsFactors = FALSE)
pkg.list[1:length(pkgs),] <- NA
for (i in 1:length(pkgs)) {
  pkg.list$name[i] <- names(pkgs)[i]
  pkg.list$version[i] <- pkgs[[i]]$Version
}
knitr::kable(pkg.list[order(pkg.list$name),], format = "markdown", row.names = FALSE)
```

\pagebreak

# Supplementary References
