# Supplementary material for: Manipulation of insulin signaling phenocopies evolution of a host-associated polyphenism
Source: Nat Commun. 2018 Apr 27;9:1699. doi: 10.1038/s41467-018-04102-1 (PMC5923257; doi:10.1038/s41467-018-04102-1)
Supplement: Supplementary file 3 — Supplementary Data 1 [file 41467_2018_4102_MOESM3_ESM.zip › InR.MrB.tree.nex]

#NEXUS
begin taxa;
	dimensions ntax=18;
	taxlabels
	Tcas_InR1_KF922648
	Apsm_InRa_XP_001942660
	Apsm_InRb_XP_001952079
	Btri_InR1
	Btri_InR2
	Btri_ROR_TR3443
	Btri_RTK_45990
	Dmel_InR_INSR_DROME
	Jhae_InR1_TR7316
	Jhae_InR2_TR1621
	Jsan_InR1_TR52565
	Jsan_PTK_TR45974
	Jsan_ROR_TR5753
	Nlug_InR2_AIY24639
	Nlug_InR1_AIY24638
	Ofas_InR2
	Ofas_InR1
	Tcas_InR2_EFA02828
;
end;

begin characters;
	dimensions nchar=1268;
	format datatype=protein missing=? gap=-;
	matrix
	Tcas_InR1_KF922648	SFCESVDIRNTLDSFNRLKGCHVVEGFVQILLFDNVNETELSLLSFPNLTEITDYLLLYRVNGLRSIGQLFPNLSVIRGRSTFYTYSFVVFEMSSLQEIGLYSLTDITRGLIRIDKNPSLCFVNSIDWEAIAHEKGEDESGNSVAHIHCHKAPHRSDSENFDRDVHLCWNRQHCQKICPTKCK-HSCNANLECCDESCLGGCS-INDTKLCTVCKNFGAKKQCMSSCPPDYYQYLERRCILKNECKDMKRPLNFQQQGGPEKPFKIFNNSCILECPPNY--MSNDTHCIPCQGNCIKKCAGVNVDSINLARQLKGCTHITSSLEIQIRGGRN--VVNELEESLGMIEEIDGYLKVVRSFPLVSLNFLKNLKVIHGRQL--ESQKYVFVVLDNQNLQELWNWENNKT---LKIDTGRLFFHFNPKLCIREIEKLQNITHIV--DVTELEVAKNSNGDKIACELQVLKVDKPKVVSKGVVLEWEPFKIDDPRKLLGYIVYSIEA-PTQNVTLYDGRDACGGDGWRVDDVAIPENEMN-VTHPLTSLKPYTQYAFYVKTYTIATERRGAQSMISYFTTLPDTPTAPVGLEVVSNSSNSLKLSWRPPKSPNGKLTHYIVSLKRHNSTTPDLDEMEFCKSPSSRPKHPIPSVSVPPVTSTTTSNDTCQC------LETKPSTSSINEDVEKSRIDFEDELHNAVYVRKPNFSESRKRRDVDSE----QLNANRVFNETDEAGAYIS-----------FSTVVTG--TEFYMPNLRHYTVYEINVQACRE-----KTDTENPCSSK-NMKTHRTLKKKGAD--DIKQIEVKNQSLGVSLTWKEPEAPNGLIYCYTIEYKKLEIENSKANEEYITHARFINQSRI-----YTLKALSPGNYSVRVSATTSGDYANFSPYAYFYIEERPS-NTYVTLIVCMLILVIILALCAFCFYKKKKADKESMRLIPSVNPEYVPSVYVPDEWEVPRKKIELIRELGQGSFGMVYEGIAQD-VRGKA-QIKCAVKTVNEHATNRERLEFLNEASVMKAFDTAHVVRLLGVVSQGQPTLVIMELMANGDLKTYLRSHRPDKQPPTLKQILQMAIEIADGMAYLSAKKFVHRDLAARNCMVAEDLTVKIGDFGMTRDIYETDYYRKGTKGLLPVRWMAPESLKDGVFTSNSDVWSYGVVLWEMATLASQPYQGLSNDQVLRYVIDGGVMERPENCPDKLYTLMRYCWQHKPSARPSFLKLCSLL--LEDASTSFAQVSFYHSAAG
	Apsm_InRa_XP_001942660	KVCGSIDVRNSGERFSALHNCTIVNGYVQIVLLDATTP-SDFDISFPLLREITQYLVVYRVAGLYNLGKLFPNLMLIRGSHSFPGLALMIHDNLDLREIGLYSLTNITRGSVIISKNPQLCHATTIDWGQIA-NGVSNDINVISNDEPAK--------------N-GCSNIGCPEDLCWSHEAGRCQYGKLNGCHPLCAGGCDEPHSARHCFACTAYMHKGECIRECP-YGLYGHIRSCLTAEECHSLPVTREESTPDDLNTHYIPFERVCRDECPYGFQVTADKRNTKTRSGHCQRNCNSFKIDMLRKNYEYRLHTNCTTIKEIEVKYGTSEDVERRLEEYIGKVEVILDQLKIIRSYSLSSLNFLRSLYEIRGENT-V--NKMALVIRGNKNLQKLWTTSENETRPV-KILNGTVSFHYNPKLCMSEIYKFGNLSTLP--TFSDIEVSVISNGDQFACTVYNLQVETVKIDSQSIVLQMHKP---EADNLERFLVYFIEASKWNDTR---ESTDCEDSSWKIDDIS-SAFNETEIFHVITNLEPNTEYIYYVKTYTISSKTS--MSSIFRNKTLPSKPSSPQYFNAQPVSSSEVELTWKPPSHPHGKLVKYIIKGIHLTDDQAMLDERSYCRNKTFNGNGITHKSSSSIIKPSSDDTCEKQCEPQKNIVNNICNDDIDLISLNNHRYTFESCSSNILNIFINSKCLAMQNNDDSVFPSIVNTFINENCTEMWSVSNMLNNVTHRDGSSSYFQIQLNENVTSFNLSNLRHYSQYLLSILVCREVVKQELN-SNINSCSQETLISFRTLENKQADIIDSETVRDEIVNNHVNIFWESPKLINSIIHSFQLHYKRSEAPNFVS--VCVTMKEYEN-----AGRSYVFKNILPGSYQYRIQAVSLYGPGPYTTVKEFDLPYPDAFNSWHLILLIVICGCLLIVLTGVIIRHFSRKILERNNMFNLNNPGYV-GIYVEDDWETPREDVVILKILGRGTFGTVHEGLLM-----P-HSIPCAVKSVSKSNFLRYHTEFLNEAAIMKKFSEAHIVKLLGVVTKTHPPLLIMELMGRGDLKSVLVKCKNDPPPPNRYTIIRMAAQIADGMAFLEYNKFIHRDLAARNCMVANDMTVKIGDFGMSRQIYNGDYYRKGNKGEMPIRWMAPESLSEGIFTSQSDVWSYGVVIWEMMTLGAQPYLEKSNNEVMAHVLDGNLLNLPIFCPDVLAGIVRLCWNWTASQRPRFLKIVETLDA--YLEDDFRSVSFYHTRGL
	Apsm_InRb_XP_001952079	RICQSKDIRNKAENLNALRGCRVIEGFLQIVLIDNANETSYESLSFPELREITGYLLLYRVNGLKSLAKLFPNLSVIRGQDLFMSYAIAIYEMVHLQELGLYNLMDVVRGAVYITKNPMLCFTQTIDWIRIA-PSGKESHDIYDNRPVNATNDISCSVSNHTNEP-LCWNTEHCQRICPPECGNLSCTDDGTCCHEQCLGGCTGKNHDDCFA-CKYLADERDCVKECPAETLTYQNRRCILERDCYRMPRSRDLQNGLHLQSWKPFNNKSCVMECPPGFEEVPTENSCQQCSGPCRKVCIAANVESIQSAQKLKGCVIINGSLEIQIRGGMN--IVKELEESLSMIEEITGYLKVVRSFPLVSLTFLRKLHVIRGETL--ESSKYALVVLDNQNLVELWDWSTRKPDGELRIERGQIFFHFNPKLCIYRIKQLQTNLGDRFKNVDDLEVAPNSNGDKMACTVKKLNVSTEVVLSNSVLLKWSPFEHYDTRTLLGYVVYYLEA-PYKNVSLYDGRDACGGDGWKTDDVE-SEATTYDLVALITGLKPYTQYAYYVKTYTMASESNGAQSDIDYFRTMPGTPSPPQNLRVKSVTADSINIEWMPPAEPNGELKHYIIKYTSINISGDSLLKRDYCQNSPNVNEFPDSYSGSLNEMVNNDKKENCNCTDQPEKKQS----KIKDEQQIQIMIEFENNLQNILYVKTNPKSDTSPKKKRDVSNFDLQEFPNSTIRINLLSDADKNLENENKKIVVP-----SNQLTFTLHENLTHFTSYNIELYVCREWLTNEIKQNISNCSIQKAMTTAQTSKKESADRIDQLTVKAVNANTTIKIFWKEPEVSNGPIVSYQLEYKKVG-DHLNPPVVCITRQQYQQ-----SDYSHTLSNVAPGNYSFRLRARSLADYGEFTQYSYFLIPEALSITTPQLMFIIFMVTGMIGAVIMLIFYRYYKNKLASTRLFVTCNPDYVSCEYQTDEWEIPRDDVEVLEPLGRGSFGMVYRGNWKK--KEN-EIVPCAIKTVTENNNMMVRHDFLSEANVMKEFCSAHVVRLYGVVSQGQPAFVLMELMPQGDLKSYLLKHRPSLKPPTLRDNLRMAIEIADGMSYLSFKKYVHRDLAARNCMVSDNNIVKIGDFGLTRDIYQTDYYRKDSEGMMPIRWMAPESLQSGLFTCFSDVWSYGIVLWEMVTLAAQPYRGEIDKNVISYVSSGGIMEKPDNCPDIIYDCMKLCWRFKASERPTFAEIVKMFLPC--ARADFAQTSFFHNELQ
	Btri_InR1	GVCQSTDIRNSVSMFSQLKGCHVVEGFVRIVLIDNANETDYANISFPELKEITGYLLLYRVNGLRSLGKLFPNLSVIRGNTLFVNYALVVFEMLHLQEIGLVSLSDILRGAVLFAKNPMLCFVDTIDWDLIA-HN--AKREHYISGNKLQSSNHSCPTSNINGGA-LCWNSHHCQKVCPAHCNGS-CNANGECCLDSCLGGCTGVSSSEQCLVCKHFHFQKKCVKKCPNNTYEYLNRRCILESECYDMRRPPEMSSYNTRNNPWKPFQGKCIMECPNGYLEVQDSRGCEVCEGKCKKECRGANVDSIAAAQELKGCTIIRGALEIQIRGGSN------MEENLNAIEEIDEYLKIVRSFPIVSLNFLKNLKIIRGNSL--ESTKYALVVLDNQNLVELWDWDNRDTEF---IINGKLFFHFNPKLCLSKIEKLKEVAGLP--DYTELEVASNSNGDKVACNVMELNVTVYKKTSIAALIKWKQFDHYDSRTLLGYVVYFIEA-PYRNVTMYDGRDACGGDGWRVDDVA-ASNKDHELVHILTRLKPFTQYAFYVKTYTIASEKSGAQSPIQYFRTDPDTPTEPRALTAYSNSSSELVINWQPPAQPNGNLTHYIVTGHWERDSEEFIEQRNYCKEPISLPPDTKVIPAKPQEVLIDDEKDSL-----GEKLDSCPCQKVPEDKQREEEIHLEDHLQNQIYVKRFSSRKKRDVTTTGNRSTKSILPSNSD--DGTETYSFIDGAQFTKIVPG----------TTLVMKNLRHFALYNIAVRACRKWEENENTSKNNNCSAE-AIVTARTLPLATADNVDSQYPNWEVSNKSVVLKWNEPKHPNSLIVTYEIEYKRSDIANFKPTVECITRKQFVE-----AGNVYVLRNLHPGNYSLRLRASSLSGVGEYTPYKYFVIEEDSSVSPFFIISVGCVILSMGLFCALVYLYHFMQLHVPNSKLIASVNPEYVPTVYEPDDWEVARSRVELLGEIGQGSFGMVYEGRFYSP-DGT-AAQYCAVKTVNVQAAYRDRIEFLNEASVMKAFNTHHVVKLLGVVSQGQPTLVIMELMKRGDLKSYLRSHRPNSSPPSLKRILRMAAEIADGMAYLAAKKICSSRPSCKKLYGGR----------------------------------------------------------------------------------------------------------------------------------------------
	Btri_InR2	-------------------------------------------------------------------------------------------------------------------------------------------------------------------------------------------------------------------------------------------------------------------------------------------------VCPGKCVLVCNSVNVESIQSAEALKDCTYIKGSLDIQIKSGNQSVIFKELEDNLGDIEEIEGFLRVSRSFPLTNLNFLKNLRVIHGQPKHIGLSNHSLIILENQNLQGLFDWDNRPAKRNFTIRFGRIFFHYNPNLCLKHIYELAFIAGQE--HLTKLEVAPESNGNMFACHTINLQVKVYSRFSTE------------------------------DLSAQVETNECTDNTWTITDVS-EESIARTRSDGTRKLEPNTHYAFFVKTYTVD--STGGQSSLQYFKTLPSRPTWPSSLYGISKNYSSMTLFWEPPEKPNGNIILYVITGFRREEEQDMLKESDFCAEQNRELFLKRQSETTTVIPQFMTKVIEEKKEDKYDCCKSGQEKSLICQNLNPNAAKLPSEFLSRMKVATCEKYMYNMIETTFLEPPSVLNKRDTNLKDD--IFKKFDFYDDAKELEYPINANVSGNITSFTFANLEAFSLYTFQVKACREIDPSESKTDEQRCSMA-SIVTVRTLPDVDADTISLLNVEVHNRSV--QLEWQVPETPNSIILSYDIEYQRIDIPNSRPSI---------------------------------------------------------------------------------MTY-KNKIKFSQNVLIANVNPEYLGVPVVDEEWELPRDKIQIIKELKRGNFGVVCEGLLL-----P-EEKRVAVKKVIETAKDRDCLEFLNEASVMKQFTSAHVVKLIGIVSREWPQLVVMEMMDFGDLKSYLRECR-NDNPPPPSQMLLMAAEIADGMAYLEASKFVHRDLAARNCMVREDLVVKIGDFGMTRDVYETDYYRKGNRGLLPIRWMAPESLNDGVFTSKSDVWSYGVVLWEMATLACQPYQGMSNEHVLTFVVSGNKLDLPPVYPKPFKTIMHSCWRWKARFRPSFLQILDELAEH--TTKGFREVSYYDSPEG
	Btri_ROR_TR3443	------------------------------------------------------------------------------------------------------------------------------------------------------------------------------------------------------------------------------------------------------------------------------------------------------------------------------------------------------------------------------------------------------------------------------------------------------------------------------------------------------------------------------------------------------------------------------------------------------------------------------------------------------------------------------------------------------------------------------------------------------------AHSTQEEIEKKLTEAFSVVTLSSDISKTCEKYAVPSLCYASFALCGDDAFAPPRHICRSLENELCRREYAIA--KRHPLIGQKITMPSCTDLPPDNLNLGVPIPQPVDPGDYCYWGQGETYRGAVGVGESGKPCIPWTEQFQIPTSDYHELLGQHSYCRNPGGKYPQPWCFRHIDGKAEMCSIPKCEYTFWMWYIVAGVGGSLLIIILLVYCCCTRAEIDINQRSSKNSPCEMSALIGSSSVKSEAEYHPSNIRFIQELGEGAFGKVYKGEIIGC-PGE-EPMPVAIKTLKENATAKTTADFKREVELMCELRHENIVCLLGVCLSREPLCMLFEFMPRGDLHEFLITHSPSPAPLTQHELLTFAVHIAAGMEYLCSHHYVHRDLAARNCLVSENLTVKISDFGLSRDVYSSDYYRVQSKSLLPVRWMPPESILYGKFTTESDVWSYGVVLWEIYSYGLQPYYGYSNQEVIEMIRSRQLLPCPEDCPSRMYSVMMECWHEVPVRRPHFPEITARLRSFSTMRPIYSQPSPPHV---
	Btri_RTK_45990	-----------------------------------------------------------------------------------------------------------------------------------------------------------------------------------------------------------------------------------------------------------------------------------------------------------------------------------------------------------------------------------------------------------------------------------------------------------------------------------------------------------------------------------------------------------------------------------------PYVFHTAAGAPSPPEHISGSPLSPTVAEVRWDPPKQLNGRLVRYEVVWRSQELSDGVRHNGEQIVTVGPESNSTVFVRLQKLLPGQS---------------------RISVRAYSENSETFSESSTIILSMFPEPPDIHLITATPYSLNISWPLELNSSTVSHE--IEFIDFASNEYWLPVPLFT-YDEEDEIYYLENLKPKSSYTFRLRIVYVDSEEEY------IWPSDNRFTFRTLGDKPSRPGRPVVQHLSTGA--YQLAWEPSRDNGAPVLSYILEGRQSQLSKRGANTSINEEDLWDQYYNGTDNYWKMTKDLQGEKYRFRVRALNNYGWSDDTGTFDLSQAGARLADSHDVTIILWVLTPTAIVVTVAFFISSKKVVVRADTELATVQNTNAGTSPHPLP-RLRRDQITLTKFLGSGAFGEVFEGLALSLNNSE-SHTRVAIKTLRKGANNQEKAEFLKEAQLMSNFRHPHILQLLGVCLDNDPHFIIMELMEGGDLLSYLRSNRP----MRAWDLLAMCVDVARGCCYLEEMHFVHRDLACRNCLVSSHRVVKIGDFGLARDIYKNDYYRKEGEGLLPVRWMAPESLVDGVFTSQSDVWAFGVLLWEILSLGQQPYPARNNLEVLHYVRSGGRLSQPVAASSDMYCLMMKCWSFSPDERPTFKYCLDVLVELKSRIPNIITPPSPEIETS
	Dmel_InR_INSR_DROME	KPCKSMDIRNMVSHFNQLENCTVIEGFLLIDLINDASP---LNRSFPKLTEVTDYIIIYRVTGLHSLSKIFPNLSVIRGNKLFDGYALVVYSNFDLMDLGLHKLRSITRGGVRIEKNHKLCYDRTIDWLEIL-AENETQLVVLTENGKEKEGELNASCQLHNNRR-LCWNSKLCQTKCPEKCRNN-CIDEHTCCSQDCLGGCVIDKNGNESCICRNVSFNNICMDSCP-KGYYQFDSRCVTANECITLTKFETNSVYSG-----IPYNGQCITHCPTGYQKSENKR-EPCPGGKCDKECSSGLIDSLERAREFHGCTIITGTETISIKRESGAHVMDELKYGLAAVHKIQSSLMVHLTYGLKSLKFFQSLTEISGDPPM-DADKYALYVLDNRDLDELWGPNQTVF-----IRKGGVFFHFNPKLCVSTINQLLPMLASKPKFFEKSDVGADSNGNRGSCGTAVLNVTLQSVGANSAMLNVTTKEIGEPQKPSNATIVFKDPRAFIGFVFYHMIDPYGNSTKSSDDPC-DSSPEKSGVMVLSNLIPYTNYSYYVRTMAISSELTNAESDVKNFRTNPGRPSKVTEVVATAISDSKINVTWSYLDKPYGVLTRYFIKAKLINRPTRN-NNRDYCTEPLVKAMENDLPATTPTKKISDPLAGDCKCVEGSKKTSSQEYDALDSNAIPNGGATNPSRRRRDVALEPELDDVEGSVLLRHVRSITDDTDAFFEKDDEN-TYKDEEDLSSNKQFYEVFAKELPPNQTHFVFEKLRHFTRYAIFVVACREEIPSEKLFKKSLCSDYDTVFQ-TTKRKKFADIVMDLKVDLEHANNTVRVRWTPPVDPNGEIVTYEVAYK-LQKPDQVEEKKCIPAADFNQ-------TAGYLIKLNEGLYSFRVRANSIAGYGDFTEVEHIKVEPPPSYAKVFFWLLGIGLAFLIVSLFGYVCYHKRKVPSNDLHMNT-VNPFYASMQYIPDDWEVLRENIIQLAPLGQGSFGMVYEGILKSFPPNG-VDRECAIKTVNENATDRERTNFLSEASVMKEFDTYHVVRLLGVCSRGQPALVVMELMKKGDLKSYLRAHRPNVQPPTYGRIYQMAIEIADGMAYLAAKKFVHRDLAARNCMVADDLTVKIGDFGMTRDIYETDYYRKGTKGLLPVRWMPPESLRDGVYSSASDVFSFGVVLWEMATLAAQPYQGLSNEQVLRYVIDGGVMERPENCPDFLHKLMQRCWHHRSSARPSFLDIIAYLEP-QCPNSQFKEVSFYHSEAG
	Jhae_InR1_TR7316	GVCQSIDIRNSVSMFSQLKGCHVVEGFVQIVLIDNANETDYANISFPELKEITGFLLLYRVNGLRSLGKLFPNLSVIRGNTLFRNYALVVFEMLHLQEVGLVSLSDILRGAVLFAKNPMLCFVDTIDWDLIA-QK--DKRLHYISGNKMQTSNHSCPTSNINGGL-LCWNSHHCQKVCPAHCNGS-CNANGECCLPSCLGGCTGATSSDQCLVCKHFQFQKKCVEKCPYKTYEYLNRRCILEQECYDMRRPPEMSSYNTRNNPWKPFKGKCILECPNGFLEVEESPGCRECQGKCKKECRGVNVDSIAAAQELKGCTIIRGALEIQIRGGSNV--VKELEENLSDIEEIDDYLKIVRSFPIVSLNFLKSLKFIRGNSL--ESTKYALVVLDNQNLIELWDWENRNTEL---VINGKLFFHFNPKLCLSKIEKLKEVAGLP--DYTELEVASNSNGDKVACNVIELNVTVYKKTSIAALIKWKQFSHYDSRTLLGYVVYFIEA-PYQNVTMYDGRDACGGDGWRVDDVS-ALNKDHELVHILTRLKPFTQYAFYVKTYTIASEKSGAQSPIQYFRTDPDTPSEPRGLTAFSNSSTEIVINWQPPAQPNGNLTHYIVTGHWERDSKEFIEQRNYCKEPISLITESKVIPAKPREVLVDEEEDNL-----GEEFDSCPCQKVPEDKQREEEIHLEDQLQNQIYVKRFSARKKRDVVTNDNRSAKSILPSNSD--DGTETYSFVNRGQIREIVPE----------TTFVMNNLRHFALYNIAVRACRKWEDNENTTKNNNCSAE-AIVTARTMALATADNVDSQFPLWEVSNKSVILKWNEPKHPNSLIVTYEIEYKRSDIANFKPTVECITRKQFVE-----AGHTYVLKNLHPGNYSLRIRASSLSGVGAYTPYKYFVIEEDSSVSPFFIISIGGVLLSTCLFCALIYIYHFLRLQVPNSKLIA-VNPEYVPTVYEPDDWEVERRRVELLGEIGQGSFGMVYEGRFYSP-DGT-GAQLCAVKTVNVQAAYRDRIEFLNEASVMKAFNTHHVVKLLGVVSKGQPTLVIMELMKRGDLKSYLRSHRPNACPPTLKRILRMAAEIADGMAYLAAKKFVHRDLAARNCMVAEDLTVKIGDFGMTRDIYETEYYRKGSKGLLPVRWMAPESLKDGIFTSYSDAWSYGVVLYEMATLASQPYQGLSNDQVLRYVIDGGIMERPENCPDKLYNVMRLCWEHKPSSRPSFIELVTLLQ--NDVSADFQSVSFYHSEEG
	Jhae_InR2_TR1621	-------------------------------------------------------------------------------------------------------------------------------------------------------------------------------------------------------------------------------------------------------MNETLLRPGHKDSSESWFIWDRYCISSCPRGLERDPVK-GCKVCPGKCVLVCKGVNVENIQSAEALKDCTYIKGSLDIQIKSGNQSVIFKELEDNLGDIEEIEGYLKVTRSFPLTNLNFLKNLRVIHGDPHQIGPSNHSLIVLENQNLQELWDWDNRPAKRNFTIRYGRIFFHYNPNLCLKHIKELAFIAGQE--HLTKLEVAPESNGNMFACHTINLQVKVYSRFSTEIGLQISRQDNEKYNMIRFRYMVYYIKAPFQNVSAHVETNQCTENTWTITDVS-EESIARSQSDGARNLEPNTQYAFFVKTYTVD--STGGQSSLQYFKTLPSRPTWPNSLLGVSKHFSNMTLFWEPPEKPNGNINMYVITGFRREEEQDMFKESDFCLEKNREYILKKKSEITTAMPEFKRKVIEEKKKDKCNCYKNKQEKSLICQNLNPKDGKLPSEFVHRMKVTTCEKYMYNMIETTFLEHHSILNKRNTDFEGD--TFKLFDFYDDVNEIEYPINAYISGNSTNYTFTNLEAFSLYTFQVKACREIDPSEGKTDEQRCSMA-AIVTARTLPNADADKISLLTLEVHNRS-V-HLQWQVPQSPNSIILSFDIEYQRIDIPNSRPSIDCIKAKDFYS------KASYLLEGLDLGEYAFRVRALSLAGLGPFTHQEIISITEFSSKTVIIVSISITFFVLIVIVFSLLFFIYKKKLMFSQNILIA-VNPEYLGVPVVDEEWELPRERIQILKELKRGNFGVVCEGLLL-----P-EEKRVAVKKVIETANDRDCLEFLNEASVMKQFTSAHVVKLIGIVSREWPQLVIMEMMDLGDLKSYLRERR-NDNPPSPSQMLLMAAQIADGMAYLEASKFVHRDLAARNCMVRDDLVVKIGDFGMTRDVYETDYYRKGNRGLLPIRWMSPESLNDGVFTSKSDVWSYGVVLWEMSTLACQPYQGMSNEQVLTYVVSGNKLDLPPVYPKPFKSIMHSCWRWKARFRPSFLQILDELAVY--TNKSFREVSYYDSSEG
	Jsan_InR1_TR52565	GVCQSIDIRNSVSMFSQLKGCHVVEGFVQIVLIDNANETDYANISFPELKEITGFLLLYRVNGLRSLGKLFPNLSVIRGNTLFRNYALVVFEMLHLQEVGLVSLSDILRGAVLFAKNPMLCFVDTIDWDLIA-QK--DKRLHYISGNKMQTSNHTCPTSNINGGL-LCWNSHHCQKVCPAHCNGS-CNANGECCLPSCLGGCTGATSSDQCLVCKHFQFQKKCVEKCPYKTYEYLNRRCILEQECYDMRRPPEMSSYNTRNNPWKPFKGKCILECPNGFLEVEDSPGCRECQGKCKKECRGVNVDSIAAAQELKGCTIIRGALEIQIRGGSNV--VKELEENLSDIEEIDDYLKIVRSFPIVSLNFLKSLKIIRGNSL--ESTKYALVVLDNQNLIELWDWEYRNTEL---VINGKLFFHFNPKLCLSKIEKLKEVAGLP--DYTELEVASNSNGDKVACNVIELNVTVYKKTSIAALIKWKQFSHYDSRTLLGYVVYFIEA-PYQNVTMYDGRDACGGDGWRVDDVS-ALNKDHELVHILTRLKPFTQYAFYVKTYTIASEKSGAQSPIQYFRTDPDTPSEPRGLTAFSNSSSEIVINWQPPAQPNGNLTHYIVTGHWERDSKEFIEQRNYCKEPISLITEPKVISAEPSEDLIDEEEDDLE-----DEFDSCPCQKVPEDKQREEEIHLEDQLQNQIYVKRFSARKKRDVVVNDNRSAKSILPSNSD--DGTETYSFVNRGQIREIVPD----------TTFVMNNLRHFALYNIAVRACRKWEDNENTTKNNNCSAE-AIVTARTMPLATADNIDSQFPLWDVSNKTVILKWSEPKHPNSLIVTYEIEYKRSDIANFKPTVECITRKEFVE-----AGHTYVLKNLHPGNYSLRIRASSLSGVGAYTTYKYFVIEEDSSVSPFFIISIGGVLLSTCLFCALIYIYHFLRLQVPNSKLIA-VNPEYVPTVYEPDDWEVERRRVELLGEIGQGSFGMVYEGRFYSS-DGI-GAQLCAVKTVNVQAAYRDRIEFLNEASVMKAFNTHHVVKLLGVVSKGQPTLVIMELMKRGDLKSYLRSHRPNACPPTLKRILRMAAEIADGMAYLAAKKFVHRDLAARNCMVAEDLTVKIGDFGMTRDIYETEYYRKGSKGLLPVRWMAPESLKDGIFTSYSDAWSYGVVLYEMATLASQPYQGLSNDQVLRYVIDGGIMERPENCPDKLYNVMRLCWEHKPSSRPSFIELVTLLQ--NDVSPDFQTVSFYHSEEG
	Jsan_PTK_TR45974	-----------------------------------------------------------------------------------------------------------------------------------------------------------------------------------------------------------------------------------------------------------------------------------------------------------------------------------------------------------------------------------------------------------------------------------------------------------------------------------------------------------------------------------------------------------------------------------------------------------------------------------------------------------------------------------------------------------------------------------------------------------------------------------------------------------------------------------------------------------------------------------------------------------------------------------------------------MTNAILIAFISIFIVGVLVAMVCFYMCYRRKSSAIPMNTPVILTKETNPSYMETSLSPASFSHDRIIFENSHCIGEGCFGKVFKGEFVR--ENG-RIETVAIKVLKDSASKEAEEDFMREVEIMSAFQHENILSLLGVALKGKSPCMVFEFMPYGDLTEVLRSNSKVIPKLNKDSLLSIARQIACGMKYLAAQHFVHRDLACRNCLVGNNLTVKIADFGMSRDVYTCDYYKIGGSRLLPVRWMSPESVTYGRFTLESDVWSFGVVLWEIYSLGKQPYFGHSNEEVIRLINKGTMLIPPDDCPSVICDLMRACWRTEPRERVTFGEIYEKLKKIS-TPQLPQPPPFPVIPSI
	Jsan_ROR_TR5753	-------------------------------------------------------------------------------------------------------------------------------------------------------------------------------------------------------------------------------------------------------------------------------------------------------------------------------------------------------------------------------------------------------------------------------------------------------------------------------------------------------------------------------------------------------------------------------------------------------------------------------------------------------------------------------------------------------------------------------------------------------------------------------------------------------------------------------MPNCDELPKHNTKVPTCSYTRLTEVKNDEVTDRGRWYQGTKNVTKSGLPCQRWDSKVPHSYDRPPSVFPEVQNAENYCRNAGGEEHVPWCYTMNASVRWQHCDIPSCDAGGTVENTELIMDTFFTPTKVVILCCICFISIIVILLMFLLFHKRRIYHPTPTREISNTAYHTCLNPKLEKEFPRNDIIYIQDLGQGAFGRVFQAKAPGLLKGE-EFTLVAVKMLKEEASDDLQLDFEREACLLAEFDHPNIVKLLGVCAVGKPMCLLFEYMGRGDLNEFLRSCSPKDIQLTTADLLKIAQQIAGGMVYLSDRKFVHRDLATRNCLINDAMVVKIADFGLSQKMYLQDYYKGDEHDAIPVRWMPLESILYNKYTVESDVWAFGVCLWEIFSFALQPYYGMTHGEVVKYIKEGNVLQCPENTPKCVYNLMKHCWNKKPSLRPSFRTVHQTLQVILDETTRDNTHTLSLSQLS
	Nlug_InR2_AIY24639	RICPNTDVRNNISIMTKLENCTVIEGSLHVVLIEKASENKFENVSFPLLREVTGFVLFYRVNYLRSIGQLFPNLSVIRGNHLFMNFALVIYEMRDLQEVGLYNLRTIVRGSVCIFKNTKLCYVNSVDWLSLS--EMGWWIEHNKSPE---CGRCPANCKHCWNAK-RCQLTQQGDGAQLSDTGATVAGQLPEKCHPLCLGGCYGPSAHECVACRGVFTPDNMCVRQCPPGTVKWLERRCIYTETCQNHTTADPNIIKNNNDTNFFVFNGSCVHECPEGLEKGPNGC-RQCTSSHCRKTCEGQVV-SLSAAQNLTGCTHIVGSLIISLKTGSDKFIQPELQQSLGSIQEIDGSLKIVRTFPLVSLNFLRNLRIIHGKKLLFNDNK-SFVVAENHNLQELWDWNQRPSRL--QILNGSVFFHYNPKLCLSLIKSFIKEINFT-KTIGLLDISEESNGDKFPCKTVNLNVRVLKRYNESVELYIEKP--KDKEMFSRYILYYVKS-PFQNIS-YEEPDDCGDYGWKTKDIS-SLDEPHNITYPITQLEPNTQYAFYVKTYTID--SFALKSGVQYFRTLPSKPTFPTKLTATSESSSSITLKWNPPSIANGKLEKYIVHGYKQKMDMAFYLNRDFCIYPLQYREVVITTPTVLPEVNQTTEFNETAISKYKDNSEKCVCEKSFFAALYERPFGNEGMRYNYNNIDIQGSSQSNADQKSINTQDNETHDRNIGIVDQ--LSEADEFVIDDNGQIARFFLHIPGNMTETKVENLPYFSEYTIEVRACREIDSEEPLSLASRCSFS-SITTHRTQQNKTADFIPFVKHKIFNKTTA-MFRWGKPANPNGIIVSYSFEYRSIDRSSSLHQTICVSIEEYNNNSK--KGYNYKLENIPRGKYAYRIRALSMASEGEYTESSYFEIEEEFSFSFKLIFAVCFIMMTVFMIICSLYYW------KKPVVMFP-VNPEYQNCRYVEDEWELCRENVEIVKELGKGTFGMVYEGILK-----P-NNVPCAIKTVSARQNESEYFDFLLEASIMKSFSGSHIIRLLGVVSRGTPPLVVMELMALGDLKMFLRSTRDLRPPPTGRTVLHMAAQIADGMAYLESKKFVHRDLAARNCMVADDLTVKIGDFGMTRDIYETDYYRKGTKGLLPIRWMAPESCYDGIFSSHSDVWSYGVVLWEISTLAEQPYQGKSNEEVLAYVLAGNSLQAPLFCPEVIKPIMLSCWNFRPTKRPSFLQIVNTLEP--HTNDYFKTVSFFHSTEA
	Nlug_InR1_AIY24638	GVCQSLDIRNAAREFHQLQGCQVVEGFVQIVLMDKAVESEFANFSFPELREITGYLLLYRIDGLRTLSNLFPNLAVIRGNTL-FNYALVVFEMLHLQEMGLKSLTDIVRGAVHISKNPMLCYVDTIDWDKIA-RSSQGGHFITGNKKKNECQTNAVCPTSATNDN-LCWNIQHCQKFCSKCEEGTACMDDGTCCDKNCLGGCNGTGPTNCIA-CRGYLFQGTCVATCPVQTYQYLQRRCVLEKECYDMPKPREIMSEEVRPQPWKPFMNQCLIDCPPNYAEAPIDNFCEPCKGPCKKECEGLNVDSISSSQRLRGCTYIKGSLEIQIRGGYN--VVKELENNLNMIEEINGYLKIVRSFPLVSLNFLKKLKVIHGEKL--ESGKYALVVLDNQNLVELWDFGPSREER-LRITRGKLFFHFNPKLCYFKIDNLRKYLGMP--EFTDNEVARNSNGDKVACNISLLDARVETRSSKGVIIKWKEFEHYDPRTLLGYIIYFIEA-PYQNISLYDGRDACGGDGWRVIDVS-PKNKTKHMSQLITQLKPYTQYAFYVKTYTIASENSGAQSPIIYFRTEPDIPSMPQNLVAKIESSSEIKVAWQPPLNPNGNVTHYLITAKWERDDSEFLAQRNYCEEPLTSIVDVTNQAGKWTLVNDDDVYTGGKPDDCVCMDDKKVNK-KQQEKEIQFQIQFEDTLQNLVYIKRSSLRDKREISLRDGKTITENHFAESDIRMK--TVPVSTDLEVQRLENEPQVKILLQGKTSYVIRGLHHFAQYTISVSACRQRDETDKL-MTNNCSTH-SIISARTKKLANADVVSEIWHEVIENPVNVKLYWKEPPAPNGLIVMYQISHWLVFENQQHKKTHCISRRQFLE-----EGNSHTLTNLAPGNYSYQVCATSLAGLANQSPLRYFEIQGYSSVTSLQIIFATFMTAGMLILLGFVVFL--RNKSNKQTPLIA-CNPEYVSTVYVPDDWEVPRSQIELDGELGQGSFGMVYEGIATNVVPGE-PRKKCAIKTVNENASLRERVEFLNEASVMKASNTHHVVRLIGVVSQGQPPYVVMELMANGDLKSYLRLHRPHKQPPTLKRIRQMAIEIADGMAYLAAKKFVHRDLAARNCMVAEDLTVKIGDFGMTRDIYETDYYRKGTKGLLPVRWMSPESLKDGVFTSSSDVWSYGVVIWEMATLASQPYQGLSNEQVLNYVKTGGCMERPDNCPDVLYNLMRQCWQHKPADRPTFMQLVRCLLPFA--HPSFASLSFYHSDEG
	Ofas_InR2	------------------------------------------------------------------------------------------------------------------------------------------------------------------------------------------------------MKSVSEDALGLLLINHVNILNIRKYVFLNVLTRYEFEKRRCVTESECHNMNTTLLRPGYNESSEHWFIWDTKCVSHCPRGLERDSVLGC-KPCSGKCVLICNSSTVESIASAQTLKDCTYIKGSLEIQIRSGNQSFIYNELEENLGDIEEILGYLKITRSFPLMNLNFMKNLRIIHGSPDYISPTNHSLIILDNQNLQGLWDWDNRPTKKNFTIANGRIFFHYNPNLCLKHIYELASIAGLQ--NITNHEVAIESNGNKFACHAIDLQVTVVARFSTQVNLNISWPGQKNNIMRHMFMVYYIKA-PYQNLTADYETSECASYRWSVNDIN-Q--KETRHWPLM-NLEPDTQYAFFVKTYTVN--STGGQTPIQYFKTRPSKPTWPNDLFAVSNTSTSVTLFWKPPDKANGELNEYIITGFMREEEREMLKDVDFCSLAKKEQLSKKELEITTALPEFMTEVAKKNDDCCQQNKFEETFVSLFCQNLNQQEAKLPSMFLSSVNSKTCEMYVYDLIENSALKPPFAVRKRSII---ENLNFEQNIDLYHTDLFQFPFRENVSGNTSTITFNNLEPYSLYSFQVQACRKIDPEIEKNDPERCSMP-SIVTVRTHYNDDGDIIPWLTAEVNNRS-I-EVKWQIPVLSNFMIMGYDIEYSRTDIANFRPSIDCISGSEYQN------KGYYLLNGLPLGTYSIRVRAISLARLGPFTKSVTVVVSEISPAYIYLIVLAIISVVILIVLCIIFFFIANRKYSSEPNLLLA-VNPEYLGITQVDEEWELPRDNVQIIKELKRGNFGIVYEGLLL-----P-EDKRVAVKKVLESSSDRDCVEFLTEACVMKQFTSAHVVKLIGIVSKEWPQLVVMEMMDKGDLKSFLRESR--HNPPTPNQMLLMAAQVADGMAFLEESKYVHRDLAARNCMVRKDLVVKIGDFGMTRDVYQTDYYRKGNKGLLPIRWMSPESLNDGVFTSKSDSWSYGVVLWEIATMAAQPYQGMSNEQVLTYVISGNKLELPPVIPKQFKLIINWCWRWKPKFRPSFLQILDELAEH--TTKNFRDVSFYDSREG
	Ofas_InR1	---------------------------------------------------------------------------------------------------------------------------------------------------------------------------------------------------------------------------------------------------------------------------------------------------------------------------------------------------------------------------------------------------------------------------------------------------------------------------------------------------------------------------------------------------------------------------------------------------------------------------------------------------------------------------------------------------------------------------------------------------------------------------------------------------------------------------------------------------------------------------------------------------------------------------------------------------------------------------------------------------LLQSILQQVYEPDDWEVPRSCVELLGEIGQGSFGMVYEGRLFNS-DGT-TQQPCAIKTVNVQAADRDRIEFLNEASVMKAFNTHHVVKLLGVVSQGQPTLVIMELMKLGDLKSYLRSHRPVQRLPLLRRILRMAAEIADGMAYLAAKKFVHRDLAARNCMVAEDLTVKIGDFGMTRDIYETEYYRKGSKGLLPVRWMAPESLKDGIFTSYSDAWSYGVVLYEMATLASQPYQGTFNDQVLRYVIEGGIMERPENCPDKLYSVMRLCWEHKPSSRPSFIELVTLLQ--NDISADFQSVSFYHSEEG
	Tcas_InR2_EFA02828	KICPSIEIKNKPSELEQLRNCTIIMGYLRIVLLDSVKEESFDNHTFPELTEIVDHLMLYRIPHLTSLNRLFPNLRIIRGRRVFRDYSLVIFKLNHLEEVGLKNLQHI-EGGIMIGGCKQLCYANTVDWNALG--------------------------------------FAFHFQELPTC--------KSELCPKNCVGRCWNKDTCQKPSTCEFFEDEGKCVKSCPHKVHNYDIMKCMTRKECETM-----------LNGTWWVFNDTCVETCPIYNNRDKNAKGCVYAGKKYKKECRGGLIEKLDVLQEMKDCTHINTSLRI-----TQDYLVPYLEKYLGNVVSISGYLNVSRSGNIKSLEFFKNLELIKGEEL--ANNVYALYVFQNKNLEKLWDFDDNFN---LTIRHGSIQIHDNRFLCPSDIIRLEEIVGAK--TDNDTIIFRYSNGYNSVCNQKNMTVKILENNPTNVTLAWQRASTTDNEVTIGYTIYYVPVLEGNNITAFENKDECSVDGSYGIFVR-E------KVQLV-SLRPFTRYGYYFKIYTTNPQE--AKTPVYYFVTASTEPPPPIDFDAEAVSDTSVVLSWKPPSLFNGRFSHYELTTFVEEDYVPLIQQRNYCYFPHVEIEKPKVPIVPKVPKLAEDLTNTTNC---------------CSKKPFAQFFTEDVTCTNGGRIDSCIRSISHQPPSYFSGKRDIDNETQVKL-----------FSS---------------NATSYEFKNLRHYTLYVFYLRACNVREDTGEL-----LCGSLVMVTERTRKRKSADAIKSVRVATEEKNA--RVRWSKPEESNSILVAYQVEYKRTDSEYSKPKSECLTEGLFNT-----LGQEYNLLGLNPAKYAIRVQAISLAGPGTFSEWRYFEIVAEPSSAYKIYTPIIVISVIVCLLGGGYYWY-KRYFKIERNHLIT-INPDYVGPIYVEDDWEIDRNDIEIIRELGKGSFGTVYEGLIK-----S-RQYPCAIKTISEKSSISSKMEFLNEGSVMKSFSETHVIKLLGIVSRGDRPFVIMELMERGDLKSYLRRCR-PSQNLTTNEIYRMASEIADGMAYLSVKKFVHRDLAARNCMVAADRTVKIGDFGMARDIYETDYYRKGTAGLLPIRWMAPESLADGVFTTDSDVWSYGVVLWEMATLAELPYQGLGAEEVLQFVTSGRTLDMPPQCSDLLHKIMSACWKWRPNDRPTFFSIVDELV--NHVGEDFRLVAFCFSRQG

;
end;

[ Run via MPI:
  mpirun -np 30 mb-mpi
]

begin mrbayes;
  lset Nucmodel = Protein rates=Invgamma ngammacat=4;
  prset brlenspr=unconstrained:gammadir(1.0,0.1,1.0,1.0) aamodelpr=fixed(Blosum) shapepr=exponential(10.0);
  mcmcp ngen=5000000 samplefreq=100 printfreq=2000 nchains=30 temp=0.2 savebrlens=yes starttree=random;
[  mcmc;
  sumt relburnin=yes burninfrac=0.1;
  sump relburnin=yes burninfrac=0.1;]
end;

begin trees;
	translate
		1	Tcas_InR1_KF922648,
		2	Apsm_InRa_XP_001942660,
		3	Apsm_InRb_XP_001952079,
		4	Btri_InR1,
		5	Btri_InR2,
		6	Btri_ROR_TR3443,
		7	Btri_RTK_45990,
		8	Dmel_InR_INSR_DROME,
		9	Jhae_InR1_TR7316,
		10	Jhae_InR2_TR1621,
		11	Jsan_InR1_TR52565,
		12	Jsan_PTK_TR45974,
		13	Jsan_ROR_TR5753,
		14	Nlug_InR2_AIY24639,
		15	Nlug_InR1_AIY24638,
		16	Ofas_InR2,
		17	Ofas_InR1,
		18	Tcas_InR2_EFA02828
		;
   tree con_50_majrule = [&U] (1[&prob=1.00000000e+00,prob_stddev=0.00000000e+00,prob_range={1.00000000e+00,1.00000000e+00},prob(percent)="100",prob+-sd="100+-0"]:4.765963e-01[&length_mean=4.77588875e-01,length_median=4.76596300e-01,length_95%HPD={4.07383100e-01,5.47537400e-01}],(((4[&prob=1.00000000e+00,prob_stddev=0.00000000e+00,prob_range={1.00000000e+00,1.00000000e+00},prob(percent)="100",prob+-sd="100+-0"]:7.350589e-02[&length_mean=7.39750739e-02,length_median=7.35058900e-02,length_95%HPD={5.27943300e-02,9.59095100e-02}],(9[&prob=1.00000000e+00,prob_stddev=0.00000000e+00,prob_range={1.00000000e+00,1.00000000e+00},prob(percent)="100",prob+-sd="100+-0"]:5.202528e-03[&length_mean=5.49838154e-03,length_median=5.20252800e-03,length_95%HPD={1.35963900e-03,1.00482800e-02}],11[&prob=1.00000000e+00,prob_stddev=0.00000000e+00,prob_range={1.00000000e+00,1.00000000e+00},prob(percent)="100",prob+-sd="100+-0"]:1.650620e-02[&length_mean=1.67835538e-02,length_median=1.65062000e-02,length_95%HPD={9.53758300e-03,2.43947300e-02}])[&prob=1.00000000e+00,prob_stddev=0.00000000e+00,prob_range={1.00000000e+00,1.00000000e+00},prob(percent)="100",prob+-sd="100+-0"]:3.673803e-02[&length_mean=3.71248030e-02,length_median=3.67380300e-02,length_95%HPD={1.98988400e-02,5.41742000e-02}])[&prob=9.81422635e-01,prob_stddev=9.11361821e-04,prob_range={9.80778205e-01,9.82067065e-01},prob(percent)="98",prob+-sd="98+-0"]:4.504752e-02[&length_mean=4.69834814e-02,length_median=4.50475200e-02,length_95%HPD={5.17417000e-03,8.95264100e-02}],17[&prob=1.00000000e+00,prob_stddev=0.00000000e+00,prob_range={1.00000000e+00,1.00000000e+00},prob(percent)="100",prob+-sd="100+-0"]:1.549657e-01[&length_mean=1.57885915e-01,length_median=1.54965700e-01,length_95%HPD={8.84270400e-02,2.30455300e-01}])[&prob=1.00000000e+00,prob_stddev=0.00000000e+00,prob_range={1.00000000e+00,1.00000000e+00},prob(percent)="100",prob+-sd="100+-0"]:2.406040e-01[&length_mean=2.41268163e-01,length_median=2.40604000e-01,length_95%HPD={1.77503600e-01,3.04948200e-01}],15[&prob=1.00000000e+00,prob_stddev=0.00000000e+00,prob_range={1.00000000e+00,1.00000000e+00},prob(percent)="100",prob+-sd="100+-0"]:4.483720e-01[&length_mean=4.49526931e-01,length_median=4.48372000e-01,length_95%HPD={3.84140200e-01,5.17071600e-01}])[&prob=9.99622231e-01,prob_stddev=2.19983888e-04,prob_range={9.99466679e-01,9.99777783e-01},prob(percent)="100",prob+-sd="100+-0"]:7.293724e-02[&length_mean=7.41050222e-02,length_median=7.29372400e-02,length_95%HPD={3.66041100e-02,1.12408900e-01}],(((((2[&prob=1.00000000e+00,prob_stddev=0.00000000e+00,prob_range={1.00000000e+00,1.00000000e+00},prob(percent)="100",prob+-sd="100+-0"]:1.043707e+00[&length_mean=1.04641737e+00,length_median=1.04370700e+00,length_95%HPD={8.98258200e-01,1.19687600e+00}],14[&prob=1.00000000e+00,prob_stddev=0.00000000e+00,prob_range={1.00000000e+00,1.00000000e+00},prob(percent)="100",prob+-sd="100+-0"]:6.708358e-01[&length_mean=6.72541404e-01,length_median=6.70835800e-01,length_95%HPD={5.63102400e-01,7.86608100e-01}])[&prob=9.86200307e-01,prob_stddev=8.48509282e-04,prob_range={9.85600320e-01,9.86800293e-01},prob(percent)="99",prob+-sd="99+-0"]:1.127291e-01[&length_mean=1.14490708e-01,length_median=1.12729100e-01,length_95%HPD={4.07400100e-02,1.88100000e-01}],((5[&prob=1.00000000e+00,prob_stddev=0.00000000e+00,prob_range={1.00000000e+00,1.00000000e+00},prob(percent)="100",prob+-sd="100+-0"]:6.814457e-02[&length_mean=6.87199943e-02,length_median=6.81445700e-02,length_95%HPD={4.38257800e-02,9.46854500e-02}],10[&prob=1.00000000e+00,prob_stddev=0.00000000e+00,prob_range={1.00000000e+00,1.00000000e+00},prob(percent)="100",prob+-sd="100+-0"]:9.406132e-02[&length_mean=9.46587834e-02,length_median=9.40613200e-02,length_95%HPD={6.64241000e-02,1.24187700e-01}])[&prob=1.00000000e+00,prob_stddev=0.00000000e+00,prob_range={1.00000000e+00,1.00000000e+00},prob(percent)="100",prob+-sd="100+-0"]:1.935229e-01[&length_mean=1.94588378e-01,length_median=1.93522900e-01,length_95%HPD={1.33610700e-01,2.56548000e-01}],16[&prob=1.00000000e+00,prob_stddev=0.00000000e+00,prob_range={1.00000000e+00,1.00000000e+00},prob(percent)="100",prob+-sd="100+-0"]:3.162295e-01[&length_mean=3.17346966e-01,length_median=3.16229500e-01,length_95%HPD={2.47903500e-01,3.86160000e-01}])[&prob=1.00000000e+00,prob_stddev=0.00000000e+00,prob_range={1.00000000e+00,1.00000000e+00},prob(percent)="100",prob+-sd="100+-0"]:6.276225e-01[&length_mean=6.29437441e-01,length_median=6.27622500e-01,length_95%HPD={5.14858100e-01,7.43302400e-01}])[&prob=9.51189974e-01,prob_stddev=7.38517338e-04,prob_range={9.50667763e-01,9.51712184e-01},prob(percent)="95",prob+-sd="95+-0"]:7.364412e-02[&length_mean=7.59203076e-02,length_median=7.36441200e-02,length_95%HPD={1.36647100e-02,1.38609500e-01}],18[&prob=1.00000000e+00,prob_stddev=0.00000000e+00,prob_range={1.00000000e+00,1.00000000e+00},prob(percent)="100",prob+-sd="100+-0"]:1.062638e+00[&length_mean=1.06618077e+00,length_median=1.06263800e+00,length_95%HPD={9.17781500e-01,1.22470600e+00}])[&prob=9.99666674e-01,prob_stddev=1.88557618e-04,prob_range={9.99533344e-01,9.99800004e-01},prob(percent)="100",prob+-sd="100+-0"]:2.012998e-01[&length_mean=2.02043893e-01,length_median=2.01299800e-01,length_95%HPD={1.17048800e-01,2.90513100e-01}],((((6[&prob=1.00000000e+00,prob_stddev=0.00000000e+00,prob_range={1.00000000e+00,1.00000000e+00},prob(percent)="100",prob+-sd="100+-0"]:1.070815e+00[&length_mean=1.07870398e+00,length_median=1.07081500e+00,length_95%HPD={7.47408400e-01,1.41997700e+00}],12[&prob=1.00000000e+00,prob_stddev=0.00000000e+00,prob_range={1.00000000e+00,1.00000000e+00},prob(percent)="100",prob+-sd="100+-0"]:1.200083e+00[&length_mean=1.20875432e+00,length_median=1.20008300e+00,length_95%HPD={8.47321000e-01,1.57184700e+00}])[&prob=6.42819048e-01,prob_stddev=4.06970193e-03,prob_range={6.39941335e-01,6.45696762e-01},prob(percent)="64",prob+-sd="64+-0"]:2.338335e-01[&length_mean=2.49507431e-01,length_median=2.33833500e-01,length_95%HPD={8.23424900e-06,5.08313700e-01}],13[&prob=1.00000000e+00,prob_stddev=0.00000000e+00,prob_range={1.00000000e+00,1.00000000e+00},prob(percent)="100",prob+-sd="100+-0"]:1.909315e+00[&length_mean=1.92246830e+00,length_median=1.90931500e+00,length_95%HPD={1.45864000e+00,2.40461000e+00}])[&prob=1.00000000e+00,prob_stddev=0.00000000e+00,prob_range={1.00000000e+00,1.00000000e+00},prob(percent)="100",prob+-sd="100+-0"]:8.910155e-01[&length_mean=9.01295916e-01,length_median=8.91015500e-01,length_95%HPD={5.55414200e-01,1.28176100e+00}],7[&prob=1.00000000e+00,prob_stddev=0.00000000e+00,prob_range={1.00000000e+00,1.00000000e+00},prob(percent)="100",prob+-sd="100+-0"]:1.603834e+00[&length_mean=1.61318797e+00,length_median=1.60383400e+00,length_95%HPD={1.23384900e+00,2.01539000e+00}])[&prob=1.00000000e+00,prob_stddev=0.00000000e+00,prob_range={1.00000000e+00,1.00000000e+00},prob(percent)="100",prob+-sd="100+-0"]:8.170422e-01[&length_mean=8.26288624e-01,length_median=8.17042200e-01,length_95%HPD={5.32863000e-01,1.13691100e+00}],8[&prob=1.00000000e+00,prob_stddev=0.00000000e+00,prob_range={1.00000000e+00,1.00000000e+00},prob(percent)="100",prob+-sd="100+-0"]:9.099025e-01[&length_mean=9.11226199e-01,length_median=9.09902500e-01,length_95%HPD={7.18178600e-01,1.11793300e+00}])[&prob=9.18790694e-01,prob_stddev=3.22119264e-03,prob_range={9.16512966e-01,9.21068421e-01},prob(percent)="92",prob+-sd="92+-0"]:1.441947e-01[&length_mean=1.51659630e-01,length_median=1.44194700e-01,length_95%HPD={1.94617700e-02,2.92546900e-01}])[&prob=9.84355903e-01,prob_stddev=1.57131348e-04,prob_range={9.84244795e-01,9.84467012e-01},prob(percent)="98",prob+-sd="98+-0"]:1.131905e-01[&length_mean=1.14469351e-01,length_median=1.13190500e-01,length_95%HPD={4.98975600e-02,1.80575000e-01}],3[&prob=1.00000000e+00,prob_stddev=0.00000000e+00,prob_range={1.00000000e+00,1.00000000e+00},prob(percent)="100",prob+-sd="100+-0"]:6.198975e-01[&length_mean=6.20999662e-01,length_median=6.19897500e-01,length_95%HPD={5.32368500e-01,7.13706600e-01}])[&prob=9.98677807e-01,prob_stddev=2.35697023e-04,prob_range={9.98511144e-01,9.98844470e-01},prob(percent)="100",prob+-sd="100+-0"]:7.998240e-02[&length_mean=8.10292191e-02,length_median=7.99824000e-02,length_95%HPD={3.55870100e-02,1.26487900e-01}]);
end;
