# Supplementary material for: Manipulation of insulin signaling phenocopies evolution of a host-associated polyphenism
Source: Nat Commun. 2018 Apr 27;9:1699. doi: 10.1038/s41467-018-04102-1 (PMC5923257; doi:10.1038/s41467-018-04102-1)
Supplement: Supplementary file 3 — Supplementary Data 1 [file 41467_2018_4102_MOESM3_ESM.zip › Jhae.42LM.experimental.tps]

LM=42
347.33334 359.33331
331.33334 346.66669
314 364.66669
298 380.66669
266 415.33331
291.33334 455.33331
306 468.66666
324 488.66669
340.66666 478
380 482
441.33334 514
448.66666 324.66669
388.66666 350
395.33334 412.66669
470 366
470.66666 415.33331
469.33334 467.33334
552.66669 417.33331
487.33331 510
570 427.33331
505.33331 459.33334
537.33331 441.33331
648 510.66666
662 484
679.33337 424.66669
627.33337 424
702.66663 468.66666
762.66663 490.66666
782.66669 500.66666
722 438.66669
768.66663 402
705.33337 414.66669
728 409.33331
746 404.66669
796 406
818.66669 416.66669
830 438
823.33331 460
809.33331 479.33334
714.66663 530.66666
630.66663 544
554.66663 542
ID=T052G_GFP_SWm
SCALE=69.6973618

LM=42
474.66666 417
458 405
438 424.33331
422 439
392.66666 476.33334
418.66666 514.33334
435.33334 531.66666
454 555.66669
468.66666 543
511.33334 556.33331
595.33331 603.66669
600 373.66669
513.33331 411.66669
526 485
622 435.66669
624.66669 491.66666
620.66669 541
699.33331 493.66666
610.66669 589.66669
716.66669 497
657.33331 530.33334
688 513
818.66663 587
845.33337 550.33334
843.33337 491.66666
780 490.33334
890 542.33334
963.33337 584.33334
1000.66663 606.33334
904 506.33334
1036.66663 395.66669
893.33337 467
935.33337 445
983.33337 417.66669
1098 408.33331
1148.66663 442.33331
1186 511.66666
1138.66663 565
1078 593
906 622.33334
804 630.33334
698 623.66666
ID=T052A_GFP_LWm
SCALE=69.6973618

LM=42
453.66666 384.66669
434.33334 371.33331
416.33334 392
401.66666 410.66669
369.66666 445.33331
394.33334 485.33334
409.66666 504.66666
428.33334 528
445.66666 516.66669
488.33334 528
577 574.66669
581 333.33331
489.66666 382
500.33334 452.66669
604.33331 393.33331
608.33331 454
603.66669 516
697 455.33331
588.33331 563.33331
703.66663 458.66669
637.66663 498.66666
668.33337 477.33334
799.66663 562
836.33337 521.33334
838.33337 454.66669
770.33337 452.66669
887 510
963 554.66666
1021 580.66666
900.33337 477.33334
1038.33337 364
891 429.33331
934.33337 407.33331
987 381.33331
1109 377.33331
1163 415.33331
1205.66663 477.33334
1168.33337 532
1103.66663 562.66666
906.33337 600.66666
800.33337 608.66666
687 600
ID=T052B_GFP_LWm
SCALE=69.6973618

LM=42
492.66666 392
474.66666 377.33331
455.33334 398.66669
428.66666 416.66669
389.33334 465.33334
426 516.66666
447.33334 532
466.66666 555.33331
486 543.33331
539.33331 554.66669
632.66669 602.66669
644 343.33331
542.66669 391.33331
557.33331 467.33334
668 404.66669
669.33331 472.66666
662.66669 543.33331
762 478.66666
650.66669 586
774 484
706.33331 521.33331
737.66669 502.66666
875.66663 594.66669
911 551.33331
907 482
843.66663 481.33334
965.66663 536
1041 574
1088.33337 590.66669
982.33337 509.33334
1087.66663 425.33331
957 468.66666
999 454
1045.66663 436.66669
1129 436
1157 459.33334
1174.33337 492.66666
1161.66663 536
1135 568
987.66663 626.66669
867 641.33331
751.66663 635.33331
ID=T052C_GFP_SWf
SCALE=69.6973618

LM=42
331.33334 417.33331
314.66666 404.66669
298 426.66669
278.66666 438.66669
246.66666 487.33334
280.66666 530.66666
298.66666 556
318.66666 576.66669
334 562.66669
382.66666 576
466.66669 622.66669
461.33331 382
378 417.33331
391.33334 498.66666
493.33331 444
497.33331 503.33334
492.66669 563.33331
588 504
478.66669 605.33331
586 512
527.33337 547.33334
557.33337 527.33334
692 603.33334
722.66663 562
708 503.33334
650.66663 504.66666
768.66663 550
854 575.33334
906.66663 586
777.33337 522
883.33337 430
756.66663 482.66669
796 466
842 444
922.66663 440.66669
952.66663 460.66669
972 491.33331
973.33337 530.66666
950.66663 563.33334
808 626
704 648
590.66663 648
ID=T052D_GFP_SWf
SCALE=69.6973618

LM=42
414.33334 391.66669
398.33334 380.33331
379.66666 400.33331
362.33334 421.66669
331.66666 461.66666
360.33334 501
376.33334 515
397 535.66669
413 521.66669
455.66666 526.33331
547 563
549.66669 338.33331
458.33334 385
469 448.33331
567.66669 399.66669
573.66669 449.66669
569.66669 503
649 449
555.66669 551.66669
672.33337 454.33331
609.66669 487
641 467.66666
753 550.33334
785 511
791.66663 447.66669
733 447.66669
834.33337 503.66666
914.33337 547
958.33337 567.66666
843.66663 471.66666
965 379
837 429
881 411.66669
923 391
1020.33337 395.66669
1071 426.33331
1101.66663 473.66666
1072.33337 519.66666
1021 549.66666
864.33337 589
764.33337 595.66666
659.66663 590.33334
ID=T052F_GFP_LWm
SCALE=69.6973618

LM=42
335 406.33331
319 394.33331
301 415
282.33334 431.66669
246.33334 480.33334
281 528.33334
297 546.33331
315.66666 569
333 555.66669
381.66666 565
469 605.66669
467 360.33331
377.66666 405
391.66666 483
492.33331 421
491.66669 483
491.66669 539.66669
585.66669 484.33334
477.66669 589.66669
593 491.66666
532.33331 523.66666
561.66669 505
688.33337 594.33331
713.66663 557
707 491.66666
653 488.33334
757.66663 543.66669
832.33337 575.66669
877.66669 591.66669
777.66663 515.66666
845.66663 444.33331
744.33337 477.66666
777.66663 467
814.33337 455.66669
879 453.66669
914.33331 465.66666
941.66669 497
936.33331 539
916.33331 568.33331
775 630.33331
679 641.66669
578.33331 635
ID=T052H_GFP_SWf
SCALE=69.6973618

LM=42
304.33334 386.33331
287 371.66669
269.66666 392.33331
252.33333 404.33331
216.33334 454.33331
249 504.33334
264.33334 523.66669
283.66666 546.33331
298.33334 533.66669
346.33334 547.66669
429 595
428.33334 348.33331
347 385
359 470.33334
452.33331 415
449 475.66666
447 545.66669
545 475.66666
441.66669 577
563 481.66666
487 524.33331
525.66669 499.66666
674.33337 578.33331
693.66663 539.66669
689.66663 477
629 475.66666
739.66663 525.66669
823 553
867 565
756.33337 495
838.33337 409
729 460.33334
769 442.33331
805.66663 422.33331
878.33337 419.66669
918.33337 444.33331
941 479.66666
943 523
913.66663 546.33331
774.33337 606.33331
665.66663 626.33331
559.66669 624.33331
ID=T052J_GFP_SWf
SCALE=69.6973618

LM=42
433.33334 393
416 381.66669
397.33334 403.66669
384 420.33331
354.66666 469.66666
387.33334 519.66666
402 537.66669
422 559
436.66666 547
478 555.66669
568.66669 599.66669
562.66669 343.66669
473.33334 391
484 473
585.33331 403.66669
584.66669 474.33334
587.33331 541
682.66669 471.66666
580.66669 581
692.66663 477
627.33331 519.66666
659.33331 495
802 574.33331
832.66663 528.33331
825.33337 463
760.66663 466.33334
886.66663 513.66666
962.66663 542.33331
1016 553.66669
898 483
1005.33337 394.33331
876.66663 441
920.66663 423
964.66663 403.66669
1043.33337 405.66669
1070.66663 427
1084.66663 460.33331
1076.66663 495.66666
1060 533
920 601
806.66663 624.33334
688.66663 625
ID=T052K_GFP_SWf
SCALE=69.6973618

LM=42
484.5 430.5
471 418
450.5 437.5
427.5 457.5
388.5 505.5
425.5 552
447.5 570
468 589.5
483.5 577
531.5 585.5
621 627.5
625.5 381
532.5 425
544 502.5
650 444
647.5 505.5
649.5 564
747 504.5
634.5 611.5
743.5 514
685.5 549
716.5 529
843.5 618
877.5 573
868 510.5
806 508
929 560
994 593.5
1026 607
932.5 536.5
994 477
901.5 501.5
930 492.5
964.5 477
1002 495.5
1003 516
1009 538
1015.5 561
1021.5 582
920 657
816 664.5
722.5 656
ID=T052E_GFP_SWf
SCALE=69.6973618

LM=42
476 423.66669
460.66666 411.66669
439.33334 431.66669
422.66666 450.33331
393.33334 490.33334
422 526.33334
439.33334 546.33334
460 567
474.66666 553.66669
519.33331 560.33331
602.66669 599
602 381
518.66669 419.66669
534.66669 491
630 439.66669
626.66669 489.66666
630 541
710 487.66666
611.33331 587.66669
725.33331 493
663.33331 529.66666
696.66669 509
800 584.33331
828.66663 543
822.66663 489
772.66663 487.66666
891.33337 533.66666
948.66663 557.66669
965.33337 568.33331
881.33337 505.66666
942.66663 458.33331
857.33337 478.33334
888 468.33334
916 460.33334
964.66663 466.33334
976.66663 479
982 501
980.66663 524.33334
972.66663 542.33334
898.66663 604.33331
812 623.66669
719.33331 622.33331
ID=T052i_GFP_SWm
SCALE=69.6973618

LM=42
399.33334 431.33331
384.66666 422
364 442.66669
350.66666 458.66669
323.33334 496.66666
350 536.66666
362.66666 552
380 573.33331
398 560.66669
433.33334 568.66669
511.33334 613.33331
514.66669 377.33331
437.33334 421.33331
442.66666 491.33334
539.33331 442
535.33331 496
536 542
618.66669 496
524.33331 596.66669
635.66669 495.33334
573 535.33334
606.33331 514.66666
725 605.33331
767.66663 557.33334
772.33337 490
703 490
825 550.66666
931.66663 606.66669
951 621.33331
832.33337 515.33334
978.33337 404
828.33337 467.33334
877 445.33331
929 420.66669
1044.33337 422.66669
1102.33337 458.66669
1135 517.33334
1087 577.33331
1025 606.66669
851.66663 637.33331
750.33337 643.33331
639 638
ID=T052L_GFP_LWm
SCALE=69.6973618

LM=42
776 813
748 791
709 830
679 853
624 928
674 1000
702 1037
743 1082
771 1062
865 1082
1012 1143
1013 746
859 808
889 944
1052 839
1054 949
1054 1049
1207 946
1033 1116
1212 959
1114 1021
1160 986
1378 1100
1411 1035
1409 937
1316 943
1498 1012
1600 1057
1661 1070
1517 965
1653 864
1475 911
1527 894
1599 867
1673 894
1672 929
1665 970
1660 1006
1661 1037
1534 1150
1374 1177
1206 1175
ID=T113_01_FoxO_SWm
SCALE=139.3947236

LM=42
828 805
799 786
760 824
722 860
652 949
720 1035
754 1065
792 1105
827 1085
920 1094
1069 1161
1075 728
918 801
943 939
1126 836
1120 941
1123 1042
1278 941
1089 1140
1273 965
1183 1021
1230 988
1436 1129
1498 1044
1499 938
1388 946
1585 1019
1715 1083
1762 1110
1604 961
1725 880
1561 916
1615 899
1674 878
1743 912
1744 949
1746 990
1749 1028
1753 1064
1608 1192
1432 1214
1264 1208
ID=T113_02_FoxO_SWf
SCALE=139.3947236

LM=42
1027.33337 838.66663
993.33331 814
954 855.33337
921.33331 884.66663
865 953
912 1025
943 1057
981 1106
1010 1081
1095 1100
1227 1166
1246 767
1102 829
1120 959
1284 874
1283 966
1277 1051
1420 975
1237 1141
1437 989
1333 1042
1387 1012
1620 1137
1660 1074
1670 978
1559 976
1741 1053
1864 1115
1898 1147
1783 1012
1882 947
1728 961
1780 952
1836 940
1905 973
1916 1003
1919 1040
1914 1075
1909 1108
1738 1204
1561 1220
1398 1209
ID=T113_03_FoxO_SWm
SCALE=139.3947236

LM=42
990 819.33337
958 795.33337
918 831.33337
891.33331 858
832.66669 922
876.66669 995.33331
903.33331 1031.33331
939.33331 1080.66663
968.66669 1062
1048.66663 1086
1178 1170
1204.66663 767.33337
1062 819.33337
1067.33337 963.33331
1243.33337 842
1234 968.66669
1230 1075.33331
1391.33337 978
1211.33337 1152.66663
1395.33337 1006
1296.66663 1060.66669
1348.66663 1028.66669
1583.33325 1148.66663
1626 1084.66663
1630 995.33331
1519.33325 990
1683 1067
1806 1126
1853 1142
1724 1030
1852 940
1687 972
1742 950
1800 933
1873 967
1870 1004
1859 1042
1857 1076
1859 1107
1708 1204
1552 1218
1386 1209
ID=T113_04_FoxO_SWm
SCALE=139.3947236

LM=42
939.33331 827.66663
906 807.66663
868.66669 850.33337
839.33331 877
778 950.33331
828.66669 1030.33331
860.66669 1062.33331
895.33331 1109
928.66669 1089
1014 1106.33331
1143.33337 1171.66663
1151.33337 758.33337
1015.33331 829
1034 966.33331
1196.66663 871.66663
1192.66663 967.66669
1192.66663 1058.33331
1342 967.66669
1171.33337 1143.66663
1362 977
1260.66663 1033
1312.66663 998.33331
1534 1131.66663
1592.66675 1058.33331
1520.66675 966.33331
1444.66675 967.66669
1663.33325 1038.33331
1776.66675 1091.66669
1812.66675 1111.66663
1610 995.66669
1776.66675 914.33337
1590 949
1652.66675 933
1718 913
1791 944
1793 977
1797 1010
1801 1040
1808 1071
1680 1184
1509 1212
1347 1210
ID=T113_05_FoxO_SWm
SCALE=139.3947236

LM=42
966 918
936 900
900 934
869 957
795 1030
860 1112
894 1146
930 1184
959 1168
1050 1182
1193 1255
1196 862
1065 914
1077 1055
1236 958
1235 1053
1229 1162
1380 1068
1222 1229
1378 1081
1282.66663 1134.33331
1329.33337 1105.66669
1544 1229.66669
1579.33325 1170.33331
1588 1068.33331
1487.33325 1074.33331
1694 1141.66669
1746.66675 1195
1807.33325 1213.66669
1676.66675 1099.66669
1744 1034.33331
1627.33325 1051.66669
1666.66675 1039.66669
1707.33325 1027.66669
1768.66675 1056.33331
1779.33325 1085.66669
1786.66675 1120.33331
1794 1151
1804 1179.66669
1676.66675 1287
1514 1305
1374 1294.33331
ID=T113_06_FoxO_SWf
SCALE=139.3947236

LM=42
907.66669 914
871.66669 890
837 930
811.66669 959.33331
754.33331 1030
802.33331 1106
831.66669 1135.33331
869 1182
898.33331 1159.33331
981 1179.33337
1115.66663 1239.33337
1115.66663 838
987.66669 895.33337
1002.33331 1036.66669
1138.33337 934
1127.66663 1036.66669
1139.66663 1147.33331
1318.33337 1036.66669
1138.33337 1212.66663
1315.66663 1056.66669
1209 1120.66669
1270.33337 1080.66669
1486.33325 1192.66663
1519.66675 1128.66669
1515.66675 1032.66669
1423.66675 1039.33331
1610.33325 1104.66669
1707.66675 1140.66669
1763.66675 1159.33331
1599.66675 1082
1735.66675 959.33331
1578.33325 1003.33331
1629 984.66669
1690.33325 964.66669
1758 985
1768 1015
1773 1053
1769 1083
1766 1119
1621 1249
1469 1279
1306 1274
ID=T113_07_FoxO_SWm
SCALE=139.3947236

LM=42
1027 665
992.33331 646.33337
956.33331 687.66663
923 726.33337
863 798.33337
916.33331 865
944.33331 898.33337
983 943.66663
1015 922.33337
1089.66663 939.66663
1244.33337 1002.33337
1236.33337 583.66663
1088.33337 653
1121.66663 790.33337
1276.33337 686.33337
1283 789
1276.33337 894.33337
1439 790.33337
1253.66663 970.33337
1484.33337 817
1353.66663 878.33337
1421.66675 841
1636 970
1664 912
1662 814
1577 808
1767 896
1863 942
1917 961
1788 846
1911 767
1732 790
1794 774
1857 763
1926 797
1921 827
1925 862
1924 892
1924 922
1769 1040
1597 1056
1425 1039
ID=T113_08_FoxO_SWm
SCALE=139.3947236

LM=42
649 831.66663
619.66669 810.33337
575.66669 851.66663
549 881
477 969
551.66669 1062.33331
578.33331 1095.66663
617 1141
650.33331 1117
742.33331 1141
889 1213
893 753
737 823.66663
751.66669 981
925 878.33337
918.33337 982.33331
919.66663 1093
1101 987.66669
891.66669 1179.66663
1125 1002.33331
1000 1075
1054 1038
1299 1176
1341 1112
1345 992
1236 992
1452 1078
1585 1135
1656 1161
1477 1040
1600 923
1412 968
1475 949
1538 927
1644 947
1672 979
1684 1031
1680 1079
1669 1117
1471 1251
1281 1276
1090 1263
ID=T113_09_FoxO_SWf
SCALE=139.3947236

LM=42
832.33331 815
802 794
763 827
727 859
651 940
731 1018
765 1050
803 1091
834 1069
920 1077
1046 1144
1046 752
919 817
933 949
1083 848
1082 952
1083 1050
1224 950
1060 1119
1221 977
1140 1029
1185 1000
1325 1125
1421 1040
1436 939
1334 951
1521 1005
1648 1043
1674 1055
1523 976
1575 901
1476 920
1510 910
1548 897
1602 916
1614 941
1628 970
1644 997
1661 1024
1535 1148
1377 1177
1215 1178
ID=T113_10_FoxO_SWf
SCALE=139.3947236

LM=42
1028 869
1000 849
962.66669 887.66663
948 911.66663
896 987.66669
942.66669 1053
965.33331 1085
998.66669 1131.66663
1028 1109
1094.66663 1126.33337
1210.66663 1181
1200 813
1082.66663 870.33337
1100 997
1248 906.33337
1246.66663 994.33331
1244 1089
1400 998.33331
1224 1161
1410 1010
1308 1069
1363 1031
1549 1148
1597 1085
1584 1001
1497 1000
1678 1058
1789 1098
1834 1111
1690 1022
1820 909
1646 970
1706 946
1769 922
1859 927
1885 954
1890 992
1873 1033
1843 1067
1704 1185
1558 1215
1399 1213
ID=T113_11_FoxO_SWm
SCALE=139.3947236

LM=42
874.66669 838.66663
848.66669 820
813.33331 858.66663
794 894
735 959
787 1031
807 1052
839 1085
868 1066
940 1072
1064 1116
1077 753
948 817
954 937
1101 837
1094 934
1100 1018
1247 920
1076 1093
1267 949
1164 1007
1221 972
1389 1110
1452 1049
1441 961
1358 948
1532 1038
1629 1106
1671 1119
1542 1012
1627 940
1493 953
1538 944
1585 935
1649 961
1644 993
1641 1032
1656 1061
1672 1087
1532 1169
1383 1168
1233 1157
ID=T113_12_FoxO_SWm
SCALE=139.3947236

LM=42
997 880.33337
963.66669 861.66663
926.33331 897.66663
893 924.33331
830.33331 996.33331
889 1069.66669
925 1103
961 1143
993 1123
1073 1148.33337
1209 1207
1222.33337 825.66663
1075.66663 881.66663
1103.66663 1011
1258.33337 919
1259.66663 1023
1250.33337 1121.66669
1410.33337 1021.66669
1221 1183
1417 1031
1305 1094
1360 1059
1540 1176
1596 1108
1590 1013
1506 1018
1683 1081
1792 1135
1830 1148
1687 1052
1793 963
1647 990
1695 977
1750 962
1813 986
1810 1019
1811 1051
1812 1080.5
1821 1110.5
1686 1222
1535 1239
1382 1239
ID=T113_13_FoxO_SWm
SCALE=139.3947236

LM=42
706.33331 820
671.66669 802.66663
634.33331 842.66663
605 873.33337
529 957.33331
602.33331 1044
637 1072
674.33331 1112
709 1090.66663
795.66669 1106.66663
941 1170.66663
939.66669 748
787.66669 820
814.33331 960
977 846.66663
978.33337 956
973 1070.66669
1146.33337 956
949 1145.33337
1149 980
1038 1044
1093 1006
1316 1138
1358 1069
1366 963
1262 965
1456 1038
1575 1093
1640 1115
1497 993
1617 895
1438 937
1496 918
1561 898
1645 922
1657 957
1661 999
1657 1038
1648 1074
1484.33325 1199.33331
1296.33325 1226
1136.33325 1219.33331
ID=T113_14_FoxO_SWf
SCALE=139.3947236

LM=42
1025 778
991.66669 763.33337
961 799.33337
929 826
867.66669 912.66663
929 994
951.66669 1026
986.33331 1068.66663
1015.66669 1050
1115.66663 1062
1238.33337 1119.33337
1225 704.66663
1102.33337 774
1125 911.33337
1281 795.33337
1286.33337 906
1289 1022
1454.33337 903.33337
1271.66663 1099.33337
1470.33337 935.33331
1359.66663 996.66669
1418.33337 956.66669
1598.33325 1092.66663
1685 1007.33331
1662.33325 914
1569 916.66663
1754.33325 987.33331
1894.33325 1038
1950.33325 1070
1775.66675 954
1898.33325 844.66663
1722 891
1774 873
1837 852
1955 851
1997 877
2023 921
2022 972
1999 1022
1798.33325 1131
1639.66675 1160.33331
1457 1156.33331
ID=T113_15_FoxO_SWf
SCALE=139.3947236

LM=42
468 456.33331
452 445
432.66666 463
414.66666 481.66666
386 517.66666
412.66666 556.33334
430.66666 571
450 591.66669
464.66666 580.33334
515.33331 589
583.33331 619
586.66669 417
513.33331 449.66669
524.66669 519
610.66669 467.66666
609.33331 515
606.66669 567.66666
682.66669 519.66666
597 606
693.33331 523
636.5 555.5
665 539
771.5 605
799.5 568
800 517.5
746 517
848 557.5
914 583.5
934.5 594.5
853.5 535.5
932 485
835.5 507
866.5 498
900.5 489.5
940 501
940.5 520
938 540.5
934.5 558.5
932 574.5
860 635.5
769.5 646
678 641.5
ID=T006E_FoxO_SWm
SCALE=69.6973618

LM=42
147.33333 438.66669
126.66666 429.33331
110 450
89.33333 468.66666
57.33334 518
90.66667 567.33331
111.33333 580
132 600
147.33333 586.66669
200 592
284 630.66669
279.33331 384.66669
192 434
209.33334 508
316.66669 448
310.66669 505.33334
315.33331 564
406.66669 503.33334
293.33331 612
417.5 512.5
354 550
384.66669 530
527.5 610
560.5 563.5
539 510.5
477.5 506.5
593.5 554
671.5 581.5
710 610
598.5 526.5
655 473
569 495
598 486
629 475
674.5 489.5
685.5 510.5
697.5 531.5
705 556
709 581
611.5 651
508.5 662.5
402 657
ID=T006B_FoxO_SWf
SCALE=69.6973618

LM=42
347.5 464.5
332 454.5
316 472.5
296 490.5
269.5 526.5
296 560.5
316.5 572.5
334 591
349 579.5
387 586
451.5 612.5
451 425.5
384 460
399 517
468.5 471.5
472 515.5
472.5 561.5
545.5 515
455 595.5
546.5 526.5
503.5 552
527.5 537
630 604
653.5 574
659 528.5
605.5 522.5
698 570
752.5 593
773.5 600.5
702.5 551
768 511
689 519.5
717 516.5
745 512.5
777 524
780 539
782 555
783.5 569
781 584
700 632.5
621 640
539 633
ID=T006H_FoxO_SWm
SCALE=69.6973618

LM=42
439 423.5
423.5 413.5
404.5 432
386.5 450
355 486
383 525.5
399.5 540
417.5 560
434.5 549
481 555
561 588.5
563 382.5
482 421
492.5 483.5
592 442.5
587 485.5
586.5 534
670.5 485
569 577.5
671 492.5
618.5 521
647.5 505
750.5 573.5
779.5 540
773 485
722 486
821 528
893.5 552.5
921.5 563.5
845 498.5
909.5 447
810 477
843.5 468.5
878.5 457.5
935 455.5
960 464.5
976 488
967.5 518
949.5 541.5
839.5 600
748.5 611.5
654 609.5
ID=T006A_FoxO_SWm
SCALE=69.6973618

LM=42
376.5 445.5
361 436
343.5 454
328 471.5
292 516
326.5 560.5
342 575
360 595.5
375 585
413.5 594.5
483 624.5
482 401.5
413 439
419.5 514
510 455.5
511.5 512.5
512 567
606 508.5
504 608.5
603.5 519
546.5 556.5
576 535
700.5 609.5
730.5 562.5
723 509.5
666 510
772.5 550
834.5 576.5
857 586.5
777 525.5
828 485
752.5 499
777.5 492.5
803 484.5
840 497.5
843.5 514
847 532.5
851.5 549
854.5 566
776.5 636.5
680.5 649.5
598.5 646.5
ID=T006C_FoxO_SWf
SCALE=69.6973618

LM=42
379.5 379
364.5 368.5
347 388.5
325 407.5
287.5 447
321 489
343.5 500
362.5 519.5
378.5 507
430.5 509
487 534
491 343.5
426 376.5
440 433.5
509.5 386
509.5 436.5
510 485.5
596 434.5
496 524
603 442
544.5 476
572.5 457.5
691.5 527.5
711.5 493
703.5 439.5
655 436
754 482
818 511
831.5 517.5
764 457.5
794 434
728 434.5
749 432
772 430.5
805.5 445.5
813 456.5
819 471.5
823.5 487
827 501
761.5 564.5
672.5 575
583 569
ID=T006F_FoxO_SWf
SCALE=69.6973618

LM=42
400.5 426
383.5 414
365.5 434.5
352 450
323.5 488
354.5 526.5
368.5 543
388 564
404 551.5
443.5 560
517 593.5
514.5 383
439 419
449 489.5
537.5 437
534.5 488.5
539.5 537.5
619 489
529 580
630.5 493.5
573.5 528.5
602.5 508.5
691 580.5
725 542
744 485.5
687 487.5
776 528
873.5 549.5
894.5 556
817.5 499
867 443.5
777.5 472
807 461
838 450.5
886 455.5
901 472
908 494.5
906 515
902 534.5
814 597
728 615
631 615.5
ID=T006G_FoxO_SWm
SCALE=69.6973618

LM=42
235 439.5
220 429
203.5 445.5
180.5 466.5
150 503
181.5 541.5
201.5 555
220.5 574.5
235.5 562
276.5 569
353 602.5
354.5 395
275.5 433.5
296 499.5
377.5 452
376.5 496
378.5 545
452.5 497.5
364 590
461.5 502.5
409.5 537.5
436 519
539.5 587
564.5 551
572 497
514.5 495
625.5 539.5
688.5 564.5
701.5 573.5
625 511.5
671 472.5
600.5 488
623 480.5
649 473.5
682 484.5
684.5 502.5
688.5 522
692.5 540.5
699 555.5
627 617
541.5 628
459.5 626
ID=T006J_FoxO_SWm
SCALE=69.6973618

LM=42
331 449.5
314.5 436
296.5 454
282.5 469
246 515
282 556.5
295.5 575.5
316 597
332 585.5
373.5 599.5
438 635.5
435.5 416.5
370.5 451.5
381.5 524.5
458.5 473.5
451.5 528
454 578
548.5 530.5
442.5 619.5
554 533
488 566.5
521.5 548.5
646.5 615
675 579.5
670 528.5
614 529
724 562
787.5 577
813.5 582.5
721 543
774.5 504
696.5 516
723 510
750 505.5
785 514
790 527
797 539.5
805 553.5
811.5 566.5
734 637
634 656.5
538 654.5
ID=T006L_FoxO_SWf
SCALE=69.6973618

LM=42
332.66666 359.33331
316.66666 348
296 367.33331
274 388.66669
237.33334 438.66669
276 485.33334
298 501.33331
320 522.66669
337.33334 510.66669
386 514.66669
484.66669 560.66669
478.66669 301.33331
384.66666 353.33331
406 432
516.66669 368.66669
517.33331 430.66669
517.33331 492
607.33337 426.66669
497.66669 545.66669
619 431
553 474.33334
585 449.66669
716 535
740.33337 491
741 417.66669
676.33337 423.66669
807.66663 473
892 505
931.5 523
825.5 438
908.5 364
786 403
826 389.5
867 373
919.5 383
913 410
915 442.5
921 469.5
928.5 495
827.33337 571
717.33337 588.33334
611.33337 585.66666
ID=T006K_FoxO_SWf
SCALE=69.6973618

LM=42
157.33333 396.33331
141.33333 384.33331
122.66667 407
104 422.33331
67.33334 473
107.33333 517.66666
126.66666 534.33331
148.66667 554.33331
166 539.66669
212.66669 544.33331
295.33331 585
289.33331 343
206.66669 386.33331
219.33334 465.66666
315.33331 401
313.33331 457.66669
318.66669 525.66669
409.33331 459.66666
305.33331 567.66669
410 469.66666
355.33331 505
385.33331 484.33334
502 565.66669
540 523
532.66669 460.33334
472 463.66666
588 511.66666
670 531.66669
699.33331 549
607.33331 470.33334
654.66669 419
566.66669 449
597.33331 437.66669
626 425
684.33331 424.33331
706 440.5
711 466.5
705 496
698 521.5
611.5 592.5
513 608.5
415.5 608
ID=T006D_FoxO_SWf
SCALE=69.6973618

LM=42
316.33334 358
299.66666 350
283.66666 367.33331
265.66666 382.66666
235 427.33334
268.33334 468
288.33334 476
306.33334 491.33331
320.33334 482
363.66666 490
451.66669 524
436.33334 290.66669
357.66666 346.66669
371.66666 417.33334
469.66669 349.33331
471 404
474.33331 460
563 396.66666
461.66669 514
571.66663 402.66666
507.66666 446.66666
539 422
688.33337 489.33334
712.33337 446
706.33337 385.33331
641.66663 387.33331
770.33331 438
841.66669 472.66666
901 498
777 399.33334
899 286
756.33331 359.33331
806.33331 332.66669
852.33331 305.33331
970.33331 295.33331
1020.33331 324
1059 380.66669
1026.33325 441.33334
967 476.66666
797.66669 521.33334
689.66663 540
570.33337 543.33334
ID=T129_08_GFP_LWf
SCALE=69.6973618

LM=42
300.33334 409.33334
284.33334 398.66666
267.66666 414.66666
249 426
213.66666 464
245 504.66666
261.66666 524.66666
280.33334 544.66669
295 535.33334
339 555.33331
421 602.66669
427.66666 367.33331
341.66666 404.66666
353 482.66666
455.66669 430
456.33331 486.66666
453.66669 542
537 490
431.66669 590.66669
549 494.66666
487.66669 526.66666
519.66663 508
642.33337 580.66666
663.66663 545.33334
679 482.66666
614.33337 483.33334
727.66663 534
804.33337 570.66666
863.66663 589.33334
747.66663 498.66666
877 384
733 456
779.66663 431.33331
827.66663 405.33331
942.33337 395.33331
995 424
1026.33337 476
993 534
937.66663 567.33334
763.66663 611.33334
659 623.33334
556.33337 622
ID=T129_09_GFP_LWf
SCALE=69.6973618

LM=42
566.33331 589
552.33331 581
535 600.33331
519 617.66669
493.66666 650.33331
519 681.66666
533.66669 698.33334
552.33331 716.33334
567 706.33334
605.66669 717
682.33331 753
682.33331 538.33331
605.66669 582.33331
619.66669 648.33331
709 594.33331
710.33331 645
710.33331 693.66666
789 644.33331
688.33331 738.33331
799 645.66669
739.66669 681
769.66669 660.33334
881.5 734.5
907 697
916 635
858.5 636.5
962 686
1050.5 730.5
1092 748
982 656
1102.5 552
963.5 616
1008 594
1054.5 569.5
1157 568.5
1207 596.5
1238.5 656
1203.5 706
1152.5 734
989.66663 766
897 776
792.33337 771.33334
ID=T129_10_GFP_LWm
SCALE=69.6973618

LM=42
534.33331 544
519 535.33331
501 557.33331
486.33334 573.33331
463.66666 608.66669
489.66666 640
505 652.66669
525 673.33331
539 661.33331
580.33331 671.33331
661.66669 708.66669
659.66669 492.66669
578.33331 532.66669
595 600.66669
681.66669 545.33331
688.33331 596
683 652
763 599.33331
665.66669 693.33331
782.33331 598.66669
717 636.5
748.5 617
861.5 686.5
894.5 648.5
895.5 588
839 591
939.5 639
1013 678
1071.5 701.5
958.5 605
1085.5 496
944 565
987.5 541.5
1037.5 514
1141 511.5
1192.5 542.5
1225 599
1189.5 652.5
1136.5 684
978 720
878 730.66669
779.33337 728
ID=T129_11_GFP_LWm
SCALE=69.6973618

LM=42
479 562
463.66666 552
444.33334 572
422.33334 592
385 636
426.33334 678
446.33334 694
465.66666 714
481 703.33331
541.66669 712
625.66669 751.33331
627 516
542.33331 554.66669
556.33331 633.33334
655 580.66669
654.33331 636
655.66669 689.33334
749 634
636.33331 738
757.66663 639.33334
691.33331 676.33334
727.33337 656.33334
860.66663 728.33334
878 695
868 635
814.66663 633.66666
934.66669 680.33334
1006 708.33334
1049.33325 727.66666
950.66669 649.66666
1042.66675 579.66669
913.33331 619.66669
958 605.66669
1004.66669 589.66669
1070 597
1089.33325 619.66669
1098.66675 648.33334
1097.33325 677
1085.33325 707
954 763.66666
848.66663 780.33334
744.66663 778.33334
ID=T129_01_GFP_SWf
SCALE=70.9780425

LM=42
298.66666 511.33334
280.66666 500.66666
262.66666 521.33334
247.33333 542
212 591.33334
246 636.66666
265.33334 655.33331
286 675.33331
301.33334 663.33331
364.66666 666.66669
456 709.33331
446.66669 455.33331
362 502.66666
374 582.66666
475.33331 515.33334
478 582
480 645.33331
569.33337 579.33334
460.66669 695.33331
579.33337 588
514.33331 628.33334
548.33331 603
686.33337 689.66669
724.33337 633.66666
719 574.33334
648.33337 573
787 625
862.33337 651.66669
902.33337 669
797 599
842.33337 543
753 562.33334
782.33337 555
813 544.33334
863 556.33334
877 574.33331
891 592.33334
901.66669 614.33334
910.33331 638.33334
814.33331 711
707 735
589.66663 735.66667
ID=T129_02_GFP_SWf
SCALE=70.712085

LM=42
1005.33331 919
972 899
933.33331 936.33337
889.33331 961.66663
818.66669 1053.66669
886.66669 1129.66669
929.33331 1164.33331
972 1205.66663
1001.33331 1183
1094.66663 1196.33337
1245.33337 1273.66663
1242.66663 833.66663
1092 909.66663
1130.66663 1055
1297.33337 937.66663
1298.66663 1059
1302.66663 1164.33331
1472 1047
1268 1253.66663
1464 1088.33331
1361.33337 1137.66669
1420 1107
1642.66675 1251
1709.33325 1168.33331
1690.66675 1060.33331
1584 1073.66669
1801.33325 1153.66669
1938.66675 1216.33337
1977.33325 1240.33337
1828 1095
2042.66675 952.33337
1788 1036.33331
1872 1003
1966.66675 965.66663
2106.66675 979
2140 1024.33331
2132 1089
2104 1147
2057.33325 1203
1834 1293
1657 1318
1472 1317
ID=T129_03_GFP_SWf
SCALE=142.931725

LM=42
697.66669 893.33337
663 870.66663
623 910.66663
584.33331 944
520.33331 1024
581.66669 1113.33331
617.66669 1153.33337
657.66669 1200
695 1177.33337
800.33331 1197.33337
968.33337 1284
971 817.33337
809.66669 889.33337
836.33331 1049.33331
1025.66663 940
1016.33337 1056
1012.33337 1180
1205.66675 1054.66669
980.33337 1252
1213.66675 1068
1085.66675 1138.66669
1151 1097.33331
1427 1226.66669
1464.33325 1153.33331
1447 1044
1336.33325 1050.66669
1561.66675 1121.33331
1696.33325 1161.33331
1764.33325 1176
1581.66675 1078.66669
1725.66675 961.33337
1523 1020
1588.33325 1001.33337
1663 972
1752.33325 989.33337
1763 1026.66663
1761.66675 1068
1760.33325 1104
1757.66675 1138.66669
1599 1282.66669
1380.33325 1324
1196.33325 1321.33331
ID=T129_04_GFP_SWf
SCALE=142.226516

LM=42
968.66669 997
935.33331 971.66663
894 1007.66663
847.33331 1033
774 1117
838 1203.66663
887.33331 1246.33337
927.33331 1286.33337
958 1267.66663
1058 1291.66663
1232.66663 1399.66663
1243.33337 913
1062 991.66663
1092.66663 1151.66663
1292.66663 1039.66663
1292.66663 1165
1298 1269
1488.66675 1161
1242 1371.66663
1478 1181
1362 1245
1420.66675 1209
1728.66675 1354.33331
1784.66675 1279.66663
1787.33325 1158.33337
1639.33325 1161
1913 1270
2066.3335 1334
2247.6665 1383.33331
1941 1196.66663
2261 950
1927.66663 1103.33337
2031.66663 1042
2155.6665 982
2394.3335 978
2497 1058
2577 1188.66663
2498.3335 1295.33337
2387.6665 1350
1986.33337 1424.66669
1750.33325 1443.33331
1495.66675 1439.33331
ID=T129_05_GFP_LWf
SCALE=142.914368

LM=42
845.66669 941.33337
813.66669 918.66663
771 957.33331
745.66669 990.66669
689.66669 1064
741.66669 1142.66669
772.33331 1166.66669
811 1206.66663
841.66669 1184
912.33331 1192
1040.33337 1254.66663
1047 857.33337
907 932
935 1053.33331
1091 952
1095 1054.66669
1089.66663 1154.66669
1252.33337 1052
1060.33337 1228
1264.33337 1068
1155 1128
1215 1092
1428.33325 1210.66663
1471 1142.66669
1457.66675 1049.33331
1364.33325 1057.33331
1551 1122.66669
1684.33325 1172
1728.33325 1181.33331
1571 1086
1712 972
1530 1027
1586 1003
1651 977
1742 994
1751 1028
1746 1068
1744 1105
1740 1141
1585 1260
1421 1288
1251 1290
ID=T129_06_GFP_SWm
SCALE=141.71133

LM=42
729 866.33337
695.66669 846.33337
654.33331 889
621 923.66663
557 1014.33331
621 1102.33331
655.66669 1137
694.33331 1179.66663
729 1154.33337
830.33331 1169
991.66663 1250.33337
987.66663 770.33337
823.66669 855.66663
857 1010.33331
1035.66663 878.33337
1035.66663 1007.66669
1035.66663 1138.33337
1225 1007.66669
999.66663 1219.66663
1238.33337 1025
1107.66663 1105
1171.66663 1059.66669
1429 1199.66669
1469 1127.66669
1475.66675 1007.66669
1365 1005
1590.33337 1094.33331
1722.33337 1137
1807.66663 1167.66669
1623.66663 1037
1775.66663 911.66663
1559.66675 975.66663
1626.33337 955.66663
1706.33337 927.66663
1815 942
1836 981
1843 1030
1841 1075
1830 1122
1625.33337 1268.66669
1408 1303.33331
1209.33325 1298
ID=T129_07_GFP_SWf
SCALE=141.2406985

LM=42
443.33334 959.66663
415.33334 939.66663
380.66666 971.66663
346 1001
278 1085
338 1165
371.33334 1190.33337
404.66666 1226.33337
431.33334 1205
514 1214.33337
658 1281
670 886.33337
523.33331 953
530 1079.66663
704.66663 986.33337
699.33331 1082.33337
696.66669 1181
868.66663 1082.33337
678 1254.33337
878 1109
760.66663 1166.33337
823.33337 1131.66663
1027.33337 1265
1083.33337 1201
1110 1103.66663
998 1097
1190 1175.66663
1310 1235.66663
1356.66663 1254.33337
1208.66663 1138.33337
1275.33337 1094.33337
1160.66663 1094.33337
1200.66675 1093
1239.33337 1091.66663
1304.66663 1112
1322 1135.66663
1335.33337 1162.33337
1344.66663 1189.33337
1351.33337 1220
1200 1336
1030 1346
859 1337
ID=T244_01_FoxO_SWf
SCALE=145.9543855

LM=42
568 923.66663
540 906.33337
506.66666 939.66663
476 974.33337
417.33331 1046.33331
473.33334 1125
501.33334 1145
536 1178.33331
562.66669 1158.33331
658.66669 1161
789.33331 1202.33337
793.33331 855.66663
657.33331 914.33337
680 1029
821.33331 931.66663
828 1025
826.66663 1115.66669
998.66663 1021
805.33331 1179.66663
976 1051.66669
878 1097
927 1072
1097 1181
1169 1117
1166 1043
1072 1042
1236 1103
1352 1164
1370 1174
1241 1073
1327 1023
1210 1033
1251 1028
1290 1023
1349 1038
1358 1062
1361 1090
1367 1118
1371 1144
1252 1234
1108 1246
954 1244
ID=T244_02_FoxO_SWm
SCALE=146.140983

LM=42
493 937
464 915
433 949
398 965
337 1054
395 1137
430 1168
462 1208
488 1192
583 1207
726 1267
723 890
585 935
606 1075
758 974
759 1079
754 1183
925 1080
732 1241
920 1104
818 1159
871 1127
1052 1247
1107 1189
1108 1100
1020 1094
1194 1161
1307 1217
1333 1226
1205 1134
1277 1075
1155 1086
1196 1081
1240 1074
1298 1093
1307 1115
1316 1144
1323 1169
1330 1194
1203 1301
1045 1313
890 1306
ID=T244_03_FoxO_SWf
SCALE=146.0061895

LM=42
530 1020
499 1001
471 1036
436 1064
370 1150
432 1232
472 1259
505 1294
530 1273
614 1282
757 1351
766 946
609 1012
636 1149
793 1038
787 1145
792 1248
957 1146
769 1323
959 1172
854 1230
907 1198
1113 1318
1159 1252
1157 1155
1065 1155
1256 1218
1373 1281
1412 1293
1254 1190
1302 1132
1197 1144
1235 1136
1269 1131
1328 1149
1343 1174
1364 1201
1383.33325 1227.33337
1398 1254.66663
1262 1379
1094 1398
935 1394
ID=T244_04_FoxO_SWf
SCALE=146.4870775

LM=42
504 896
474.66666 874.66663
438.66666 910.66663
393.33334 938.66663
324 1026.66663
396 1116
444 1142.66669
480 1178.66663
506.66666 1158.66663
596 1172
762.66663 1242.66663
760 829.33337
596 893.33337
626.66669 1036
801.33337 933.33337
804 1036
805.33337 1136
982.66663 1036
770.66663 1222.66663
964 1066.66663
865.33337 1114.66663
920 1086.66663
1130.66675 1210.66663
1180 1134.66663
1168 1050.66663
1070.66675 1050.66663
1232 1109.33337
1372 1162.66663
1393.33325 1180
1258 1077
1310 1033
1208 1033
1241 1029
1275 1029
1330 1052
1342 1075
1355 1100
1367 1125
1380 1147
1258 1261
1095 1284
947 1284
ID=T244_05_FoxO_SWf
SCALE=146.193028

LM=42
508 1030
482 1016
451 1049
419 1088
365 1154
412 1224
444 1245
475 1272
503 1253
575 1249
702 1296
708 944
580 1010
599 1123
743 1025
739 1115
736 1207
920 1107
706 1267
912 1147
796 1190
856 1164
1025 1302
1096 1246
1111 1157
1017 1150
1190 1236
1316 1308
1376 1335
1215 1198
1393 1089
1186 1145
1257 1126
1330 1105
1468 1105
1512 1142
1517 1209
1504 1269
1447 1317
1214 1377
1054 1377
885 1353
ID=T244_06_FoxO_SWm
SCALE=145.3389185

LM=42
247.5 411
234 399.5
217.5 416.5
206 427.5
179.5 461.5
203.5 499
215.5 515.5
232.5 534
246.5 522
284 530
353.5 557
352 382.5
285.5 408
294 467.5
368.5 429.5
372 468.5
372.5 511.5
443 470
363 544.5
442.5 480
396.33331 503.66669
419.33331 491
500 542
534.66663 515
536 476
489.33334 474.33331
588 507
627.33337 531.66666
642.33337 538
592.33337 486.33331
636.33337 450
562.66663 466.33331
586.33337 460
613.66663 452.66669
650.66663 460.66669
660 473
667 488.33331
664.66663 503.66669
655.33337 519.66669
581.5 564
512 573
437.5 572
ID=T244_07_FoxO_SWm
SCALE=72.974595

LM=42
564 895
537 878
505 909
471 933
409 1024
471 1106
502 1128
538 1165
562 1148
650 1159
776 1216
782 839
650 897
664 1019
820 929
811 1032
814 1123
981 1031
788 1197
981 1056
875 1106
928 1079
1121 1194
1183 1132
1180 1042
1081 1045
1267 1113
1380 1159
1437 1177
1282 1080
1377 1015
1235 1029
1286 1023
1334 1014
1400 1038
1405 1067
1407 1099
1413 1128
1423 1154
1288 1256
1121 1271
969 1266
ID=T244_08_FoxO_SWf
SCALE=145.9723575

LM=42
296.5 477
282.5 467
265.5 483.5
247.5 497.5
212.5 538
242 579.5
260 592
277 611.5
292 602
334.5 609.5
405.5 643
408.5 444.5
334 477
344.5 543
427 491.5
428.5 546.5
426 591
510 545.5
412 630.5
504.5 558
455.5 585
482 570.5
573 638
611 600.5
617.5 555
562.5 555
661.5 595.5
706 618
723 628.5
649.5 577.5
680.5 542.5
636 550
651 547.5
667 544.5
694 550
702 562.5
709.5 577.5
716.5 592
722 607.5
653.5 668
572 674
495 667.5
ID=T244_09_FoxO_SWf
SCALE=72.73539

LM=42
252.5 519.5
238.5 510.5
221.5 529.5
207 548.5
172.5 586.5
205 631.5
218.5 638.5
235 657
248.5 645
288.5 650
369 685.5
375 463.5
294.5 508
301 575.5
395.5 517.5
394 570.5
392.5 623.5
482 569
376.5 672
488.5 584.5
428.5 613.5
460 596.5
565.5 675
605.5 636
607 578.5
547.5 579.5
643.5 629.5
742 674
798.5 700
676.5 601
813.5 504.5
655 562
705 541.5
759 518.5
875 518
923.5 552
956 605.5
916 658.5
864 685.5
688.5 715
588 716
484 711.5
ID=T244_10_FoxO_LWf
SCALE=72.0170775

LM=42
127.5 267.25
119 261.5
109.25 272.25
100.5 283
81.5 305.25
101.25 329.25
113 337.25
123.5 348.25
132.25 341.75
153.75 344.75
191.5 358
190 247
151 265.5
159 302.5
203 277.25
203.25 303.25
201.25 329.5
245.25 300.5
194.25 348.75
250 311
220.25 326.25
236.25 319.25
296.25 353.25
311.25 336
312.75 308
281.5 306.5
341 324.75
374.25 343.5
384.5 349.5
352.25 318.5
364.5 297.25
326.75 304.25
339 302.5
352.5 298.5
373.75 304
376.5 312.25
379 322.25
383.75 331.25
386 339.25
343.5 368.75
296.25 375.25
245.75 370
ID=T245_01_FoxO_SWf
SCALE=42.6294375

LM=42
255.5 405.5
240.5 396.5
223.5 414.5
208.5 437
180.5 470.5
209 503.5
225.5 513
243.5 526
258.5 514.5
304.5 512.5
372.5 530
366 359
294 395.5
304.5 447.5
386.5 398
387.5 442.5
390 481
457.5 437
374 515
464.5 444
416 470
440.5 455
540 511.5
565 482.5
560.5 438.5
513.5 438
610.5 468
656 502.5
683 520.5
619.5 453.5
654.5 432.5
587.5 434
611 432.5
633.5 431
667.5 441.5
675.5 454.5
679.5 469.5
682.5 483.5
684.5 499.5
613.5 540.5
540 545
463.5 545
ID=T245_02_FoxO_SWm
SCALE=72.586325

LM=42
390 744
358 722
321 755
281 784
205 867
274 960
312 989
350 1029
381 1006
469 1025
627 1096
636 681
471 750
499 885
671 783
683 889
673 993
845 888
635 1065
846 908
735 971
790 936
992 1060
1069 985
1058 891
958 894
1141 959
1277 1010
1331 1021
1163 929
1263 848
1114 870
1161 862
1216 848
1287 870
1294 901
1304 932
1316 961
1325 987
1173 1112
982 1139
813 1138
ID=T245_03_FoxO_SWf
SCALE=145.481455

LM=42
434 856
406 837
375 870
340 897
264 982
329 1069
369 1094
403 1129
429 1109
515 1125
666 1192
661 781
517 851
542 986
703 880
705 981
701 1086
867 986
659 1163
867 1011
761 1067
818 1033
1036 1170
1094 1085
1092 997
984 996
1190 1067
1287 1140
1326 1151
1188 1034
1236 979
1134 985
1167 980
1204 978
1262 999
1277 1028
1291 1054
1307 1082
1320 1115
1177 1228
1004 1248
846 1241
ID=T245_04_FoxO_SWf
SCALE=146.046035

LM=42
646 765
612 743
575 785
540 826
480 902
535 980
568 1004
613 1045
644 1020
724 1043
885 1122
885 647
725 740
757 878
955 764
958 877
952 990
1135 879
910 1090
1150 885
1017 964
1080 920
1354 1078
1415 990
1406 869
1286 866
1523 979
1680 1074
1773 1128
1547 904
1813 697
1510 826
1604 782
1712 728
1939 741
2033 811
2099 920
2035 1036
1915 1109
1579.33337 1159.33331
1375.33325 1178
1159.33325 1168.66669
ID=T103_01_GFP_LWm
SCALE=139.3947235

LM=42
590 697
556 676
517 718
476 760
409 854
479 943
519 975
558 1015
594 990
696 1008
860 1076
865 587
690 678
716 824
917 702
922 825
917 953
1102 818
874 1053
1107 831
984 911
1044 866
1317 1016
1362 940
1343 821
1227 818
1481 908
1619 962
1706 992
1503 849
1639 738
1416 794
1487 774
1566 749
1679 771
1718 797
1749 839
1751 888
1738 941
1518.66663 1082
1321.33325 1122
1117.33325 1124.66669
ID=T103_03_GFP_SWf
SCALE=139.3947235

LM=42
774 705
744 683
702 721
653 750
585 840
650 928
690 956
729 1004
761 985
884 1004
1062 1090
1055 599
872 700
920 847
1122 733
1122 841
1120 963
1300 833
1076 1065
1323 846
1190 931
1251 885
1561 1022
1594 946
1540 841
1438 824
1716 929
1880 999
1984 1042
1756 851
2048 618
1667 784
1786 728
1914 665
2161 652
2251 725
2307 835
2237 941
2126 1009
1777.33337 1093.33331
1564 1124
1337.33325 1129.33331
ID=T103_04_GFP_LWf
SCALE=139.3947235

LM=42
669 699
634 674
598 709
564 739
498 828
560 916
593 957
628 996
663 980
772 1013
970 1127
965 602
769 697
799 857
1026 732
1026 865
1026 983
1226 864
976 1090
1251 877
1106 956
1177 913
1474 1078
1558 990
1548 852
1399 852
1673 965
1844 1047
2031 1087
1703 894
2030 627
1667 797
1778 740
1899 675
2167 656
2284 721
2354 840
2277 966
2164 1033
1777 1149
1537 1173
1273 1175
ID=T103_05_GFP_LWf
SCALE=139.3947235

LM=42
681.33331 619.33337
646.66669 598
609.33331 635.33337
561.33331 674
494.66669 763.33337
564 842
606.66669 874
648 910
677.33331 888.66663
756 896.66663
893.33331 964.66663
889.33331 535.33337
756 611.33337
792 746
937.33337 632.66663
946.66663 742
949.33337 852.66663
1105.33337 739.33337
904 948
1132 754
1017 821
1082 783
1310 933
1345 864
1330 750
1234 744
1439 840
1570 891
1611 908
1439 799
1540 712
1389 740
1435 731
1490 718
1560.66675 740
1572 768
1584.66675 801.33337
1598 834
1608 869.33337
1454 1007
1272 1029
1105 1019
ID=T103_06_GFP_SWf
SCALE=139.3947235

LM=42
980.66669 1057.33337
946 1037.33337
907.33331 1077.33337
868.66669 1114.66663
799.33331 1209.33337
874 1301.33337
908.66669 1332
952.66669 1374.66663
987.33331 1349.33337
1130 1382.66663
1312.66663 1481.33337
1316.66663 920
1126 1030.66663
1164.66663 1194.66663
1390 1058.66663
1395.33337 1194.66663
1392.66663 1336
1606 1196
1338 1454.66663
1622 1204
1471.33337 1290.66663
1551.33325 1241.33337
1842.33325 1433.33337
1879.66675 1344
1911.66675 1181.33337
1762.33325 1185.33337
2035.66675 1312
2230.33325 1416
2369 1465.33337
2071.66675 1237.33337
2390.33325 978.66663
2035.66675 1129.33337
2150.33325 1080
2269 1022.66663
2545 1014.66663
2674.33325 1096
2747.66675 1232
2658.33325 1357.33337
2535.66675 1424
2134 1515
1888 1543
1636 1535
ID=T103_07_GFP_LWf
SCALE=139.3947235

LM=42
1012 998
980 979.33331
944 1019.33331
910.66669 1048.66669
849.33331 1134
912 1219.33331
949.33331 1251.33331
989.33331 1294
1020 1270
1098.66663 1290
1234.66663 1359.33337
1224 920.66669
1088 990
1116 1140.66669
1292 1020.66669
1293.33337 1140.66669
1294.66663 1259.33337
1488 1140.66669
1274.66663 1343.33337
1484 1159.33331
1358.66663 1235.33331
1422.66675 1190
1686.66675 1316.66669
1720 1250
1717.33325 1136.66669
1605.33325 1142
1821.33325 1219.33331
1942.66675 1271.33331
1989.33325 1292.66669
1842.66675 1179.33331
1928 1099.33337
1774.66675 1120.66669
1822.66675 1112.66669
1878.66675 1102
1950.66675 1123.33331
1958.66675 1158
1969.33325 1192.66669
1978.66675 1227.33331
1985.33325 1259.33331
1845.33325 1379.33331
1661.33325 1408.66669
1478.66675 1403.33331
ID=T103_08_GFP_SWf
SCALE=139.3947235

LM=42
700.66669 691.66663
664.66669 667.66663
630 709
588.66669 741
520.66669 838.33337
590 933
627.33331 959.66663
666 1003.66663
698 978.33337
799.33331 990.33337
970 1065
966 595.66663
802 671.66663
822 831.66663
1020.66663 711.66663
1022 833
1019.33337 947.66663
1235.33325 829
987.33337 1041
1226 837
1094 915.66663
1164.66663 869
1411.33325 1035.66663
1488.66675 946.33331
1486 834.33337
1366 825
1618 926.33331
1742 995.66663
1806 1029
1630 881
1727.33325 781
1553 811
1612 800
1673 784
1768 809
1786 845
1803 884
1816 925
1820 975
1625.66675 1100.33331
1427 1132.33331
1231 1127
ID=T103_09_GFP_SWf
SCALE=139.3947235

LM=42
893.33331 1059.33331
858.66669 1035.33331
817.33331 1074
788 1102
725.33331 1175.33331
776 1254
804 1292.66669
842.66669 1342
874.66669 1322
953.33331 1348.66663
1130.66663 1446
1120 960.66669
956 1048.66669
984 1199.33331
1185.33337 1079.33331
1189.33337 1203.33331
1184 1316.66663
1380 1202
1138.66663 1416.66663
1388 1208.66669
1256 1288.66669
1324 1244.66669
1573.33325 1407.33331
1640 1319.33331
1634.66675 1187.33337
1512 1191.33331
1744 1303.33331
1894.66675 1380.66669
2028 1423.33331
1773.33325 1234
2052.66675 998
1750 1136.66663
1842 1090
1951.33325 1032.66663
2178 1026
2279.33325 1095.33337
2319.33325 1215.33331
2251.33325 1316.66669
2151.33325 1379.33331
1828 1469
1606 1501
1380 1493
ID=T103_10_GFP_LWm
SCALE=139.3947235

LM=42
818 927.33331
783.33331 904.66663
747.33331 943.33331
699.33331 970
620.66669 1066
695.33331 1160.66669
739.33331 1200.66663
779.33331 1244.66663
812.66669 1228.66663
904.66669 1251.33337
1096.66663 1347.33337
1099.33337 831.33337
911.33331 912.66663
950 1094
1164.66663 950
1170 1092.66669
1163.33337 1218
1370 1096.66669
1119.33337 1324.66663
1382 1103.33331
1238 1186
1314 1138
1572.33325 1310
1647 1222
1633.66675 1090
1519 1084.66669
1781.66675 1202
1909.66675 1255.33337
2011 1286
1796.33325 1110
1968.3335 976.66669
1725.66675 1055.33331
1809.66675 1026
1893.66675 995.33337
2027 1008.66663
2067 1052.66663
2076.33325 1116.66669
2064.33325 1175.33331
2044.33325 1231.33331
1812.33325 1379.33331
1591 1416.66669
1355 1406
ID=T103_11_GFP_SWf
SCALE=139.3947235

LM=42
896.33331 548.66663
865.66669 527.33337
827 570
801.66669 606
743 684.66663
796.33331 754
831 780.66663
867 823.33337
899 800.66663
980.33331 828.66663
1148.33337 899.33337
1147 431.33337
975 519.33337
1005.66669 667.33337
1203 550
1208.33337 660.66663
1204.33337 775.33337
1383 663.33337
1169.66663 880.66663
1401.66663 664.66663
1271 742
1331 705
1605 854
1675 759
1660 649
1532 649
1769 749
1930 842
2065 889
1796 691
2091 453
1772.66663 591.33337
1868.66663 544.66663
1990 488.66663
2235.3335 488.66663
2340.6665 559.33337
2402 679.33337
2323.3335 790
2204.6665 847.33337
1875 922
1673 938
1437 946
ID=T103_12_GFP_LWm
SCALE=139.3947235

LM=42
991 1037.66663
960.33331 1016.33337
917.66669 1059
880.33331 1096.33337
827 1173.66663
884.33331 1244.33337
921.66669 1269.66663
961.66669 1313.66663
993.66669 1289.66663
1080.33337 1312.33337
1252.33337 1389.66663
1247 916.33337
1067 1016.33337
1105.66663 1155
1317.66663 1039
1320.33337 1156.33337
1324.33337 1257.66663
1504.33325 1147
1264.33337 1368.33337
1521.66675 1145.66663
1393.66663 1221.66663
1457.66663 1180.33337
1744.33325 1333.66663
1792.33325 1247
1793.66675 1131
1657.66675 1128.33337
1900 1234
2052 1319.33337
2174.6665 1374
1929.33325 1168.66663
2205.3335 935.33337
1900 1071.33337
1994.66675 1024.66663
2105.3335 972.66663
2345.3335 972.66663
2446.6665 1042
2509.3335 1154
2442.6665 1264.66663
2324 1332.66663
1970.66663 1415.33337
1741.33325 1438
1510.66675 1428.66663
ID=T103_13_GFP_LWm
SCALE=139.3947235

LM=42
757.33331 1013
721.33331 990.33331
682.66669 1030.33331
654.66669 1066.33331
597.33331 1141
648 1213
684 1242.33331
718.66669 1290.33337
756 1265
834.66669 1293
1012 1386.33337
1017.33337 901
832 991.66669
866.66669 1142.33331
1082.66663 1037
1081.33337 1145
1078.66663 1258.33331
1253.33337 1146.33331
1030.66663 1362.33337
1276 1151.66669
1150.66663 1223.66669
1214.66663 1182.33331
1524 1346.33337
1568 1253
1545.33325 1131.66669
1408 1130.33331
1657.66675 1244
1808.33325 1321.33337
1944.33325 1364
1700.33325 1169.33331
1957.66675 917.33337
1652 1075
1745 1024
1851 964
2093 948
2203 1021
2258 1137
2182 1249
2081 1312
1746 1409
1514 1443
1284 1439
ID=T103_14_GFP_LWm
SCALE=139.3947235

LM=42
1105 774
1076 754
1039 793
1010 816
956 884
1012 952
1041 986
1077 1027
1108 1008
1200 1030
1358 1115
1361 698
1205 764
1229 906
1408 805
1413 909
1405 1008
1552 910
1365 1092
1562 924
1461 983
1513 950
1760 1069
1818 993
1797 895
1688 902
1908 989
2037 1055
2140 1085
1929 929
2176 713
1897.33325 842.66663
1976 800
2077.3335 748
2292 740
2376 796
2417.3335 882.66663
2360 981.33331
2264 1044
1972 1126
1798 1150
1594 1150
ID=T103_15_GFP_LWm
SCALE=139.3947235

LM=42
1119 989
1084 968
1048 1006
1011 1040
952 1108
1003 1181
1039 1219
1076 1262
1109 1239
1193 1260
1363 1349
1370 896
1202 979
1234 1119
1424 1007
1431 1123
1416 1234
1610 1124
1378 1331
1610 1132
1480 1202
1545 1163
1809 1314
1850 1233
1851 1109
1732 1113
1951 1217
2099 1305
2199 1348
1997 1141
2252 924
1951 1062
2042 1016
2142 960
2374 961
2468 1018
2530 1115
2468 1232
2353 1305
2018.66663 1386.33331
1824 1409
1616 1402.33331
ID=T103_16_GFP_LWm
SCALE=139.3947235

LM=42
553.33331 990
520 967.33337
484 1010
450.66666 1034
398.66669 1106
453.33334 1183.33331
488 1215.33331
526.66669 1260.66663
560 1238
638.66669 1268.66663
818.66663 1363.33337
809.33337 892.66663
630.66669 979.33337
673.33331 1126
868 1012.66663
873.33337 1130
870.66663 1240.66669
1048 1128.66663
829.33337 1339.33337
1064 1134
933 1209
995 1171
1278 1314
1342 1233
1338 1102
1200 1110
1447 1211
1608 1288
1721 1328
1480 1134
1752 884
1441 1048
1543 997
1647 936
1893 903
2000 956
2080 1076
1988 1211
1867 1277
1518.66675 1377.33331
1293.33325 1409.33331
1072 1404
ID=T103_17_GFP_LWm
SCALE=139.3947235

LM=42
868 668
837 649
800 694
768 729
712 801
767 877
801 903
841 945
874 924
958 950
1132 1028
1126 542
945 643
990 783
1184 657
1194 779
1191 897
1369 772
1146 1000
1385 787
1258 861
1317 820
1588 975
1633 895
1651 757
1517 762
1755 868
1889 951
2028 1011
1784 803
2068 575
1758 707
1850 665
1959 613
2191 613
2292 687
2354 814
2277 919
2169 978
1806 1053
1592.66675 1077
1386 1071.66669
ID=T103_18_GFP_LWm
SCALE=139.3947235

LM=42
997.66669 988.33331
964.33331 971
925.66669 1012.33331
893.66669 1040.33331
835 1111
887 1183
919 1221.66669
959 1268.33337
992.33331 1249.66663
1071 1272.33337
1237.66663 1369.66663
1245.66663 901.66663
1079 977.66669
1105.66663 1131
1300.33337 1019
1307 1139
1297.66663 1248.33337
1472.33337 1143
1250 1346
1484 1149
1365 1219
1421 1182
1664 1326
1746 1244
1740 1119
1614 1125
1853 1227
1999 1308
2080 1345
1879 1156
2133 930
1847 1075
1936 1028
2037 971
2254 967
2348 1031
2397 1133
2323 1241
2218 1302
1896.33337 1384.66669
1688.33325 1408.66669
1479 1400.66669
ID=T103_19_GFP_LWm
SCALE=139.3947235

LM=42
820 770
792 754
753 795
724 825
675 902
739 969
774 999
812 1034
842 1011
899 1021
1057 1094
1042 684
893 757
937 892
1093 770
1100 889
1098 989
1265 888
1071 1074
1286 892
1169 954
1223 922
1467 1056
1520 981
1519 869
1402 874
1613 966
1741 1024
1849 1064
1629 906
1875 708
1609 827
1686 788
1780 740
1977 734
2065 785
2121 886
2050 982
1958 1032
1657.33325 1104.66669
1476 1132.66669
1281.33325 1130
ID=T103_20_GFP_LWm
SCALE=139.3947235

LM=42
809.66669 921
780.33331 898.33337
740.33331 935.66669
705 964
628 1044
698 1129
732 1173
771 1214
802 1196
897 1232
1078 1333
1086 830
900 911
927 1082
1145 959
1147 1086
1140 1210
1326 1085
1093 1310
1336 1104
1212 1175
1278 1134
1549 1282
1601 1202
1633 1066
1482 1073
1729 1173
1898 1253
2033 1290
1766 1101
2054 846
1732 1010
1834 958
1943 896
2186 870
2306 935
2372 1052
2288 1168
2169 1237
1837 1335
1605 1367
1377 1371
ID=T103_21_GFP_LWf
SCALE=139.3947235

LM=42
1115 965.66669
1083 944.33331
1046 978
1014 1013
961 1076
1009 1146
1038 1183
1077 1227
1105 1207
1188 1227
1344 1302
1355 893
1194 957
1217 1096
1401 1002
1406 1096
1390 1200
1541 1099
1359 1285
1552 1107
1449 1170
1497 1138
1729 1267
1788 1188
1779 1072
1669 1083
1880 1169
2052 1252
2121 1282
1903 1110
2141 897
1868 1023
1954 975
2043 930
2257 924
2343 985
2390 1081
2324 1182
2237 1238
1946.33325 1326
1767.66675 1350
1582.33325 1344.66669
ID=T103_22_GFP_LWm
SCALE=139.3947235

LM=42
1112.66663 1006.66669
1080 988
1043 1027
1011 1061
955 1135
1012 1208
1046 1234
1083 1274
1112 1252
1199 1260
1324 1324
1329 939
1194 1001
1228 1132
1374 1027
1381 1129
1369 1237
1537 1139
1345 1309
1541 1156
1433 1219
1492 1181
1703 1306
1743 1239
1731 1148
1640 1146
1808 1225
1913 1269
1941 1274
1823 1185
1887 1123
1776 1133
1814 1128
1854 1119
1907 1143
1905 1171
1906 1198
1916 1226
1929 1249
1818 1363
1671 1381
1519 1377
ID=T103_23_GFP_SWm
SCALE=139.3947235

LM=42
766.33331 590
731.66669 568.66663
694 609
647 647
575 745
648 841
696 872
737 915
769 893
881 914
1066 994
1060 474
878 570
914 732
1128 598
1130.66663 727.33337
1130.66663 854
1330.66675 722
1088 963.33337
1333.33325 738
1205.33337 819.33337
1272 772.66663
1537.33325 942
1650.66663 842
1595.66675 727.33337
1474.33325 720.66663
1726.33337 824.66663
1859.66663 892.66663
1961 931.33331
1735.66663 771.33337
1895.66663 639.33337
1679.66663 695.33337
1751.66663 671.33337
1827.66663 647.33337
1950 680
2001 712
2044 760
2060 823
2034 896
1777.33337 1000.66669
1576 1042
1344 1047.33331
ID=T103_24_GFP_SWf
SCALE=139.3947235

LM=42
903.66669 793.66663
874.33331 776.33337
837 819
806.33331 855
751.66669 929.66669
807.66669 1000.33331
838.33331 1027
879.66669 1071
910.33331 1045.66669
1002.33331 1068.33337
1175.66663 1151
1179.66663 685.66663
997 780.33337
1029 915
1215.66663 800.33337
1226.33337 912.33337
1226.33337 1027
1397 920.33331
1183.66663 1120.33337
1427.66675 925.66669
1291 999
1357 960
1603 1111
1678 1030
1676 899
1560 906
1768 1012
1926 1098
2054 1153
1814 940
2082 712
1783 853
1871 809
1973 754
2206 743
2316 814
2383 933
2303 1052
2195 1114
1865 1186.33331
1658.33325 1207.66669
1438.33325 1197
ID=T103_25_GFP_LWm
SCALE=139.3947235

LM=42
657.33331 821.33337
620 786.66663
589.33331 830.66663
562.66669 878.66663
470.66669 950.66669
540 1050.66669
584 1084
616 1129.33337
654.66669 1104
749.33331 1108
934.66663 1208
948 693.33337
760 772
785.33331 944
997.33337 840
989.33337 960
988 1089.33337
1190.66675 950.66669
949.66663 1173.66663
1215 956.33331
1064.33337 1043
1147 991
1400.33325 1161.66663
1473.66675 1071
1485.66675 941.66669
1360.33325 940.33331
1613.66675 1047
1756.33325 1109.66663
1825.66675 1141.66663
1620.33325 988.33331
1811 868.33337
1572.33325 913.66663
1652 894
1737 873
1872 882
1882 939
1867 993
1863 1043
1845 1091
1640 1221.66669
1434.66675 1253.66669
1208 1256.33331
ID=T103_26_GFP_SWf
SCALE=139.3947235

LM=42
1488.33337 1386
1460 1369
1418 1412
1387 1445
1333 1517
1387 1592
1418 1623
1455 1664
1486 1644
1562 1664
1731 1740
1733 1277
1563 1366
1590 1506
1788 1394
1793 1506
1787 1619
1972 1508
1744 1719
1991 1508
1853 1582
1924 1539
2184 1696
2239 1620
2227 1497
2113 1492
2337 1601
2513 1690
2609 1739
2367 1544
2634 1325
2328 1455
2421 1414
2530 1362
2764 1357
2860 1424
2918 1534
2852 1649
2744 1710
2426.6665 1765.66663
2217.33325 1788.33337
2002.66675 1784.33337
ID=T103_27_GFP_LWm
SCALE=139.3947235

LM=42
997.66669 880
966 859
930 902
896 931
843 1003
896 1072
929 1104
969 1147
999 1128
1076 1149
1229 1226
1240 800
1077 867
1114 1012
1292 907
1295 1018
1288 1113
1448 1012
1262 1200
1461 1016
1351 1078
1406 1044
1649 1178
1701 1098
1683 998
1575 999
1789 1077
1904 1124
1964 1148
1810 1030
1950 915
1754 970
1817 950
1887 925
1977 949
2008 976
2022 1020
2011 1063
1987 1102
1822.66675 1224
1641.33325 1260
1460 1257.33331
ID=T103_28_GFP_SWm
SCALE=139.3947235

LM=42
861 894
824 873
784 915
734 947
664 1041
730 1142
784 1173
825 1218
857 1195
961 1220
1150 1313
1166 793
966 878
997 1052
1224 923
1223 1062
1216 1188
1417 1056
1169 1286
1438 1070
1291 1148
1367 1104
1638 1276
1695 1185
1681 1055
1558 1057
1804 1163
1939 1222
2075 1270
1831 1096
2028 944
1772 1027
1852 1001
1943 967
2087 980
2132 1025
2155 1081
2168 1147
2151 1230
1884.33337 1334.33331
1671 1373
1427 1370.33331
ID=T103_29_GFP_SWf
SCALE=139.3947235

LM=42
1255.33337 1562.33337
1222 1542.33337
1187 1581
1165 1614
1115 1687
1168 1753
1196 1785
1235 1830
1262 1807
1346 1830
1517 1912
1501 1467
1342 1538
1369 1692
1552 1571
1551 1693
1555 1809
1729 1681
1527 1883
1747 1689
1619 1771
1683 1726
1952 1853
2005 1779
2002 1655
1878 1663
2107 1759
2266 1841
2390 1873
2159 1682
2420 1452
2101 1608
2207 1551
2311 1492
2550 1481
2662 1560
2718 1681
2635 1786
2523 1840
2184.3335 1914.33337
1979 1941
1759 1937
ID=T103_30_GFP_LWm
SCALE=139.3947235

LM=42
1224.66663 1355.66663
1192.66663 1335.66663
1159 1374
1129 1410
1075 1479
1132 1549
1156 1582
1193 1623
1222 1602
1299 1616
1463 1696
1456 1249
1293 1339
1322 1477
1511 1357
1519 1469
1518 1579
1680 1469
1477 1674
1694 1481
1581 1543
1633 1506
1861 1665
1943 1580
1937 1457
1817 1461
2050 1565
2225 1657
2289 1696
2075 1505
2322 1294
2037 1419
2125 1381
2230 1328
2452 1321
2558 1391
2612 1498
2539 1599
2428 1657
2103 1731.66669
1911 1751.66669
1712.33325 1743.66669
ID=T103_31_GFP_LWm
SCALE=139.3947235

LM=42
1021.33331 980.33331
992 960.33331
956 1003
920 1041
866 1113
920 1180
951 1211
990 1254
1019 1232
1107 1255
1270 1332
1268 873
1107 965
1137 1104
1328 990
1332 1100
1328 1209
1498 1101
1286 1309
1503 1108
1390 1180
1448 1137
1703 1293
1756 1213
1777 1081
1643 1081
1870 1187
2075 1292
2144 1323
1913 1122
2167 903
1875 1035
1963 993
2060 941
2297 940
2403 1002
2462 1124
2387 1235
2278 1292
1961 1354
1749 1383.33331
1518.33325 1374
ID=T103_32_GFP_LWm
SCALE=139.3947235

LM=42
943 833.33337
912.33331 812
872.33331 852
831 890.66663
763 982.66669
835 1069.33331
876.33331 1102.66663
920.33331 1137.33337
951 1112
1037.66663 1120
1197.66663 1193.33337
1196.33337 748
1045.66663 820
1076.33337 965.33331
1251 872
1245.66663 982.66669
1255 1085.33331
1441.66663 972
1220.33337 1169.33337
1491 1030.66669
1335 1085.33331
1417.66663 1053.33331
1628.33325 1242.66663
1667 1182.66663
1716.33325 1065.33331
1608.33325 1044
1777.66675 1166.66663
1893.66675 1250.66663
1941.66675 1282.66663
1815 1133.33337
1932.33325 1068
1772.33325 1064
1824.33325 1065.33331
1879 1062.66669
1943 1105.33331
1936.33337 1141.33331
1936.33337 1177.33331
1939 1216
1944.33337 1250.66669
1768.33325 1341.33331
1571 1336
1396.33325 1286.66669
ID=T128_01_FoxO_SWf
SCALE=142.6297575

LM=42
1056 727.66663
1020 705
978.66669 745
932 779.66663
860 863.66663
925.33331 953
972 993
1022.66669 1037
1049.33337 1014.33337
1149.33337 1030
1310.66663 1108.66663
1318.66663 655.33337
1153.33337 726
1184 878
1358.66663 771.33337
1356 886
1354.66663 1000.66663
1525.33337 883.33337
1326.33337 1087.66663
1546.33337 902.33337
1425 974.33331
1491.66663 933
1749 1049
1801 974.33331
1765 870.33337
1663.66675 879.66663
1918.33325 942.33331
1990.33325 991.66663
2023.66675 1006.33337
1886.33325 898.33337
1961 810.33337
1825 845
1874.33325 827.66663
1919.66663 813
1979 835
1974 874
1986.33337 907.66663
1999.66663 942.33331
2015.66663 971.66669
1887 1099.33331
1712.33325 1142
1539 1148.66669
ID=T128_02_FoxO_SWf
SCALE=143.4143625

LM=42
902 935.66669
870 914.33337
826 955.66669
787.33331 990.33331
716.66669 1074.33331
786 1159.66669
824.66669 1193
867.33331 1237
902 1214.33337
998 1225
1159.33337 1299.66663
1154 854.33337
992.66669 933
1030 1075.66669
1200.66663 959.66669
1204.66663 1078.33331
1203.33337 1190.33331
1360.66663 1074.33331
1167.33337 1266.33337
1380.66663 1087.66669
1268.66663 1158
1327.33325 1120.66669
1583.33325 1240.66669
1626 1160.66669
1602 1062
1496.66675 1070
1708.66675 1142
1835.33325 1184.66669
1879.33325 1204.66669
1736.66675 1090
1838 995.33337
1674 1043.33337
1731.33325 1024.66663
1788.66675 1002
1862 1019.33337
1866 1055.33331
1867.33325 1094
1866 1132.66669
1866 1170
1743.33325 1294
1550 1334
1380.66675 1336.66669
ID=T128_03_FoxO_SWf
SCALE=143.1054925

LM=42
896 858.33337
864 839.66663
826.66669 875.66663
792 923.66669
740 985
790.66669 1059.66669
826.66669 1085
865.33331 1115.66663
898.66669 1094.33331
980 1101
1120 1147.66663
1117.33337 759.66663
970.66669 845
1010.66669 946.33331
1156 837
1156 941
1158.66663 1054.33331
1332 937
1129.33337 1122.33337
1334.66663 958.33331
1225.33337 1022.33331
1282.66675 986.33331
1452 1122.33331
1529.33325 1047.66669
1548 946.33331
1436 951.66669
1632 1022.33331
1761.33325 1077
1782.66663 1089
1641.33325 989
1737.33325 910.33337
1608 929
1653.33325 918.33337
1700 907.66663
1758.66675 934.33331
1761.33325 966.33331
1761.33325 997
1769.33337 1029
1777.33337 1058.33331
1632 1171.66669
1466.66675 1190.33331
1317.33325 1191.66669
ID=T128_04_FoxO_SWm
SCALE=142.17849

LM=42
798 692
771 673
731 714
694 747
624 830
693 917
729 949
770 992
799 970
888 978
1032 1056
1042 612
893 684
916 831
1081 713
1080 836
1081 951
1277 832
1046 1033
1281 862
1152 930
1214 893
1465 1024
1518 950
1515 843
1391 849
1614 927
1773 978
1831 997
1653 877
1819 746
1590 817
1671 791
1752 765
1868 776
1901 809
1903 861
1884 905
1858 948
1658.33337 1076.33331
1465 1111
1267.66675 1104.33331
ID=T128_05_FoxO_SWf
SCALE=141.6777625

LM=42
1149 1124
1121 1107
1084 1143
1057 1180
1005 1247
1056 1310
1083 1336
1123 1370
1150 1350
1237 1371
1364 1423
1367 1041
1225 1113
1262 1231
1405 1134
1404 1231
1407 1321
1550 1226
1379 1404
1548 1246
1458 1301
1506 1270
1709 1380
1751 1312
1752 1219
1657 1225
1834 1289
1966 1335
2014 1347
1877 1246
1999 1156
1820 1200
1881 1183
1941 1168
2038 1176
2058 1203
2064 1239
2053 1278
2036 1311
1881 1419.66669
1719.66675 1453
1558.33325 1455.66669
ID=T128_06_FoxO_SWm
SCALE=143.7227133

LM=42
836.33331 937
797.66669 910.33337
756.33331 950.33331
708.33331 985
631 1081
703 1171.66669
749.66669 1214.33337
800.33331 1255.66663
829.66669 1234.33337
937.66669 1263.66663
1103 1345
1125.66663 857
947 922.33331
981.66669 1097
1179 973
1173.66663 1099.66669
1171 1227.66663
1353.66675 1101
1132.66663 1319.66663
1376.66675 1139.66669
1239.33337 1203.66663
1311.33337 1163.66669
1532.66675 1323.66663
1594 1247.66663
1602 1122.33331
1495.33325 1127.66669
1711.33325 1222.33337
1827.33325 1278.33337
1899.33325 1309
1735.33325 1174.33331
1855.33337 1075.66663
1675.33337 1103.66669
1738 1090.33331
1802 1078.33337
1879.33337 1109
1891.33337 1146.33331
1896.66663 1183.66669
1902 1222.33331
1904.66663 1262.33331
1735.33337 1386.33331
1547.33325 1417
1367.33325 1407.66669
ID=T128_07_FoxO_SWf
SCALE=135.881206

LM=42
1115.5 1064.5
1087 1047
1049.5 1086
1019.5 1123.5
967 1194
1018.33331 1264
1051 1290
1091 1331.33337
1119 1307.33331
1207.66663 1312
1345 1374.66663
1346.33337 983.33337
1204.33337 1056
1235 1174.66669
1385 1064.66669
1385.66663 1170.66669
1387.66663 1279.33331
1547.66663 1171.66669
1356.33337 1347.66663
1554.33337 1190.33331
1443 1251
1497 1219
1730.33325 1338.33331
1758.33325 1276.33331
1757.66675 1179.66669
1657.66675 1178.33331
1852.66675 1255.33331
1964 1301.33331
2003.33337 1311.33331
1852.66675 1228
1974 1124.66669
1817.33325 1164.66669
1871.33325 1150
1925.33325 1133.33331
2020 1134
2054 1161.33331
2052 1204.66669
2029.33337 1241.33331
2010 1273.33331
1858 1397
1705 1419
1538 1415
ID=T128_08_FoxO_SWm
SCALE=1

LM=42
798.33331 736.33337
766.33331 716.33337
723 758
691 788
625 877
697 958
733 994
775 1037
805 1012
891 1020
1037 1105
1036 652
885 731
918 878
1086 756
1089 885
1086 1006
1271 881
1058 1077
1288 917
1155 984
1224 948
1506 1065
1538 998
1535 891
1420 898
1637 976
1779 1021
1855 1047
1666 927
1851 788
1619 863
1691 841
1774 809
1904 813
1940 851
1946 910
1928 961
1900 1005
1674.66663 1125
1478.66675 1158.33331
1290.66675 1155.66669
ID=T128_09_FoxO_SWf
SCALE=142.1607975

LM=42
831 800
804 781
764 823
744 854
693 933
738 1007
755 1034
791 1076
820 1056
887 1068
1019 1126
1028 712
892 784
901 917
1063 805
1059 917
1058 1027
1224 914
1028 1103
1237 923
1123 993
1176 955
1435 1087
1475 1010
1461 908
1351 910
1568 992
1684 1048
1759 1069
1597 943
1727 833
1530 887
1596 869
1667 845
1762 858
1783 894
1791 938
1783 979
1770 1018
1615 1141.33331
1435 1169.33331
1256.33325 1172
ID=T128_10_FoxO_SWm
SCALE=137.8573657

LM=42
911 1003.66669
883 987.66669
845.66669 1029
816.33331 1065
760.33331 1134.33331
815 1207.66669
837.66669 1242.33331
876.33331 1287.66663
907 1269
988.33331 1287.66663
1159 1370.33337
1153.66663 899.66663
993.66669 985
1016.33331 1131.66669
1211 1018.33331
1213.66663 1133
1213.66663 1239.66669
1391 1130.33331
1173.66663 1349
1401.66663 1141
1276.33337 1217
1345.66663 1173
1631 1322.33337
1677.66675 1243.66669
1683 1117
1547 1117
1792.33325 1223.66669
1947 1306.33337
2082.6665 1359
1826.66675 1149.66669
2117.3335 921.66669
1793.33325 1063
1892 1011
2004 956.33331
2245 953
2354 1026
2417 1145
2331 1262
2220 1319
1880 1399
1652 1425
1432 1419
ID=T128_11_FoxO_LWm
SCALE=140.2615081

LM=42
748.33331 909.66663
718.33331 890.33337
683.66669 930.33331
645.66669 962.33331
579.66669 1052.33331
645 1128.33331
683.66669 1157
721 1197.66663
749.66669 1174.33337
841.66669 1175.66663
971 1235.66663
967 836.66663
839.66669 906.66663
859 1040.66669
1017 930
1018 1037
1026 1144
1185 1025
1012 1222
1195 1053
1091 1122
1143 1084
1373 1187
1400 1121
1394 1017
1301 1030
1491 1092
1601 1121
1647 1137
1502 1054
1582 981
1449 1005
1493 992
1542 980
1606 999
1614 1028
1622 1055
1628 1083
1640 1108
1525 1234
1353 1273
1187 1283
ID=T128_12_FoxO_SWf
SCALE=140.2357425

LM=42
1071.33337 1044
1041.33337 1021.66669
1002.66669 1059.66669
976.66669 1088.33331
922 1162.33331
976 1233
1004.66669 1263.66669
1043.33337 1304.33337
1071.33337 1285.66669
1150.66663 1301.66663
1292 1373
1294 965.66669
1146.66663 1035
1164.66663 1167.66669
1336 1061
1337.33337 1168.33331
1336.66663 1271.66669
1495.33337 1168.33331
1312 1353.66663
1506 1177.66669
1392.66663 1242.33331
1447.33325 1207
1632 1347
1723.33325 1267
1728.66675 1158.33331
1623.33325 1163
1824.66675 1250
1973.33337 1318
2068.6665 1356.66669
1865.33325 1192
2105.3335 988
1825 1115
1914 1072
2012 1023
2213 1013
2305 1076
2357 1176
2286 1271
2195 1319
1892 1396
1705.33325 1417.33331
1522.66675 1413.33331
ID=T128_13_FoxO_LWm
SCALE=141.369155

LM=42
886 838
857 818
816 861
790 889
732 960
786 1033
816 1065
857 1114
887 1093
982 1107
1135 1182
1135 759
980 830
1014 968
1182 868
1179 974
1183 1065
1340 967
1164 1157
1350 977
1244 1043
1295 1008
1561 1124
1605 1053
1607 953
1479 958
1697 1032
1805 1086
1871 1101
1713 984
1815 880
1664 924
1715 906
1773 885
1836 909
1844 946
1853 984
1859 1020
1869 1057
1705.33325 1188.66669
1516 1214
1348 1210
ID=T217_01_GFP_SWm
SCALE=139.5685967

LM=42
697 833
666 812
627 854
595 877
545 955
594 1033
627 1061
666 1108
697 1087
787 1108
956 1185
954 755
787 827
814 967
1008 872
1000 978
1002 1075
1170 975
966 1161
1167 989
1061 1050
1115 1016
1355 1150
1403 1078
1417 971
1299 973
1510 1051
1644 1111
1700 1148
1532 1004
1701 861
1490 941
1557 916
1636 881
1775 868
1820 917
1839 986
1832 1061
1777 1114
1544.33325 1200
1367 1229.33331
1176.33325 1229.33331
ID=T217_02_GFP_SWm
SCALE=142.13933

LM=42
958 801.66663
927 781
885 827
855 856
799 927
852 1004
885 1039
923 1089
954 1066
1049 1086
1215 1166
1222 725
1053 793
1075 943
1274 847
1268 955
1267 1050
1433 952
1230 1142
1433 960
1322 1026
1379 989
1631 1127
1674 1050
1681 947
1564 942
1785 1027
1897 1086
1946 1108
1795 972
1873 903
1734 927
1782 918
1830 906
1899 932
1916 962
1928 996
1939 1029
1946 1064
1793.66675 1181
1608.33325 1210.33331
1436.33325 1206.33331
ID=T217_03_GFP_SWm
SCALE=141.3970467

LM=42
752 844
722 824
679 870
654 902
588 998
658 1088
682 1120
721 1169
756 1147
866 1164
1039 1252
1039 741
862 829
896 998
1096 871
1090 995
1095 1121
1293 994
1050 1226
1331 1042
1172 1108
1253 1070
1505 1259
1568 1182
1576 1055
1456 1042
1683 1162
1816 1255
1869 1286
1714 1109
1764 1032
1627 1042
1672 1035
1721 1028
1798 1065
1815 1108
1832 1150
1851 1192
1869 1237
1681.66663 1347.33331
1476.33325 1347.33331
1284.33325 1320.66669
ID=T217_04_GFP_SWf
SCALE=140.6496333

LM=42
840 812.33337
809.33331 789.66663
770 831
734 862
666 950
737 1042
773 1073
812 1120
841 1097
937 1111
1106 1199
1099 717
933 800
967 961
1157 837
1157 962
1156 1082
1328 962
1141 1168
1336 977
1222 1054
1281 1011
1526 1156
1618 1064
1597 947
1468 951
1712 1035
1844 1091
1908 1110
1738 984
1826 888
1656 924
1710 908
1775 889
1852 917
1866 955
1880 990
1890 1025
1900 1063
1737.66663 1213
1532.33325 1247.66669
1333.66675 1247.66669
ID=T217_05_GFP_SWf
SCALE=140.4571233

LM=42
773 916
738.33331 897.33337
697 942.66669
657 977.33337
587.66669 1072.00006
657 1168.00006
697 1204
739.66669 1254.66675
771.66669 1228
877.33331 1249
1064 1346.33337
1058.66663 811.66663
874.66669 909
913.33331 1081
1129.33337 946.33331
1126.66663 1081
1130.66663 1213
1336 1078.33331
1078 1320
1356.66675 1080
1208.66663 1177.33337
1284.66663 1124
1579.33325 1292
1640.66675 1206.66663
1650 1057.33331
1503.33325 1061.33331
1771.33325 1162.66669
1942 1240
2036.66675 1272
1803.3335 1097.33331
1891.3335 977.33331
1712.66675 1025.33331
1768.66675 1001.33331
1832.66675 980
1933 1022
1954 1076
1988 1116
2022 1157
2047 1206
1829 1365
1575 1407
1343 1403
ID=T217_06_GFP_SWf
SCALE=140.0290933

LM=42
773.66669 866.33337
745.66669 843.66663
703 886.33337
663 922.33337
595 1018.33331
659 1110.33331
701.66669 1149
743 1187.66663
777.66669 1161
888.33331 1181
1064.33337 1265
1065.66663 774.33337
887 858.33337
916.33331 1019.66669
1111 898.33337
1113.66663 1023.66669
1121.66663 1141
1304.33325 1023.66669
1075 1237
1316.33325 1039.66669
1188 1116
1249 1076
1511 1221
1578 1137
1560 1016
1439 1023
1669 1109
1840 1173
1917 1189
1696 1047
1841 919
1633 985
1698 962
1774 934
1874 951
1896 990
1927 1037
1948 1087
1953 1144
1721.33337 1274.33331
1494.66675 1311.66669
1294.66675 1309
ID=T217_07_GFP_SWf
SCALE=139.64706

LM=42
1027.33337 828.66663
1000 810
964 853
936 889
884 961
931 1033
962 1060
998 1102
1029 1082
1127 1086
1285 1157
1287 730
1122 825
1157 942
1331 829
1333 941
1336 1047
1499 940
1298 1135
1513 946
1395 1017
1456 976
1723 1112
1774 1029
1764 920
1641 929
1849 1013
1997 1085
2128 1117
1896 948
2099 754
1845 876
1923 835
2016 788
2219 764
2318 809
2386 898
2329 1008
2234 1075
1926.33337 1179
1723.66675 1203
1521 1199
ID=T217_08_GFP_LWm
SCALE=139.4547767

LM=42
774 1064
742 1042
703 1089
677 1129
625 1204
679 1279
709 1307
751 1350
783 1325
867 1336
1026 1399
1014 960
857 1043
893 1182
1062 1065
1068 1179
1078 1276
1238 1175
1036 1375
1260 1178
1143 1246
1199 1209
1437 1354
1492 1274
1502 1160
1382 1161
1615 1245
1751 1313
1798 1339
1625 1208
1772 1109
1573 1139
1638 1127
1710 1111
1803 1139
1815 1179
1826 1225
1824 1262
1814 1299
1625 1418.66669
1437 1444
1254.33325 1440
ID=T217_09_GFP_SWm
SCALE=140.03989

LM=42
822.66669 760.66663
793 742
755 780
721 804
661 890
723 979
758 1010
796 1052
826 1030
912 1042
1077 1120
1078 690
902 764
938 903
1120 794
1124 913
1124 1020
1288 908
1087 1099
1288 921
1183 989
1236 950
1475 1073
1518 1001
1505 900
1405 906
1635 976
1732 1025
1796 1052
1636 931
1726 838
1564 877
1618 862
1675 844
1765 860
1792 889
1805 928
1811 968
1807 1007
1638 1133.66669
1455.33325 1161.66669
1283.33325 1161.66669
ID=T217_10_GFP_SWf
SCALE=139.0132367

LM=42
669 817
639 795
598 843
571 873
498 972
564 1061
596 1096
639 1142
672 1118
775 1138
964 1215
947 707
762 802
802 966
1016 832
1010 958
1019 1088
1213 957
990 1188
1222 969
1091 1052
1159 1005
1426 1165
1490 1083
1476 950
1356 952
1613 1052
1767 1120
1884 1151
1641 987
1854 822
1574 914
1662 882
1764 843
1927 858
1982 910
2014 975
2013 1056
1964 1116
1673 1235
1447.66675 1275
1229 1273.66669
ID=T217_11_GFP_SWf
SCALE=139.57482

LM=42
832 944.33337
795 924
758 972
727 1007
672 1088
725 1161
757 1190
797 1234
831 1212
905 1219
1082 1307
1076 823
904 925
940 1064
1134 939
1144 1062
1132 1181
1323 1060
1096 1284
1344 1075
1204 1151
1276 1108
1564 1273
1625 1193
1624 1059
1488 1059
1723 1172
1879 1280
2006 1332
1778 1114
2029 875
1725.66675 1007.66669
1824.33325 958.33337
1927 905
2161.6665 914.33337
2280.3335 987.66669
2352.3335 1106.33331
2272.3335 1217
2147 1289
1777 1360
1571 1370
1351 1356
ID=T217_12_GFP_LWm
SCALE=138.3550317

LM=42
933 885
899 861
860 902
812 942
737 1036
805 1127
854 1160
898 1204
931 1179
1027 1189
1231 1277
1226 763
1027 867
1070 1019
1285 887
1282 1025
1282 1155
1497 1013
1243 1255
1488 1036
1357 1115
1422 1071
1713 1236
1764.66663 1147.66669
1764.66663 1014.33337
1636.66675 1015.66663
1878 1117
2030 1197
2170 1241
1904.66663 1050.33331
2136.6665 870.33337
1863.33337 973
1948.66663 933
2048.6665 893
2231.3335 893
2292.6665 947.66663
2331.3335 1025
2346 1114.33331
2283.3335 1194.33331
1972 1305
1750 1337
1506 1339
ID=T217_13_GFP_SWf
SCALE=139.1175033

LM=42
1008 834
980 812
941 855
913 893
865 960
916 1030
941 1057
978 1098
1010 1077
1090 1092
1251 1167
1256 723
1085 815
1112 946
1295 834
1287 942
1310 1046
1500 942
1277 1144
1508 946
1377 1014
1445 972
1685 1134
1740 1050
1732 937
1628 940
1834 1040
1992 1122
2126 1170
1874 986
2164 762
1836 895
1935 848
2058 795
2293 803
2397 872
2449 985
2370 1080
2262 1136
1937 1200.66669
1738.33325 1218
1521 1214
ID=T217_14_GFP_LWm
SCALE=139.8389633

LM=42
814 741
786 721
747 759
712 794
646 877
703 971
735 1003
773 1044
806 1022
893 1035
1051 1112
1064 648
896 732
920 879
1108 767
1101 875
1100 989
1277 878
1062 1089
1272 898
1160 965
1217 928
1466 1091
1541 1002
1522 891
1405 884
1643 983
1762 1055
1841 1071
1671 935
1758 849
1584 870
1642 861
1704 847
1784 883
1795 919
1810 953
1822 990
1836 1025
1652 1165
1456 1183
1273 1171
ID=T217_15_GFP_SWf
SCALE=139.58105

LM=42
659 791.33337
625 768
584 809
539 843
461 930
531 1024
578 1064
619 1110
650 1084
746 1109
963 1222
968 683
750 781
784 948
1024 818
1027 951
1028 1080
1234 953
964 1197
1235 967
1095 1050
1162 1005
1442 1181
1528 1087
1521 930
1387 939
1649 1060
1827 1142
1961 1182
1691 978
1975 718
1644 884
1746 829
1863 765
2122 753
2229 833
2277 955
2213 1059
2104 1138
1729.66663 1248.33331
1483 1277.66669
1244.33325 1271
ID=T217_16_GFP_LWf
SCALE=140.3679

LM=42
858.33331 791.66663
827 772.33337
789.66669 815
753.66669 850.33337
701.66669 920.33337
755.66669 995.66669
791.66669 1025
831 1068.33337
859.66669 1046.33331
944.33331 1058.33337
1107.66663 1129.66663
1104.33337 713.66663
939 786.33337
975 915.66663
1151 816.33337
1171 921
1152.33337 1022.33331
1311 917.66663
1116.33337 1106.33337
1318.33337 926.33337
1209 989.66669
1261.66663 955.66663
1494.33325 1090.33337
1541 1019.66669
1539.66675 913.66663
1429.66675 911.66663
1634 994.66669
1762 1057.33337
1795.33325 1070
1647.33325 947.33337
1715.33325 886.66663
1586.66675 898
1629.33325 889.33337
1676 880
1733.33325 916
1739.33325 946.66663
1752 977.33331
1768 1006.66669
1784.66675 1036.66669
1644 1158
1466 1175
1300 1166
ID=T217_17_GFP_SWm
SCALE=140.0171333

LM=42
660 944
631 921
589 966
557 996
504 1069
555 1144
589 1179
630 1227
662 1203
741 1223
924 1314
925 842
739 930
776 1075
975 969
977 1078
974 1190
1163 1079
935 1288
1175 1087
1041 1163
1107 1120
1392 1274
1451 1187
1438 1066
1312 1071
1551 1165
1686 1248
1838 1290
1575 1111
1871 862
1547 1013
1646 962
1761 900
2001 901
2097 975
2149 1082
2077 1188
1967 1247
1624 1332
1408 1358.66669
1178.66675 1352
ID=T217_18_GFP_LWm
SCALE=140.7578567

LM=42
778 827
747 808
706 852
679 886
632 964
683 1033
713 1055
752 1105
782 1086
859 1103
1032 1195
1034 717
857 812
894 950
1082 835
1087 952
1080 1065
1264 957
1042 1169
1284 964
1152 1038
1217 998
1487 1152
1546 1076
1540 941
1418 942
1659 1053
1820 1143
1940 1178
1699 975
1955 749
1643 894
1738 847
1845 791
2074 776
2191 842
2266 953
2194 1072
2074 1146
1731 1226
1508.33325 1250
1285.66675 1240.66669
ID=T217_19_GFP_LWm
SCALE=140.4570133

LM=42
930 913
900 891
861 932
821 971
768 1050
822 1129
855 1154
895 1200
926 1179
1022 1190
1189 1265
1190 823
1015 909
1061 1043
1236 918
1232 1040
1232 1159
1405 1041
1204 1237
1408 1057
1297 1129
1356 1090
1598 1235
1657 1157
1662 1047
1540 1040
1761 1135
1870 1199
1914 1210
1772 1085
1832 1019
1708 1030
1752 1021
1796 1015
1855 1046
1867 1077
1882 1107
1897 1140
1905 1173
1735 1305
1544 1319
1390 1307
ID=T217_20_GFP_SWm
SCALE=140.3533433

LM=42
736.66669 875.33337
708 854
668.66669 900
644.66669 936
594 1010
644 1081.33331
669.33331 1103.66669
704.66669 1150.33337
734 1128.33331
822.66669 1137
982.66669 1223.66663
985 759
823 857
840 989
1029 851
1041 986
1030 1101
1209 987
998 1193
1220 1001
1098 1074
1159 1034
1444 1190
1510 1110
1488 990
1363 985
1620 1099
1768 1195
1909 1235
1672 1011
1926 812
1598 944
1697 897
1811 844
2053 855
2163 923
2227 1030
2150 1141
2043 1199
1694.33337 1273
1481 1290.33331
1255.66675 1275.66669
ID=T217_21_GFP_LWm
SCALE=141.4585667

LM=42
944.33331 914.33337
915 892.33337
874.33331 939
841 981.66669
785 1052.33331
840.33331 1121.66669
877 1152.66669
919 1194.66663
950.33331 1170.66663
1048.33337 1168
1214 1255.33337
1207.33337 792
1028 900.66663
1064 1027
1263.33337 909.66663
1266.66663 1018
1266 1133.33331
1447.33337 1017.33331
1236 1235.66663
1464.66675 1023
1331.33337 1099.66669
1393.33337 1059.66669
1678.66675 1210.33337
1738 1123
1721.33325 1009
1595.33325 1010.33331
1826 1113.66669
1963.33325 1201
2082.66675 1248.33337
1867.33325 1045
2092 832.33337
1824 969
1907 923
2000 873
2214 857
2320 921
2391 1036
2321 1147
2220 1209
1872.66663 1291
1672.66675 1309.66669
1458 1297.66669
ID=T217_22_GFP_LWm
SCALE=142.5037633

LM=42
663.66669 829.66663
634 810
591 852
558 885
494 985
556 1078
585 1106
628 1148
661 1127
750 1135
923 1216
935 744
754 826
772 975
982 855
970 975
972 1097
1161 975
935 1193
1164 993
1043 1068
1105 1026
1338 1182
1397 1102
1390 976
1287 980
1524 1067
1683 1133
1770 1153
1554 1003
1725 868
1479 949
1562 918
1652 884
1803 886
1846 938
1875 992
1883 1062
1838 1117
1592 1237.66669
1381.33325 1284.33331
1174.66675 1280.33331
ID=T217_23_GFP_SWf
SCALE=141.8665667

LM=42
164 324.5
150.5 313.5
135 331.5
118.5 348
84 390
115 429.5
132.5 440.5
149 461
163.5 450
208.5 455.5
281 486
291 287.5
211 318.5
214 385
299 331
302 380
302 433
387.5 387
298 477
385.5 401.5
329 424.5
361.5 410.5
472 487
500.5 452
507 407
452 398.5
558 444
607.5 486
630.5 501
555.5 425.5
616.5 398.5
537.5 398.5
567 393.5
596 390.5
630 408.5
637 424
640 444
637 464
634.5 481
544 529.5
461 529
371.5 514
ID=T253_01_FoxO_SWf
SCALE=71.784

LM=42
232.667 555.667
220 545.667
205.333 563.667
189.333 571.667
154.667 615
186 655.667
202 665
216.667 683
229.333 673
272.667 683.667
340 714.333
347.333 524.333
276.667 551.667
279.333 625
358.667 566.333
367.333 619
355.333 674.333
435.333 623
360.667 707
431.333 639
386 662.333
408.667 649.667
510 710.333
539.333 680.333
544 635.667
488.667 632.333
578 669.667
646.667 697.667
660.667 705.667
589.333 653
630 619.667
568 625.667
590.667 619
611.333 615.667
643.333 633.667
652.667 647
652.667 661.667
657.333 674.333
660 689
579.333 743
500.667 748.333
422 738.333
ID=T253_04_FoxO_SWf
SCALE=73.33967

LM=42
381.667 948
352.333 926.667
319 958.667
288.333 978.667
223 1065.333
285.667 1144
315 1178.667
347 1220
375 1202.667
467 1236
621.667 1306.667
629.667 906.667
476.333 946.667
485.667 1096
652.333 1001.333
655 1114.667
645.667 1216
843 1116
648.333 1273.333
857.667 1209.333
724.333 1224
788.333 1217.333
979 1392
1056.333 1344
1099 1261.333
981.667 1225.333
1163 1340
1251 1428
1281.667 1452
1159 1293.333
1257.667 1260
1145.667 1256
1184.333 1250.667
1225.667 1252
1281.667 1281.333
1288.333 1313.333
1285.667 1349.333
1287 1385.333
1284.333 1417.333
1075 1485.333
916.333 1448
775 1389.333
ID=T253_05_FoxO_SWf
SCALE=150.226

LM=42
294.5 404.5
281 392
265.5 413.5
249 425
222 462
249 496.5
265.5 507.5
282.5 528
294.5 517
335.5 525
405.5 549.5
405 370.5
339 393.5
345.5 461.5
417.5 408
422 455.5
415 511
489.5 460
423 547
495 471.5
445 495.5
470 481.5
558.5 540
575 514.5
581.5 477
540.5 467
619.5 501.5
676 522.5
696 535
634 485
666.5 457
602.5 464
625 458.5
646.5 456.5
677.5 465.5
683.5 476
688 487.5
693 501
694.5 516
632.5 568
559.5 574.5
488 572.5
ID=T253_16_FoxO_SWf
SCALE=73.068

LM=42
387.333 1043.667
359.333 1022.333
327.333 1061
282 1078.333
223.333 1166.333
287.333 1247.667
335.333 1275.667
366 1307.667
395.333 1287.667
479.333 1313
630 1371.667
626 962.333
475.333 1017
502 1167.667
654 1054.333
674 1170.333
667.333 1275.667
835.333 1161
656.667 1345
826 1205
727.333 1255.667
782 1225
994 1350.333
1034 1295.667
1062 1202.333
954 1190.333
1147.333 1275.667
1262 1338.333
1346 1375.667
1164.667 1227.667
1376.667 1101
1147.333 1171.667
1227.333 1141
1306 1113
1434 1123.667
1467.333 1170.333
1488.667 1227.667
1478 1295.667
1428.667 1345
1147.333 1415.667
987.333 1425
812.667 1413
ID=T253_17_FoxO_SWf
SCALE=147.709

LM=42
88.5 325.5
78.5 317
64.5 330.5
55.5 341.5
33 368.5
57 393.5
67.5 398.5
80 416
88.5 406
115 410
165.5 429
164.5 294.5
114 317
124 364.5
176 324
176.5 364
175 398.5
226 362.5
175.5 421.5
219.5 369
192 387
205.5 375.5
280 419.5
303.5 394
296.5 367
254 364.5
331 390.5
361 406
378 413.5
328 378.5
376.5 354
299.5 362
327.5 358.5
354.5 354
385.5 360.5
390 371
391 382
389 392
386 401
325 436.5
276.5 443
224.5 442
ID=T253_15_FoxO_SWm
SCALE=57.346

LM=42
527 946
493 927
467 966
432 991
382 1058
433 1123
466 1145
497 1185
526 1168
609 1179
740 1227
736 884
617 930
628 1057
769 962
773 1053
766 1149
922 1054
761 1212
905 1085
813 1129
861 1102
1031 1215
1099 1154
1123 1084
1019 1079
1209 1159
1263 1204
1303 1227
1208 1126
1279 1069
1164 1075
1210 1067
1248 1064
1300 1087
1315 1108
1320 1139
1317 1162
1313 1187
1178 1275
1035 1285
888 1272
ID=T253_14_FoxO_SWm
SCALE=150.69

LM=42
340 868
300 848
278 888
250 919
214 994
270 1055
302 1078
342 1111
365 1084
443 1097
581 1138
550 772
419 837
452 967
585 851
599 957
602 1048
738 943
608 1109
738 966
647 1028
692 998
889 1094
917 1046
939 955
844 945
1024 1010
1125 1054
1170 1069
1056 964
1086 918
982 934
1017 922
1055 916
1110 942
1125 964
1138 989
1151 1013
1165 1039
1047 1144
903 1165
747 1168
ID=T253_13_FoxO_SWm
SCALE=148.038

LM=42
337.333 760.667
312 731.333
276 767.333
233.333 786
150.667 870
213.333 966
249.333 984.667
272 1026
305.333 1006
409.333 1043.333
537.333 1100.667
556 695.333
426.667 744.667
437.333 894
585.333 792.667
582.667 900.667
574.667 1006
757.333 912.667
578.667 1076.667
742.667 947.333
630.667 986
686.667 966
900 1118
944 1060.667
982.667 975.333
866.667 952.667
1041.333 1040.667
1157.333 1122
1182.667 1139.333
1057.333 999.333
1106.667 962
1020 962
1052 955.333
1080 952.667
1134.667 979.333
1150.667 1000.667
1158.667 1030
1166.667 1060.667
1174.667 1094
1020 1204.667
860 1196.667
702.667 1166
ID=T253_12_FoxO_SWf
SCALE=144.49

LM=42
245 769
222 749
187 787
151 814
104 880
154 951
182 978
219 1012
245 991
344 1011
474 1047
478 722
334 759
361 885
508 795
503 879
508 972
634 889
505 1029
618 924
550 955
585 936
744 1047
792 999
805 930
717 919
860 995
955 1046
992 1060
881 967
964 907
850 915
889 908
929 904
985 922
997 951
1001 978
1003 1007
1001 1032
863 1110
732 1109
605 1093
ID=T253_10_FoxO_SWm
SCALE=147.002

LM=42
407 1007
377 987
343 1026
314 1057
265 1133
325 1201
362 1227
394 1264
424 1238
511 1254
658 1298
638 933
492 987
516 1118
667 1020
678 1115
680 1211
836 1109
693 1276
814 1137
727 1188
775 1158
954 1274
1016 1205
1010 1127
924 1119
1090 1188
1220 1234
1245 1253
1095 1156
1178 1085
1059 1107
1101 1096
1141 1084
1205 1102
1220 1127
1227 1157
1237 1184
1247 1216
1111 1319
956 1341
819 1336
ID=T253_07_FoxO_SWm
SCALE=148.758
