# Supplementary material for: Manipulation of insulin signaling phenocopies evolution of a host-associated polyphenism
Source: Nat Commun. 2018 Apr 27;9:1699. doi: 10.1038/s41467-018-04102-1 (PMC5923257; doi:10.1038/s41467-018-04102-1)
Supplement: Supplementary file 3 — Supplementary Data 1 [file 41467_2018_4102_MOESM3_ESM.zip › Jhae.42LM.tps]

LM=42
805.5 776.5
795.5 768.5
786.5 777.5
775.5 787
758.5 808
778 827
788.5 832.5
799.5 843.5
811 834
832 847
883 870
881.5 746.5
835 768
842.5 810
891.5 769.5
893 808
892 846.5
941.5 812.5
898 868
948 815.5
910.66669 836.33331
930 823
1003.33331 866.66669
1021 846.33331
1023.33331 817.33331
987.66669 814
1045.33337 845.33331
1100.33337 867
1122 877.66669
1060.66663 830
1142 768.33331
1055.16663 803.33337
1085 789.66669
1116 776.66669
1175.5 776.33337
1199.16663 795
1215.5 823.66669
1193.66663 852.66669
1162.66663 866.66669
1066.33337 886
1011.66669 890.66669
950 886.33331
ID=MiamiSilverPalmDr_0416_LWf_DRA
SCALE=29.77244933

LM=42
765.33331 629
756.66669 622.66669
749 632
740 640.66669
725.66669 658
742.33331 675
750 680.66669
757.66669 690
765.33331 683.66669
784.33331 688.33331
828.66669 708.66669
825.66669 598
783.33331 620.33331
791.33331 654.66669
845.25 626
848 653
846.5 675.25
887.25 650.25
850.75 705.25
895.75 652
863.75 669.25
880.91669 659.41669
945 696.75
958.25 676.25
954.5 649.75
926 647.25
978.75 672.5
1017.5 694.25
1040.25 704.25
983.75 659.5
1038 605
979 635.5
999.25 624.25
1020 611.5
1068.5 609.5
1094.66675 620.16669
1108.5 660
1098 684
1076 697
996 712.25
952.5 717.5
903.25 718.5
ID=MiamiSilverPalmDr_0417_LWm_DRA
SCALE=29.77244933

LM=42
1017 678.66669
1009.66669 672.33331
1001.66669 679.33331
990.33331 686
972.66669 703
985.66669 723.33331
993 732
1001.66669 743.33331
1008 739.33331
1034.66663 747.66669
1079.33337 769.66669
1080.66663 655
1037 674
1045.33337 712.33337
1095.33337 684.33331
1095.66663 711.66669
1095 739
1144.33337 711.66669
1092 763
1142.875 713.25
1109.25 732.25
1125.625 721.5
1187.83337 758.33331
1201 742.66669
1205.5 712.66669
1174.33337 710.5
1232 736.83331
1269.5 755.83331
1299.66663 766.83331
1245 721.83331
1312.75 668.5
1234.91675 699.16669
1260.75 687.75
1287.75 676.25
1340 676
1360.5 691.75
1375.75 718.5
1359.25 745.75
1335.25 759.75
1253.66675 774.5
1202 779.5
1146 779.5
ID=MiamiSilverPalmDr_0422_LWf_DRA
SCALE=27.05935933

LM=42
1102 632.25
1096.25 627.25
1088.75 634.75
1079.75 638.75
1069 653.5
1079 668
1086.5 675.75
1093.25 683
1101.5 678.25
1120.75 681.75
1154.75 699
1155 616.75
1122 630
1129 658.25
1166.5 640.25
1167.25 659.5
1167 674.75
1196.75 658.25
1168.5 695.5
1198.33337 659.5
1178.5 667
1189.33337 662
1238.66663 694
1250 679.83331
1261 653.66669
1231.33337 655.5
1274.16663 675.83331
1303.33337 692.5
1318.66663 697.5
1284 656
1319.5 614.33331
1275.5 643.16669
1291.16663 632.66669
1305 622.33331
1340.16663 620.16669
1359.5 632.33331
1375.5 655.83331
1362.33337 676.33331
1345.66663 688.5
1282.5 704.75
1246.75 708.5
1207.5 707.75
ID=MiamiSilverPalmDr_0423_LWm_DRA
SCALE=26.50155825

LM=42
1019 693.33331
1012 688.33331
1003 696.33331
994.66669 702.66669
979.33331 721.33331
995.66669 741.66669
1003.33331 748
1012 756.66669
1018.33331 752
1043.33337 759.33331
1082.33337 778
1081.66663 670
1040.66663 688.66669
1049 724
1095 694.66669
1098 724.66669
1096.33337 752
1142 723.33331
1100.33337 775
1149.33337 722
1115.33337 742.66669
1133 731
1199 768
1209.66663 749.33331
1204 720.33331
1177.66663 719.33331
1231.66663 745.66669
1269.33337 762.66669
1288.66663 772.33331
1237.33337 728.66669
1297.66663 674.66669
1230.33337 708.66669
1252.66663 697.66669
1275 685.66669
1327 679.66669
1348.66663 692.33331
1364.66663 717.33331
1350.66663 742.66669
1324 761.66669
1246.33325 782.33331
1199 789
1147.33337 788
ID=MiamiSilverPalmDr_0425_LWf_DRA
SCALE=26.01504033

LM=42
980 764
974.33331 759
968 764.33331
960.66669 777.66669
947 792.33331
962 808.33331
969.33331 815
978.33331 822
984.33331 816
1004.66669 819.66669
1044.66663 838.33331
1046.33337 737.33331
1006.33331 757.33331
1014 790
1059.66663 764
1059.33337 788.33331
1057.66663 813
1098.33337 788.66663
1061.33337 835.66669
1101.66663 791.66669
1075 805.66669
1089.33337 797.33331
1148.33337 832
1159.33337 816
1164 790
1134.33337 788
1190.33337 813
1221.66663 832
1247.33337 844.66669
1192 795.66669
1260 750.33331
1192.66663 775.66669
1216.33337 765
1240 755
1283.66663 758
1304.33337 773.66669
1318 797.33331
1306.66663 821.33331
1282 835.66669
1204 852
1153.66663 853.33331
1106.66663 850.66669
ID=MiamiSilverPalmDr_0431_LWf_DRA
SCALE=24.41282967

LM=42
618.25 1073.25
609 1064.5
598.5 1073.25
590.25 1081.75
575.25 1097.75
588 1114.75
594.25 1123.25
605 1134.5
615 1126.5
639.5 1137.25
683.75 1161
689 1044.25
643 1062.75
651.25 1100.75
704.5 1079.25
701.75 1105.25
699.5 1130.5
741.25 1105.25
702.5 1157
746.25 1107.75
717.75 1123
734.25 1113
797 1152
814 1133.25
812.5 1109.5
781.5 1105.25
836.75 1131.75
874.75 1153.75
891 1162.75
843.5 1112
898.75 1062.75
834.25 1095.5
855.75 1084.75
878 1070.75
927.75 1070.5
949.25 1087.75
963 1115
947.25 1139
924.5 1153.25
847.5 1172.25
801.25 1174.75
752.75 1172
ID=MiamiSilverPalmDr_0434_LWm_DRA
SCALE=29.86326433

LM=42
1059.33337 691.66669
1053 686.33331
1047 691.66663
1034.66663 704.66669
1024.33337 722
1040 742
1049.33337 747.66669
1057 754.33331
1062 748.66669
1086.33337 753.33331
1128 766.33331
1123.66663 665.33331
1084.66663 682.66669
1095 717.66669
1137.33337 687.33331
1138 714.66669
1139.66663 740.66669
1191.66663 715.66669
1148.66663 760
1197 717
1159.33337 732.66669
1179 722.66669
1248 753.66669
1260.33337 733
1244.33337 710.66669
1222 711.33331
1270.66675 729
1291.66663 744.33331
1306 751.33344
1269.33337 715.33331
1279 700.33344
1255.66663 705.33331
1262.66663 702.66669
1270.33337 700.66669
1283 707.00006
1286.66675 716.00006
1291 725.66675
1297 733.00006
1301 741.00006
1272.66675 773.33344
1229 779.66675
1188 777.33331
ID=MiamiSilverPalmDr_0435_SWf_DRA
SCALE=26.407743

LM=42
871 654
865.5 647.25
856.75 654
849.75 662
835.5 673.5
844.75 688.5
850.75 696.5
857 705.25
865.75 699.5
886.5 707.5
925.5 723.5
924.5 629
886 646.25
895 677.75
935.25 651
934.75 676
934 701
970.75 677
943.5 721.25
980.25 674.25
954 690.5
969.5 680.5
1020 717.75
1030.5 701.75
1035.25 673.25
1010.75 671.5
1049.75 697.75
1084 717.75
1100.25 728
1061.25 683
1103.25 641.25
1056 662.75
1072.5 654.5
1089.75 646.25
1128.5 645.5
1148.75 656
1169.75 682.25
1159 704.75
1133.5 719.5
1066.5 734
1028.5 737.25
988 735.25
ID=MiamiSilverPalmDr_0437_LWm_DRA
SCALE=25.95163075

LM=42
748 759.33331
742 754
734.33331 761.66669
725 772.66669
708 796
730.33331 815
738 823.33331
745.66669 830.33331
752.33331 823.66669
778.33331 829.33331
818.33331 849
817.33331 728
779 748
789 788.66669
842 766.66669
842 787.66669
839.66669 815.33331
889.66669 786.33331
846 841.66669
892 788.66669
859.66669 807
877.66669 795.66669
946.33331 835
961 814.33331
958 784.66669
926.33331 784.33331
992 810
1033.66663 831
1072 838.66669
998 795
1066.33337 732.33331
991 770.66669
1015.66669 755.66669
1042.66663 739.33331
1100.33337 738.66669
1125.66663 755.33331
1144 788
1133.33337 810.33331
1108.66663 827
1019.33337 853.66669
965.66669 860.66669
906.66669 860.33331
ID=MiamiSilverPalmDr_0441_LWf_DRA
SCALE=28.0690545

LM=42
1046.66663 671.33331
1039.66663 666
1031.66663 673.33331
1023.66669 685
1011.33331 701.66669
1026 717
1032.66663 724
1040.66663 732
1048.66663 725.66669
1071.66663 730.66669
1116.08325 743.75
1112.33325 645.25
1070.66663 662.66669
1083 693.66669
1123.33325 675.75
1121 695
1121.33337 713.33331
1163 693.66669
1131.33337 741.66669
1174.33325 693.25
1137.58325 711
1156.33325 700.75
1202 738.25
1215.25 721.25
1212.75 697.75
1193.83325 692.25
1239.33325 718.66669
1261.58325 735.16669
1270.5 738.25
1240 704.75
1260.75 689.25
1228.5 693.75
1240.83325 690.41669
1251.83325 688.41669
1266.58325 694.16669
1265 702.75
1266.75 710.75
1269 718.5
1269.5 727
1238.83325 751.75
1202 756
1165.58325 753.5
ID=MiamiSilverPalmDr_0443_SWm_DRA
SCALE=29.66097975

LM=42
971.66669 717
963.66669 712.33331
955.66669 721.33331
948.33331 731.33331
936 746.66669
949.33331 762.66669
958 770
967 779
974.66669 773
998.33331 777.66669
1040 793
1034.66663 695.66669
997.33331 712
1006 745.33331
1048.75 724.75
1048.25 744.75
1051.25 763.5
1089.25 740.5
1053.5 787.75
1093 741.5
1067 754.25
1081.5 745.75
1133.25 780.5
1141 764.5
1138.75 743
1117.25 738
1163 760
1185.5 769.5
1190.5 771.25
1163.5 747.5
1176.75 732.5
1151.75 738
1162 735
1169.5 732.75
1183.25 735.75
1187.5 740.25
1191.25 745.75
1192.25 753.75
1192.25 761.75
1162 790.75
1125 798.5
1089.5 799
ID=MiamiSilverPalmDr_0444_SWm_DRA
SCALE=29.402937

LM=42
1085 763
1079.25 757.25
1074.75 762.5
1068.25 771
1055.75 785.25
1068.5 798.5
1076.25 805
1083.25 812
1087.75 805.75
1109 811
1133.25 822.5
1136.75 747
1108.25 760
1117 784.75
1148.25 766
1147.5 784.25
1145.25 801
1170.25 784.5
1147 819.5
1173.75 784
1157.25 793.75
1166.75 788
1199.5 819.5
1207.75 807
1206.25 790.25
1190.5 783.5
1225.5 807
1238.75 816.5
1243 821
1221.75 796.5
1232 788
1215 788.5
1221.75 787.25
1226.75 787.25
1236.25 792.5
1238.5 796.5
1241 802
1244 807.25
1247 814
1222 829.25
1197.25 831.75
1172 829.75
ID=MiamiSilverPalmDr_0447_SWm_DRA
SCALE=25.7322555

LM=42
874 699.75
868 694.25
861.25 700
853.25 705.25
840 720
850.5 736.25
855.5 743.75
861.75 751.75
866.5 747.75
887.25 756.5
920.25 777.5
924.25 682
890.25 695.5
892.5 726
934 706
935.5 729.25
933.25 751.75
970.25 731.5
934 773.75
975 734
948.5 746.75
962.5 739.25
1018.75 774.25
1031 759
1028.75 732.75
1003.5 731.25
1052 757
1084 776
1105.75 785
1056.75 739.75
1121.75 696.5
1056 721.75
1078 712.75
1099.75 703.5
1149.75 703.75
1170.75 719.5
1182.5 750.75
1162.25 771.5
1138.5 779.25
1064.75 791.25
1021 793
975.75 789.75
ID=MiamiSilverPalmDr_0450_LWf_DRA
SCALE=23.0035305

LM=42
868.75 750.25
862.75 745.75
857.25 751
851 754.5
840.25 767.75
852.25 780.75
857.75 787.75
863 794.75
868.75 790.5
882 796.5
913.5 813.25
913.25 736.5
881.75 748
887.5 773.75
923 756
923.75 773.5
924 790.25
952 773
926.25 808.5
958.25 773.5
936 786.5
948 778.75
994.5 805.5
1003 793.25
1013 769.5
986.75 772.75
1024.25 790.25
1051.25 804.25
1056.25 808.5
1027.5 778.5
1085.5 739
1033.25 758.75
1052 749.5
1071.75 741.5
1103.25 742.25
1116 752.75
1127.75 773.5
1119.5 797.25
1092.75 805.5
1025.75 814
993.25 819.25
960 819.75
ID=MiamiSilverPalmDr_0451_LWm_DRA
SCALE=23.0035305

LM=42
978.75 786
972.25 780.5
965.25 787.5
954.5 794.5
941.5 809.25
952.25 824.25
963.25 830.25
970.25 837.75
976 832.25
999.5 838.5
1036.75 855.25
1035.5 759.75
999.25 778.75
1005.25 808
1047.25 789.75
1047 810
1047 829.75
1083.5 810.5
1053.75 852.25
1099.5 809.25
1067 825.5
1084 814.25
1127.25 853.75
1145.5 835.5
1143.75 813.75
1121.25 809.5
1164.75 834.25
1200.25 854.25
1217.75 863.25
1177.25 818
1229.5 775
1166.5 801
1188.75 791
1210.75 781.5
1256.25 784.25
1278.75 799.5
1291.75 827
1274.5 845.75
1252.25 856.25
1177.25 868.5
1136.75 870.25
1092.5 867
ID=MiamiSilverPalmDr_0452_LWf_DRA
SCALE=22.10346175

LM=42
808.75 589.75
803.5 584.75
797.25 591.5
792.75 596.75
785 610
793.75 623
797.75 630.75
803.5 638
810 631.75
822 638.75
851.25 655.75
850.75 573.75
823 585.5
826.75 613.25
863 595.75
863 613.75
862.75 632
891.25 614
866.5 650.75
895 615.5
874 628.25
886.5 620.5
934 649
944 635.5
949 613.5
922.75 613.25
967 631.5
1001.25 644.25
1013.5 652
973.25 616.5
1022.5 577.5
969.75 604.25
991.25 596.25
1008.75 585.25
1045 583.5
1063 601.25
1070.5 620
1055.75 637.5
1039 645.5
980.25 658.5
940.5 663
904.75 663
ID=MiamiSilverPalmDr_0453_LWm_DRA
SCALE=22.10346175

LM=42
1045.66663 739.66669
1035.33337 734.33331
1025.33337 741.66669
1013.66669 746.33331
997.66669 759
1011.33331 776.66669
1021 786.66669
1030.33337 795.33331
1039 787.33331
1060 798
1094.33337 809.66669
1103.66663 720
1066.33337 732
1075 768.66669
1115.66663 747
1115.66663 767.33331
1112.66663 787
1147.66663 767
1112.66663 805.66669
1152.66663 772
1127.33337 780.33331
1140.33337 775
1189.33337 809.33331
1195.33337 797
1202 774.33331
1177 771
1220.33337 793.33337
1239 804.33331
1246.33337 806.66669
1219.33337 780.66669
1241.5 769
1214.66675 771.41669
1223.75 770.5
1233.25 770
1244.66675 775.16669
1247 781
1249.41675 786.66669
1252.16675 792.66669
1256 802
1217.66675 817.5
1183.5 823
1147.25 819.25
ID=MiamiSilverPalmDr_0454_SWf_DRA
SCALE=24.63551825

LM=42
684.33331 629
677.66669 623
669 630.33331
662.33331 636
652.33331 648.33331
664 663
670.33331 669.66669
678 676.66669
685 670.66669
699.33331 679.66669
731.66669 696.33331
731.33331 612
698 625.66669
706.33331 653.66669
744.33331 636
744.66669 654.33331
746.66669 671.33331
772.33331 653
748.66669 691
777.66669 654
760.66669 663
771 657.66669
823.33331 686.33331
838.66669 671.33331
839.33331 648.66669
812 649.66669
855.66669 667
887 681.66669
900.33331 687.33331
865 653.66669
912.33331 613.33331
861 637
878 627.66669
895.66669 619.33331
936 619
950.33331 633
960.33331 660.66669
947.33331 675.66669
926.66669 684
865 695
826 701.33331
790 701.33331
ID=MiamiSilverPalmDr_0455_LWm_DRA
SCALE=24.63551825

LM=42
918 786.25
911 781.5
905 787.25
896.75 791.75
883.75 808.25
893 821.75
903.75 830.25
911.25 837
917.75 831.75
940.75 838.25
973.5 851.5
977 770.5
939.75 782.5
949.5 812
985.5 794.5
986.75 812
985.75 827.5
1016.5 810.25
984.75 847.5
1018.75 813.25
998.75 823.25
1009.75 817.25
1054.5 843.25
1064.25 829.25
1063.75 811.75
1042.5 811.75
1078.75 826.75
1105.5 832.75
1122.25 835
1086.5 813.75
1109 794
1076.75 805.5
1088.75 800
1099 795.75
1119.5 796.25
1127.75 800.5
1132.75 808.5
1134 818.25
1132.5 827
1092 847.75
1056.25 856.25
1021.25 858
ID=MiamiSilverPalmDr_0457_SWf_DRA
SCALE=23.100132

LM=42
990.5 713.25
984.75 708.25
978.75 713.25
972.5 717.25
961.25 729.5
970 741
975.5 748
981.5 755.5
986.75 751.25
1003.25 758
1033.75 773.5
1035.5 700.25
1004.75 711.25
1010.25 735.5
1040.25 717.5
1039.75 737.25
1040.5 755.5
1074 736.5
1046.5 769.5
1077.5 739.25
1055.5 750.25
1067.75 743.75
1107.25 766.5
1116.75 754.5
1122.25 734
1101.5 735.25
1135.75 751
1161.5 762
1175.5 767.75
1139.25 743.5
1189.5 699
1141 725.75
1157.75 714.5
1174.5 703.5
1208.75 703.75
1224.25 712.5
1237.25 731
1228 747.5
1206 760.5
1145 774.5
1110.75 779.5
1080.5 778.75
ID=MiamiSilverPalmDr_0459_LWm_DRA
SCALE=20.01070025

LM=42
643.667 1012
614.333 988
581 1035.333
535 1060
482.333 1158.667
548.333 1251.333
597 1269.333
635 1312
665 1288
837.667 1314
1009 1377
812 966
988 891
852.667 1136
1056 1004.667
1063.333 1128.667
1066 1240.667
1258.667 1127.667
1082.333 1351.333
1299 1123.333
1141 1203.333
1213.667 1158.667
1510 1334
1556 1259.333
1574.667 1127.333
1443 1111
1689 1241
1859 1316.333
2009.333 1364.667
1706 1184
2043 902
1708 1058
1827 991
1949 932
2157 933
2271 997
2351 1119
2256.333 1261.667
2149.667 1319
1778 1417
1493 1439
1173 1421
ID=KL15_01LWF_SMG
SCALE=139.39

LM=42
1057.333 755.667
1031.333 731.667
990 770.333
960.667 799
908.667 866.333
950.667 939.667
976 967
1013.333 1011
1044 988.333
1110.667 1014.333
1271.333 1093
1298 684.333
1130.667 741
1148 878.333
1326 782.333
1327.333 887.667
1317.333 993.667
1487 899.667
1342.667 1071.667
1502.667 899.667
1376.667 964.333
1439.333 928.333
1688.667 1072.667
1748 1008
1734 914.333
1628 892.333
1848 998.667
1974.667 1084
2072 1128
1870.667 933.333
2112.667 752.667
1860 862.667
1936.667 826
2019.333 788.667
2216.667 786
2293.333 831.333
2359.333 960
2282.667 1064.667
2182 1110
1924.667 1148
1698.333 1160
1489.667 1142
ID=KL15_02LWM_SMG
SCALE=139.39

LM=42
880.333 790.667
855.667 772
827 826
788.333 845.333
735.667 926
795 996.667
831 1016.667
867 1057.333
895.667 1036
983.667 1050
1118.333 1101
1126.333 715
978.333 762.333
997 908.333
1161.667 804.333
1160.333 905
1159.667 1014.333
1317.333 911.333
1185.333 1078
1317.333 928
1210 984.667
1255.333 958
1485.667 1064
1527 1004
1551.667 910.333
1434.333 910
1635 976.667
1757.667 1021
1798.333 1044.333
1657.667 932.333
1785 829
1628.333 884.333
1687 863
1741.667 840.333
1809.667 849.667
1821.667 873.667
1828.333 907
1827 939
1812.333 976.333
1705.667 1105.667
1468.333 1143
1247 1136.333
ID=KL15_03SWM_SMG
SCALE=139.39

LM=42
835.667 914.333
807 889
770.333 925.667
737.667 943.667
684.333 1023
723 1104.333
753.667 1137.667
791 1183.667
818.333 1164.333
906 1220
1050.333 1300
1097 842.333
927 895.667
937.667 1058.333
1135 954.333
1132.333 1077.667
1114.333 1204.333
1333.667 1082.667
1182.333 1280
1368 1089
1197 1173
1275.667 1127.667
1581.667 1271.667
1637.667 1191
1649.667 1079.667
1506.333 1069
1757.333 1181.333
1900 1264.667
2026.667 1312
1785.333 1104
2090.667 889.667
1772 1025
1883.333 971
1978 925.667
2219 920
2332 986
2387 1081
2315 1205
2196 1267
1857.667 1346
1705 1358.667
1449.667 1359.667
ID=KL15_04LWM_SMG
SCALE=139.39

LM=42
1037.333 884.333
1005.333 857.667
967.333 901.667
925.333 929
862.667 1023
932 1109.667
972.667 1136.333
1015.333 1173.667
1042 1147.667
1135.667 1181.333
1308.333 1252
1303.333 777.333
1129.333 857.333
1155.333 1017.333
1346.333 887.333
1342.333 1018.667
1343.667 1146
1541.667 1012.667
1372.667 1232
1555 1021
1411.333 1106.667
1472.667 1067.333
1805.333 1194.667
1849.333 1119.333
1863.333 991.333
1700 993.333
1952.667 1096.667
2141.667 1185
2259.667 1229.667
2005 1015
2303 789
1987 932
2085 878
2187 829
2402 817
2488 897
2536 1021
2485 1127
2386 1197
2044 1277
1723 1302
1490 1295
ID=KL15_05LWF_SMG
SCALE=139.39

LM=42
830.333 697.333
799 675.333
763 722
742.333 756
703 828
751 896.667
770 910
803.5 940.5
831.5 917
968.667 933.333
1110 980.667
1087.333 588.667
945.333 666.667
980.667 796
1131.333 660
1133.333 774.667
1144.667 887.333
1312.333 774.333
1192.333 955
1289.667 799.667
1203 852.333
1251 821
1474.667 933.667
1544.667 870.333
1560 766.333
1455.333 765
1655.667 852.333
1778.333 921
1879.667 954.667
1680.667 787
1909 608
1659 719.333
1741 675.333
1828.333 636
2014 627.667
2108 683
2163.333 791.667
2085.333 882.667
1990 925.333
1711.667 992.667
1471.333 1013
1256 1005
ID=KL15_06LWM_SMG
SCALE=139.39

LM=42
624.667 815.333
598.667 792
563.333 836
512.667 860
442 956
516 1047.333
561.333 1066.667
598.667 1103.333
628.667 1078.667
722 1108.667
900 1174
899.333 700
716 778
750.667 938
948.667 808
955.333 925.333
948.667 1056.667
1150 935
979.667 1156.667
1187 925
1014.333 1027.333
1075.667 986.667
1405.667 1117.333
1452.333 1034
1447.667 899.333
1319 911
1563.667 1017.667
1736.333 1121.667
1850.333 1150.333
1568 960
1860 731
1595.667 847.667
1686.333 802.333
1771.667 760.333
1963.333 760
2062.667 822.667
2136.667 961.333
2070 1059
1985.333 1109.667
1670 1196.333
1463.333 1224.333
1162.333 1221.667
ID=KL15_07LWF_SMG
SCALE=139.39

LM=42
794 806.333
768 783
731.333 827
688.667 853
646 929
706 995.667
751.333 1018.333
788 1056.333
815.333 1026.333
877.333 1045
1034.667 1095
1014.667 721.667
860 784.333
916 914.667
1057.333 807.667
1064 909
1066.667 1009.667
1218 897.333
1086.667 1077
1223.333 924.333
1122.667 973
1180 948.333
1388 1068
1432.667 1002
1441.667 915.333
1344.333 908
1517.667 991.333
1634.333 1051.333
1693.667 1061.333
1535.667 943.333
1611 860
1477.667 896
1525.667 882
1570.333 867.333
1655.667 874
1685.667 910
1707 946
1717.667 990
1715 1026.667
1600.333 1110.667
1376 1145
1180 1136
ID=KL15_14SWM_SMG
SCALE=139.39

LM=42
869.333 1058.333
838.667 1037.667
800.000 1080.333
766.667 1116.333
721.333 1192.333
776.000 1267.000
815.333 1294.333
854.000 1331.667
886.000 1310.333
1003.333 1330.333
1166.000 1376.333
1153.667 958.667
995.667 1018.000
1022.333 1173.000
1200.333 1050.667
1202.333 1162.000
1207.667 1272.000
1367.000 1158.000
1221.000 1354.000
1358.667 1172.333
1262.000 1234.333
1318.667 1196.333
1567.667 1300.333
1609.667 1236.333
1621.667 1135.667
1495.000 1134.333
1723.000 1200.333
1866.000 1247.667
1924.667 1257.000
1742.667 1151.667
1873.333 1033.000
1688.667 1099.667
1760.000 1071.667
1821.333 1047.667
1929.333 1058.333
1962.667 1086.333
1984.000 1135.000
1982.000 1178.333
1961.333 1219.000
1735.667 1351.000
1557.667 1388.333
1379.000 1400.000
ID=KL15_17SWM_SMG
SCALE=139.39

LM=42
820 737.667
792 715
747.333 758.333
700.667 796.333
629.333 880.333
690.667 977.667
728.667 1004.333
770 1047
798.667 1025
929.333 1055
1080.667 1130.667
1099 616
928.333 715.333
961.667 878
1161 734
1119 872
1147.667 1012.667
1378.333 873
1164.333 1114.667
1415.333 868.333
1222.333 968
1297.667 921.333
1622.333 1086
1672.333 1009.333
1688.333 876.667
1555.667 859.333
1817 991.333
1993.333 1082
2134 1133.333
1844.667 907.333
2199 675
1828.667 819.667
1962.667 759
2093.333 704.333
2336.333 722.333
2428.333 803
2481.667 930.333
2421.333 1026.667
2305.333 1084.667
1862.667 1186.667
1630.333 1200
1367 1184.667
ID=KL15_28LWf_SMG
SCALE=139.39

LM=42
818.667 802.333
789.333 782.333
751.333 825.667
718 851.667
672 948.333
734.667 1032.333
768.667 1061
804.667 1096.333
837.333 1069
936.667 1102.333
1081.333 1158.333
1064 702.667
922.667 774.667
945.333 932.667
1119.667 816
1127 932.667
1127 1044
1305 927.333
1161 1135.333
1320 932
1187.333 1012.667
1250 969.333
1505 1105.667
1565 1015.667
1523.667 917
1420.333 913.333
1651 983.667
1843 1073
1861 1077
1671 945.667
1743 869.667
1588.333 895.667
1649 879.667
1699.667 868.333
1771.667 895
1788.333 931.667
1809 971.667
1831 1001.667
1849 1039
1773.667 1147
1549 1187.667
1349.667 1199
ID=KL15_64SWF_SMG
SCALE=139.39

LM=42
1030 850
1001 822
959 863
926 895
866 984
923 1071
958 1102
993 1146
1024 1120
1136 1150
1286 1215
1296 773
1148 831
1167 992
1337 874
1332 992
1335 1109
1523 1001
1351 1193
1541 1004
1399 1080
1465 1040
1757 1175
1785 1099
1791 995
1658 988
1866 1080
2034 1150
2096 1179
1878 1036
2004 933
1846 964
1902 948
1958 935
2038 959
2057 987
2075 1030
2090 1068
2100 1114
1928 1244
1722 1265
1490 1269
ID=KL15_68SWF_SMG
SCALE=139.39

LM=42
939.333 953
904 926.333
865.333 968.333
824 1009.667
776.333 1070.667
829 1152
871.333 1175
905.333 1210.333
940 1185.667
1038.667 1202.333
1192 1245.667
1174.667 835.333
1021.333 915.333
1053 1048
1232.333 926.333
1241.333 1030
1243 1141
1421.667 1036.333
1272.667 1238
1451.333 1036
1301.333 1121.333
1360 1080
1669.333 1220
1721.333 1129.333
1689.333 1022
1574 1018
1793.333 1118.667
1958 1217
2062 1259
1810 1054.333
2069 857.667
1769 987.667
1873.667 939
1967.667 887
2161 885
2243 929
2341 1073
2288.333 1177.667
2179 1235.667
1885.667 1292.333
1717.667 1309
1559.667 1310.333
ID=LE15_92LWM_SMG
SCALE=139.39

LM=42
830.667 766.333
800.667 743.667
763.333 783
715.333 807.667
649.333 891.333
704.667 984.333
765.333 1009
800.667 1052.333
833.333 1028.333
953.333 1066.333
1130 1155.333
1121.333 651.667
938 742
969.667 902.667
1188.667 778
1190 903.667
1190.667 1031.333
1413.333 900.667
1233.667 1126
1424.333 902.667
1255.667 996.667
1335.667 945.333
1647 1108
1713.333 1019.667
1732 878.333
1584.667 883.667
1856.333 987
2046 1080.333
2199.333 1135
1893 913
2209.667 662.333
1868 807
1964 755
2067.333 706.333
2332 695
2432 751
2514 895.667
2455.333 998.333
2346 1077.667
1969 1181.333
1733.667 1208
1465 1206
ID=LE15_93LWF_SMG
SCALE=139.39

LM=42
1064.667 654.333
1037.333 628.333
999.333 662.333
962.667 685.667
904 752.333
952 827.667
985.333 854.333
1018.667 895
1048.667 871.667
1150 910
1303 984.333
1318 587.333
1168 641.333
1192 783.333
1365.333 687.333
1364.667 793
1350 902
1535.667 794
1373.667 964.333
1543.667 795.667
1413 863
1469 829
1691.667 953
1750.333 889
1763 785
1659.667 784.333
1847.333 880
1981.333 946
2093.333 982.667
1865.333 820
2135.667 619.667
1865 751.667
1961.667 700.333
2051 648.333
2235.667 644.333
2311 687.667
2385 805.667
2334 883.667
2223.333 943.667
1911 1016.333
1714.333 1036.333
1526.667 1027
ID=LE15_94LWF_SMG
SCALE=139.39

LM=42
756.667 698
726 672.667
682.667 711.333
634.667 732.667
562.667 833.333
632.667 925.333
681.333 957.333
719 1001
752.667 974.667
850 1011
1039.333 1107.667
1058 610.667
851.333 686.667
891 856.667
1116.333 740
1116.333 864
1108.333 986.667
1315.667 873
1127.667 1075
1316.333 879
1175 951
1239 917
1577 1083.333
1621 1003.333
1643.667 860
1493 854
1743.333 982
1945.333 1075.333
2068 1125.667
1802.333 897.333
2142.667 644
1749.333 821.333
1860.667 761.333
2019.333 677.333
2274 680.333
2375.333 751.667
2442.667 876.333
2389.333 977.333
2249.333 1059.333
1865 1165.667
1629 1188.333
1281.333 1167.333
ID=LE15_95LWF_SMG
SCALE=139.39

LM=42
989 944
960 918
925 963
890.5 980.5
841 1048
890.5 1120.5
921 1149
959 1193
984.667 1168.667
1093 1200.5
1244 1274.333
1245.5 865
1093.5 922.5
1109 1067
1296 961
1297.5 1074.5
1293 1179.5
1467.333 1074.333
1301.5 1261.5
1504.667 1067.667
1357 1145
1415 1108.5
1686.5 1248.5
1701.5 1175.5
1743.5 1056.5
1631 1053.5
1830.5 1153.5
2023 1262.5
2095.5 1291
1885.5 1092
2127 879
1856.5 1010.5
1953.5 957.5
2039 911
2260.5 911
2363.5 975
2429 1098
2344 1203
2224 1261.5
1919.5 1320
1756.5 1330.5
1494.5 1326.5
ID=LE15_96LWM_SMG
SCALE=139.39

LM=42
1016.667 858.667
989.333 835.333
950.667 879.333
904 905.333
842 988.667
904.667 1072
954 1096.667
991.333 1140
1018.667 1117.333
1101.667 1153
1274.333 1234.333
1278.667 766
1106 835.333
1129.667 998.667
1324.333 884.667
1325 1004.667
1321.667 1122
1518.333 1002.667
1349.667 1204.667
1541 1007.333
1395 1078
1463 1038.667
1759 1192.667
1820.333 1117.333
1837.667 990
1692.333 988
1940.667 1094
2098.333 1174
2227.667 1230.667
1976.333 1023.333
2269 782
1930.333 939.333
2033.667 883.333
2135.667 827.333
2394 819.333
2480 874
2557.333 1018.333
2471.333 1130
2358 1188.667
2019 1272.333
1792.667 1291
1525.333 1282.333
ID=LE15_99LWF_SMG
SCALE=139.39

LM=42
1021.667 579
993 551.667
955.667 588.333
903.667 619
836.333 705
893.667 795
944.333 824.333
980.667 864
1009.667 837
1102.333 869
1272.333 936.667
1291.333 500.333
1118 555.667
1141.333 712.333
1345 614.333
1336.667 717.667
1334 827.667
1539.667 733.667
1348 927
1553 734
1397 796
1461.667 762.667
1735 934.667
1758.333 868.667
1774.333 749.333
1661 738.667
1883.333 844.333
2026.667 939.667
2044 955.667
1888 807
2023.333 705
1852 735.667
1916 725
1972.667 705
2046 741.667
2048 791
2046.667 832.333
2051.333 870.333
2050 907
1890.667 1012.333
1677.667 1026.333
1473 1002.333
ID=LE15_108SWF_SMG
SCALE=139.39

LM=42
920 883.5
892 859.5
857 897.5
816 922.5
758.5 1009.5
825.5 1090
872 1118.5
910.5 1158.5
933 1134.5
1021 1163.5
1174.5 1223
1162.5 805.5
1009 856
1023 1017
1198.5 893
1205.5 1020.5
1202.5 1141
1391 1017.5
1244.667 1205.667
1422.667 1023.667
1273.333 1105.667
1339.333 1064.333
1612.667 1187.667
1666 1117
1667.333 1017.667
1536.667 1012.333
1764 1098.333
1907.333 1154.333
2002.667 1160.333
1808 1042.333
2039 868.333
1763.667 973
1852.333 925
1945.667 883.667
2083.667 901
2118.333 935
2152.333 985.667
2118.333 1051.667
2086.333 1107.667
1800.333 1241.667
1623 1268.333
1391.667 1267.667
ID=LE15_121SWF_SMG
SCALE=139.39

LM=42
983.667 616.667
953.667 588
911 628
864.333 652.667
807.667 730
863.667 802.667
907 836
945.667 877.333
980.333 852.667
1067.333 885
1202 948.667
1222 545
1062 601.333
1094 748
1269.333 647.333
1270 748.667
1266 846.667
1436.333 750.667
1374.333 935
1457 747
1329 814.333
1385.667 783
1671 903
1704.333 827.667
1682 738.667
1566.667 731.333
1777.333 802
1892.333 860.333
1975 889.667
1790.333 762.333
1968.333 622.667
1751 699.333
1828.333 665.333
1899.667 640
2032.667 657.667
2064 699.667
2085 740.333
2076.333 792.333
2038.333 847
1842 954.333
1617.667 990
1352.333 980.667
ID=LE15_122SWM_SMG
SCALE=139.39

LM=42
951.667 696.667
923 671.333
883.667 710.667
844.333 734
785 806.667
837.667 872.667
879.667 903.333
915 948
942.333 926.667
1023.667 949.333
1166.333 1012
1182.333 637.333
1036.333 684.667
1060.333 821.333
1220.333 735.333
1215 833.333
1213.667 922
1363 832
1235.667 987.333
1355.667 848
1267.667 894.667
1307 870
1555.667 989.333
1585 926
1587.667 838
1473.667 832
1669 899.667
1792.333 955.333
1841 983.333
1679.667 875.333
1817 787.333
1643 821.333
1704.333 806
1759 788.667
1831 813.333
1835.667 843.333
1837.667 874
1839 903.333
1841 934
1705.333 1054.333
1512.667 1071.667
1310.333 1051.667
ID=LE15_123SWM_SMG
SCALE=139.39

LM=42
1090 890
1058 864
1021 898
968 922
895 998
952 1085
1004 1124
1039 1159
1069 1139
1163 1171
1314 1246
1335 837
1181 883
1198 1034
1388 944
1378 1052
1373 1144
1558 1054
1385 1233
1572 1058
1434 1120
1491 1089
1766 1232
1804 1157
1800 1065
1705 1050
1884 1149
2014 1203
2062 1213
1898 1108
2065 1039
1875 1042
1944 1024
2007 1022
2087 1064
2101 1089
2106 1119
2094 1151
2077 1181
1917 1280
1706 1308
1490 1297
ID=LE15_124SWM_SMG
SCALE=139.39

LM=42
823.667 1000.333
796.333 974.333
758.333 1008.333
702.333 1030.333
631.667 1110.333
678.333 1197
728.333 1231.667
763.667 1277
791 1255.667
878.5 1286
1038.333 1363
1081 945.667
913 991
914 1134.333
1106.667 1037.667
1110 1157.667
1091.333 1273
1280.333 1174.333
1101 1358.333
1297.667 1199.333
1159 1251.333
1229 1219.333
1430.667 1392.333
1482.667 1339
1504.667 1215.667
1398.667 1195.667
1595.667 1304.667
1716.333 1352.667
1785 1355.333
1626 1255
1683.667 1174
1555 1198.667
1599.667 1185.333
1645.667 1174
1732.333 1190
1771.667 1218.667
1813 1273.333
1811.667 1296
1797.667 1325.333
1686.333 1434.667
1438.333 1469
1231 1460.333
ID=LE15_125SWF_SMG
SCALE=139.39

LM=42
867.333 871.667
838.667 849
804 887.667
768 915
713.333 990.333
768.667 1065
805.333 1089
841.333 1125
871.333 1101.667
964.667 1129.667
1111.333 1179
1107 778
965 833.333
1011.333 982.667
1154 874.667
1160.333 976.333
1158.333 1071.667
1316.333 974.333
1175 1157
1360.333 970.333
1214.333 1036.333
1274.333 1001.667
1520.333 1137
1560 1076.333
1576.333 975.667
1483.667 963
1681.333 1043.667
1806.667 1119.667
1866.667 1139.667
1708 991.667
1798.667 918.333
1650.667 946.333
1704.667 933.667
1751.333 921
1825.333 943
1842 977.667
1858 1023.667
1871.333 1059
1881.333 1100.333
1760.333 1199.667
1531.333 1227.667
1272 1209.667
ID=AC15_001SWM_SMG
SCALE=143.171

LM=42
839.667 879.333
807 854
769 888.667
710.333 922
641.667 1010.667
709.667 1102
766.333 1137.333
804.333 1173.333
833.667 1149.333
965 1184
1146.667 1272
1143.333 755
949.333 851.667
1005 1013.667
1207 878.333
1209.667 1012.333
1203 1143.667
1392.333 1009.667
1219 1244.667
1446.667 1003
1270.667 1101.667
1348.667 1053.667
1632 1223.333
1708.667 1132
1719.667 985.333
1590.333 984
1844 1098.333
2019.667 1194
2155 1233.333
1881.333 1025
2199.667 740.667
1840.333 929.333
1956.333 861.333
2064.333 793.333
2320.667 778.667
2428 834.667
2479 937
2452.333 1058.333
2317.333 1172.333
1977.333 1299.333
1701 1333.333
1396 1316.667
ID=AC15_002LWF_SMG
SCALE=137.172

LM=42
821 738
793.667 715.333
758.333 752
715 789.333
654.333 877.333
723.667 960
765 984
801 1019.333
831.667 998
929.667 1019.333
1095.667 1084.333
1082.667 622.667
930.667 696.667
962.667 854
1145.333 717.333
1152.667 848.667
1153.333 979.333
1322 848
1170 1064
1346.667 859.333
1221.333 930.667
1282.667 890.667
1562 1040
1602 968
1600.667 852.667
1478.333 842
1723.667 928.667
1842 1004
1914 1031.333
1722.333 890.333
1776.333 830.333
1656.333 836.333
1701.667 827.667
1741.667 825.667
1815.667 853
1840.333 881
1873.667 914.333
1896.333 940.333
1917 983
1846.333 1087.667
1530 1146
1288 1128
ID=AC15_003SWF_SMG
SCALE=141.246

LM=42
790.5 924.5
763.5 903
727.5 936.5
683 975
614.5 1071
680.5 1156
731.5 1180
768 1214
795.5 1191
902.5 1211.5
1069 1275
1060.5 810.5
891 891.5
919 1049.5
1111.5 919.5
1105.5 1034.5
1114.5 1164.5
1300 1032.5
1141.5 1256.5
1313.5 1046
1168.5 1129
1235.5 1085
1526.5 1230
1559.5 1162
1575.5 1036.5
1451 1030
1691.5 1119
1848 1207
1919.5 1229.5
1721 1059.5
1783.5 978.5
1623.5 1015.5
1675.5 999.5
1731 983.5
1825.5 1012
1854.5 1048
1882 1084.5
1905.5 1118
1932.5 1173.5
1861.5 1275.5
1559.667 1325.333
1294.333 1321.333
ID=AC15_004SWF_SMG
SCALE=137.285

LM=42
696.333 786
670.333 766
637.667 800.667
605 825.333
555 904.667
600.333 980.667
629.667 1004.667
662.333 1042
690.333 1022
849.667 1062
1028.333 1142.333
1055 687.333
859 760
912 908.667
1091.333 796
1091.333 914.667
1083.333 1031.333
1264.333 918.667
1103 1116.333
1281 930.333
1153 997
1215 963
1506.333 1119.667
1563.667 1043.333
1564.333 928.667
1435 920.667
1683 1028
1841 1119
1945 1162.333
1713 968.333
1995.667 751.667
1679.667 893
1787 841.667
1894.333 789.667
2087.667 773.667
2157 836.333
2192 955
2125.667 1069
2047.667 1115.333
1749 1199
1485 1215
1219 1185
ID=AC15_005LWM_SMG
SCALE=139.806

LM=42
915.5 914.5
888 892
858 929.5
824.5 963
777.5 1028
829.5 1093
864.5 1119.5
898 1156
926.5 1134
1067.5 1150.5
1210.5 1195.5
1203.5 830.5
1065.5 882
1083.5 1012.5
1244.5 916
1249.5 1011
1253.5 1097
1389 1010
1265.5 1177
1403.5 1016
1296.5 1074
1344 1045.5
1551 1167
1612 1096.5
1603 1010
1504.5 1006
1704 1074.5
1827.5 1136.5
1873.5 1149.5
1736 1029
1794.5 975.5
1652 992.5
1701.5 979.5
1749 972.5
1830.5 991.5
1852 1011.5
1871 1041
1885.5 1069.5
1892.5 1107.5
1783 1199.5
1554 1238
1321 1223
ID=AC15_006SWM_SMG
SCALE=136.008

LM=42
738.333 764
710.333 742.667
680.333 779.333
646.333 812
601.667 884.667
649.667 950.667
689 976
719.667 1010
746.333 989.333
908.333 1009.333
1054.667 1053.333
1048.667 674.333
900.667 725.667
924 863
1091.333 764.333
1094.667 860.333
1094.667 963
1231.333 859.667
1098 1041
1263.333 862.667
1152 922.667
1200 893.333
1436 1014.667
1480.667 951.333
1491.667 854.333
1377.333 845.667
1592.667 917
1722 981.667
1780 1005
1626 870.333
1704 823.667
1552.667 831.667
1605.333 821.667
1658 816.333
1739.333 843
1761.333 863.667
1778.667 889.667
1789.333 918.333
1796 956.333
1617.333 1075.667
1412 1098
1228 1093
ID=AC15_007SWM_SMG
SCALE=137.760

LM=42
957 761.333
928.333 737.333
895 767.333
851 791.333
798.333 874.667
847 956.667
885 984.667
916.333 1022.667
947.667 1002.667
1035 1026
1188 1086.667
1185.333 681
1032 742.333
1054.667 881.667
1215.333 775
1220 883.667
1218 989
1391.333 873.667
1250.667 1060
1402.667 880.667
1274 949.333
1338 909.333
1564.667 1042.667
1600 984.667
1604 891.333
1506 875.333
1698.667 963.333
1798.667 1026.667
1843.333 1041.333
1710.5 935.5
1686 889.333
1625.333 884
1648 884
1668.667 886
1720 905.333
1756 929.333
1781.333 951.333
1802 975.333
1826.667 1002
1672 1128
1520 1135
1349 1123
ID=AC15_010SWF_SMG
SCALE=138.016

LM=42
754.333 970.667
722 944
678 997
633 1035
555.667 1126.667
637 1219
677 1244
723 1287
754 1263
865 1282
1061 1353
1053 825
852 925
893 1096
1123 949
1134 1086
1126 1217
1340 1078
1144 1333
1400 1076
1195 1175
1272 1127
1612 1299
1670.333 1204.333
1690 1060
1557 1054
1806 1177
2011 1269
2149 1318
1856 1101
2175 844
1796 1010
1933 941
2057 878
2317.333 881.333
2436 949.333
2502.667 1081.333
2406 1204.667
2287.333 1272.667
1906 1380.667
1627.333 1414
1351.333 1406
ID=KL15_008LWF_SMG
SCALE=139.39

LM=42
1034 774.667
1004.667 749.333
968.667 783.333
926 806
866 880.667
917.333 952
954 986.667
984.667 1030.667
1014.667 1008
1110 1049.333
1284.333 1133.667
1313 705.667
1135.667 760.333
1159.667 911
1356.333 811
1352 920.333
1340 1037.667
1555.333 931.667
1376 1114.333
1535.333 941
1411.333 1001
1476.667 967.667
1741.333 1113
1798.333 1036.333
1782.333 941
1681.667 925.667
1900.333 1025.667
2047.667 1109.667
2159 1154.333
1925.667 963.333
2212.333 761
1923 882.333
2014.333 839.667
2099.667 798.333
2328.333 791.333
2429 853.333
2491.667 951.333
2412.667 1062
2281.333 1124.667
1970.333 1182.667
1771.667 1197.333
1554.333 1190.667
ID=KL15_009LWM_SMG
SCALE=139.39

LM=42
452 740
420 715
388 752
341 776
272 861
337 952
381 983
418 1024
444 1002
538 1037
704 1122
706 640
546 712
563 873
768 750
767 877
757 1005
977 886
778 1098
965 891
830 964
897 925
1134 1089
1219 1011
1246 866
1118 868
1359 972
1543 1061
1648 1101
1407 898
1673 686
1345 821
1459 763
1568 716
1812 722
1915 789
1986 901
1921 1005
1787 1075
1412 1163.667
1178.667 1189
918.667 1170.333
ID=AC15gen1_001LWF_SMG
SCALE=140.518

LM=42
496 1037
470 1019
436 1062
398 1092
349 1181
406 1272
439 1299
474 1338
505 1314
672 1333
837 1399
812 923
654 1006
671 1165
873 1029
886 1152
885 1278
1076 1148
904 1373
1129 1138
960 1227
1040 1179
1297 1341
1362 1252
1354 1139
1253 1125
1446 1240
1677 1314
1777 1346
1520 1151
1805 926
1475 1062
1583 1007
1693 956
1917 957
2011 1002
2081 1097
2030 1207
1931 1281
1549 1404.333
1326.333 1429.667
1063.667 1436.333
ID=AC15gen1_002LWF_SMG
SCALE=140.008

LM=42
503 798
477 773
446 811
409 847
364 910
412 977
442 1001
475 1038
500 1016
576 1040
712 1099
721 706
584 765
595 897
764 801
772 900
760 1002
942 910
774 1084
917 916
813 972
865 941
1087 1079
1191 998
1165 909
1057 902
1278 987
1431 1078
1518 1111
1340 919
1535 762
1263 870
1365 827
1441 791
1630 790
1715 846
1779 948
1736 1024
1644 1077
1331 1147
1124 1162
931 1148
ID=AC15gen1_003LWM_SMG
SCALE=142.0233

LM=42
703.667 949
679.667 926.333
639.667 965
613 994.333
561 1066.333
615.667 1131.667
645 1162.333
678.333 1202.333
709 1179.667
789 1213
930.333 1286.333
934.333 859.667
791.667 922.333
797 1069
985 963.667
991.667 1073
987.667 1181
1162.333 1075.667
1021 1266.333
1201 1067.667
1063.667 1137
1125 1101
1383.667 1253
1453 1165
1430.333 1061
1314.333 1051.667
1551.667 1153
1706.333 1234.667
1827.667 1277.333
1581 1077.333
1834.333 869.333
1542.333 1005.333
1643.667 954.667
1738.333 905.333
1964 893.333
2062.667 954.667
2112 1053.333
2061.333 1152
1973.333 1221.333
1608 1320.667
1382.667 1336.667
1146.667 1330
ID=AC15gen1_004LWM_SMG
SCALE=139.359

LM=42
672 839
647 820
612 857
580 888
534 959
581 1024
615 1048
646 1088
673 1065
752 1091
893 1158
898 753
751 818
776 952
945 854
951 954
943 1055
1121 954
965 1136
1112 962
1003 1022
1056 990
1286 1133
1365 1058
1340 956
1243 949
1454 1046
1610 1128
1706 1166
1502 979
1728 796
1457 909
1553 863
1630 826
1839 820
1930 872
1986 956
1926 1064
1842 1126
1531 1198
1315 1216
1093 1206
ID=AC15gen1_005LWM_SMG
SCALE=139.003

LM=42
721 847
693 820
658 857
619 881
568 959
615 1035
656 1061
692 1098
720 1077
816 1114
965 1177
983 772
823 820
843 965
1017 871
1012 978
1010 1073
1174 986
1033 1148
1166 992
1062 1047
1119 1019
1339 1149
1404 1082
1394 995
1288 985
1513 1066
1604 1130
1631 1144
1526 1018.5
1593.5 956.5
1451 976.5
1504 967
1553 955.5
1613 990
1619.5 1023
1627.5 1053.5
1636 1079.5
1640.5 1109
1470 1212
1293 1226
1116 1211
ID=AC15gen1_006SWM_SMG
SCALE=140.006

LM=42
680 644
650 617
617 658
564 690
497 770
557 855
605 885
638 928
670 903
773 931
927 1001
947 556
786 616
805 771
987 657
992 778
977 892
1169 789
1000 978
1181 789
1046 857
1107 819
1335 976
1390 898
1411 785
1292 781
1518 860
1658 930
1732 960
1549 814
1653 749
1487 762
1549 751
1605 743
1687 769
1709 800
1729 834
1741 874
1745 911
1564 1034
1351 1060
1145 1057
ID=AC15gen1_007SWF_SMG
SCALE=138.672

LM=42
643.333 814.667
618 793.333
584.667 836
544.667 861.333
495.333 938.667
540.667 1016
582 1030.667
615.333 1072
644.667 1050.667
755.333 1073.333
908.667 1124
903.333 726.667
747.333 785.333
775.333 921.333
946 824
962 920
946 1024
1121.667 919.333
950.333 1098
1129 918.667
1010.333 986
1065 952.667
1306.333 1079.333
1345.667 1012.667
1359.667 909.333
1248.333 905.333
1473 981.333
1615.333 1032.667
1650 1054
1498 918.667
1559.333 856.667
1411.333 884.667
1463.333 870
1514 858.667
1597.333 870
1634.667 892
1656.667 930
1668 970
1664.667 1010.667
1478.333 1139.333
1280.333 1172
1098.333 1170.667
ID=AC15gen1_008SWM_SMG
SCALE=139.783

LM=42
661 866
630 844
600 885
554 908
491 988
556 1071
594 1095
629 1135
656 1112
762 1141
905 1200
912 789
768 842
791 995
952 890
957 997
948 1097
1108 1004
966 1176
1102 1011
1004 1066
1054 1034
1256 1185
1317 1110
1343 1009
1243 993
1437 1080
1543 1136
1575 1154
1450 1040
1491 987
1383 989
1427 987
1464 983
1514 1001
1526 1032
1540 1062
1554 1091
1569 1116
1428 1231
1257 1251
1089 1244
ID=AC15gen1_009SWF_SMG
SCALE=141.680

LM=42
759 834
729.667 814
692.333 851.333
648.333 879.333
592.333 976.667
651 1070
700.333 1099.333
736.333 1140.667
767 1120.667
865.667 1148.667
1045.667 1224.667
1049.667 736.667
872.333 804.667
883 982
1089.667 855.333
1095 984.667
1092.333 1104.667
1293.667 986
1107 1200.667
1332.333 984.667
1160.333 1068.667
1231 1020.667
1471 1203.333
1555 1110
1564.333 988.667
1460.333 980.667
1680.333 1074
1852.333 1143.333
1929.667 1176.667
1703 1019.333
1923 894
1659 952.667
1739 927.333
1835 890
1971 922
1999 956.667
2009.667 1007.333
2007 1066
1983 1127.333
1752.333 1240.667
1511 1280.667
1292.333 1276.667
ID=AC15gen1_010SWF_SMG
SCALE=143.345

LM=42
792 703
766 682
730 719
689 752
636 830
691 902
738 924
770 961
798 934
886 958
1047 1015
1045 606
880 673
911 810
1090 705
1109 808
1092 906
1220 802
1110 989
1247 811
1149 875
1198 842
1420 975
1475 899
1495 799
1373 795
1589 870
1714 931
1750 952
1599 822
1676 761
1555 776
1602 766
1642 758
1701 787
1714 815
1724 846
1736 873
1744 907
1624 1024
1450 1053
1250 1049
ID=AC15gen1_011SWM_SMG
SCALE=138.683

LM=42
836 765
801 741
769 783
733 808
682 884
733 954
774 985
810 1029
838 1006
927 1045
1094 1111
1083 678
929 737
944 900
1139 790
1149 893
1139 1003
1321 895
1151 1088
1335 893
1197 964
1263 926
1476 1062
1580 980
1574 874
1460 873
1676 955
1817 1029
1928 1060
1698 871
1976 685
1665 823
1757 773
1852 722
2097 714
2178 767
2224 854
2168 954
2061 1019
1722.333 1124.667
1507.667 1146
1299.667 1144.667
ID=AC15gen1_025LWF_SMG
SCALE=139.025

LM=42
964 831
930.667 807
893.333 847
837.333 875
776 972.333
846.667 1063
901.333 1087
937.333 1128.333
969.333 1101.667
1062.667 1127
1237.333 1196.333
1232 736.333
1060 804.333
1108 966
1290 837
1295 968
1296 1092
1483 963
1309 1178
1492 979
1369 1047
1436 1004
1674 1176
1741 1088
1745 979
1617 963
1839 1063
1971 1152
2033 1181
1856 1024
1892 960
1788 956
1827 952
1861 951
1921 987
1942 1018
1965 1054
1989 1093
2012 1127
1850 1258
1646 1276
1465 1258
ID=FRwild_005SWF_SMG
SCALE=139.39

LM=42
873.667 1108.333
847 1085.667
808.333 1121.667
771 1149.667
715 1243
775 1323
815 1355
852.333 1393.667
880.333 1371
981.667 1403
1151 1485.667
1139 1015
981.667 1085.667
1005.667 1247
1192.333 1123
1204.333 1244.333
1200.333 1373.667
1391 1249.667
1229.667 1463
1420.333 1255
1276.333 1332.333
1337.667 1291
1639 1457.667
1689.667 1375
1692.333 1245.667
1556.333 1237.667
1800.333 1361.667
1964.333 1449.667
2073.667 1488.333
1843 1292.333
2120.667 1007.667
1826 1186.333
1930 1123.667
2022 1053
2267.333 1039.667
2379.333 1079.667
2478 1191.667
2391.333 1326.333
2228.667 1423.667
1891.333 1545
1628.667 1558.333
1390 1539.667
ID=FRwild_010LWF_SMG
SCALE=139.39

LM=42
806.667 716.667
774.667 695.333
734.667 726
680 752.667
608 852.667
673.333 947.333
722.667 991.333
770.667 1032.667
796 1010
922.667 1062.333
1096 1135.667
1098.667 636.667
921.333 699.333
948 888.667
1169.333 759.333
1184 886
1153.333 1015.333
1384 887.333
1182.667 1119.333
1385.333 898
1230.667 968.667
1310.667 922
1561.333 1107.333
1641.333 1020.667
1620 905
1521.333 882
1736 992.667
1900 1060.667
1976 1091.333
1753.333 929
1988 723.667
1730.667 850.333
1842.667 797
1926.667 751.667
2041.333 758.333
2074.667 805
2102.667 863.667
2130.667 949
2100 1047.667
1770.667 1157
1534.667 1191.667
1330.667 1181
ID=FRwild_014SWF_SMG
SCALE=139.39

LM=42
867 818
835 791
795 826
743 859
680 953
743 1036
795 1072
834 1110
865 1085
978 1116
1142 1195
1157 732
985 795
1009 962
1194 819
1212 961
1202 1088
1398 969
1213 1172
1413 969
1273 1048
1324 1009
1593 1161
1644 1082
1637 963
1525 959
1751 1063
1918 1147
1998 1184
1765 1003
2049 814
1751 919
1854 873
1952 830
2121 844
2154 899
2186 964
2192 1055
2104 1144
1795 1225
1581 1244
1351 1236
ID=FRwild_015SWF_SMG
SCALE=139.39

LM=42
819 850
784 823
749 862
699 883
630 976
689 1059
736 1099
771 1141
803 1123
953 1167
1111 1250
1144 793
977 838
994 1012
1185 903
1186 1027
1170 1150
1391 1034
1183 1234
1372 1047
1237 1112
1301 1077
1539 1249
1613 1174
1611 1053
1510 1035
1733 1166
1858 1237
1950 1282
1748 1090
1992 904
1714 1002
1815 961
1911 927
2078 922
2156 966
2213 1041
2204 1128
2106 1210
1739 1339
1538 1342
1330 1310
ID=FRwild_016SWF_SMG
SCALE=139.39

LM=42
1016 776.667
990.667 759.333
954.667 792.667
925.333 820.667
874.667 912.667
932 986
970.667 1026
1004 1063.333
1034.667 1043.333
1120 1076.667
1268 1142
1254.667 703.333
1114.667 754
1125.333 926
1309.333 811.333
1316 936.667
1316 1039.333
1490.667 932.667
1330.667 1128.667
1516 942
1386.667 1000.667
1444 968.667
1718.667 1139.333
1756 1055.333
1733.333 943.333
1636 926
1853 1032
2005 1119
2076 1148
1865 976
1970 879
1803 904
1855 885
1911 870
2012 906
2044 946
2070 988
2090 1035
2091 1086
1859 1216
1662 1221
1463 1200
ID=FRwild_020SWF_SMG
SCALE=139.39

LM=42
1009 888.333
978.333 861.667
942.333 895
901 923
850.333 997.667
893 1067
927.667 1105.667
962.333 1144.333
993 1123
1082.333 1149.667
1246.333 1224.333
1266.333 812.333
1095.667 872.333
1127.667 1019
1314.667 919.333
1325.333 1028
1301.333 1126
1465.333 1032
1310.667 1208.667
1464 1040
1354 1085.333
1404 1064
1654.667 1223
1717.333 1144.333
1722.667 1037
1598.667 1022.333
1816.667 1127
1954.667 1204.667
2028 1236.333
1851.333 1069.667
1966 973
1798 1013
1857 999
1915 980
2018 999
2052 1028
2082 1062
2101 1118
2095 1189
1828 1292
1644 1299
1449 1278
ID=FRwild_003SWM_SMG
SCALE=139.39

LM=42
833.667 828
800.333 805.333
760.333 842.667
723 886.667
672.333 962.667
716.333 1040
756.333 1061.333
795 1096
829.667 1070.667
927 1102.667
1081.667 1160
1092.333 730.667
929.667 793.333
947 942.667
1132.333 830.667
1140.333 934.667
1141.667 1045.333
1308.333 948
1137.667 1148
1327 944
1201.667 1014.667
1248.333 980
1411 1137.333
1527 1053.333
1528.333 945.333
1435 936
1613.667 1037.333
1753.667 1108
1841.667 1144
1640.333 982.667
1871 829.333
1616.333 906.667
1693.667 869.333
1776.333 837.333
1932.333 882.667
1969.667 957.333
1997.667 1029.333
1977.667 1078.667
1927 1116
1665.667 1197.333
1484.333 1213.333
1305.667 1208
ID=FRwild_004SWM_SMG
SCALE=139.39

LM=42
714.667 908.333
688 885.667
650.667 928.333
612 957.667
560 1031
613.333 1101.667
660 1125.667
690.667 1167
721.333 1139
822.667 1155
976 1215
968 811
813.333 879
840 1015
1024 901.667
1032 1016.333
1029.333 1120.333
1208 1015
1057.333 1195
1244 1012.333
1101.333 1076.333
1165.333 1040.333
1402.667 1191
1461.333 1115
1462.667 1004.333
1358.667 1000.333
1558.667 1103
1705.333 1198.667
1773.333 1244
1581.333 1036
1829.333 832
1569.333 950.667
1652 908
1742.667 862.667
1942.667 870.667
2028 944
2088 1056
2021.333 1153.333
1916 1210.667
1568 1278.667
1354.667 1280
1164 1264
ID=FRwild_006LWM_SMG
SCALE=139.39

LM=42
972.667 756
946 736
914 766.667
874 813.333
827.333 876
859.333 958.667
890 978.667
922 1012
952.667 989.333
1095.333 1014.667
1224.667 1064
1247.333 661.333
1104.667 720
1119 851
1288 732
1277 856
1258 979
1438 862
1290 1038
1468 860
1322 936
1384 900
1637 1038
1687 966
1685 870
1580 854
1785 946
1903 1034
1966 1075
1805 895
1880 860
1740 853
1792 847
1840 847
1913 878
1933 907
1955 938
1973 975
1983 1019
1784 1121
1601 1122
1414 1108
ID=FRwild_011SWM_SMG
SCALE=139.39

LM=42
1072 913
1041.333 890.333
1004 927.667
970.667 950.333
921.333 1023.667
970.667 1095.667
1002.667 1129
1040 1171.667
1070.667 1153
1154.667 1178.333
1297.333 1246.333
1302.667 827.667
1165.333 881
1176 1041
1354.667 923.667
1364 1042.333
1352 1154.333
1540 1042.333
1378.667 1225
1514.667 1049.667
1409.333 1112.333
1464 1075
1685.333 1212.333
1732 1125
1745 1038
1644 1031
1823 1113
1983 1180
2069 1201
1843 1054
2058 888
1821 991
1904 951
1992 908
2129 915
2186 974
2241 1030
2207 1094
2154 1157
1879 1263
1698 1287
1514 1282
ID=FRwild_013SWM_SMG
SCALE=139.39

LM=42
813 746
787.667 727.333
754.333 767.333
727.667 799.333
686.333 870
733 940.667
758.333 970
797 1007.333
826.333 984.667
905 1015.333
1055.667 1067.333
1047.667 654
905 712.667
921 860.667
1093 756.667
1090.333 859.333
1091.667 966
1218.333 864.667
1127.667 1038
1266.333 858
1142.667 928.667
1190.667 894
1413.333 1026
1470.667 952.667
1472 848.667
1384 843.333
1549.333 930
1696 990
1766.667 1008.667
1589.333 875.333
1669.333 787.333
1530.667 823.333
1578.667 806
1626.667 787.333
1701.333 816.667
1717.333 852.667
1733.333 886
1749.333 919.333
1765.333 962
1582.667 1092.667
1393.333 1112.667
1238.667 1103.333
ID=FRwild_026SWM_SMG
SCALE=139.39

LM=42
1052 852
1022 830
985 866
951 888
893 956
945 1025
978 1054
1012 1099
1041 1078
1117 1098
1255 1164
1265 803
1127 857
1150 980
1309 910
1313 990
1305 1069
1455 991
1311 1161
1458 1003
1360 1051
1412 1021
1593 1148
1650 1088
1659 991
1559 991
1747 1064
1885 1114
1929 1139
1785 1026
1852 944
1710 978
1759 968
1807 953
1885 962
1901 989
1919 1023
1932 1053
1940 1091
1780 1200.66669
1620 1222
1458.66663 1215.33331
ID=PK15_founder01_SWm_DRA
SCALE=139.39

LM=42
868 800
841 777
803 819
775 852
722 922
773 991
797 1018
833 1062
865 1038
929 1054
1093 1126
1096 719
936 792
972 919
1156 827
1157 924
1151 1020
1310 917
1166 1117
1324 934
1212 990
1271 955
1501 1091
1566 1021
1561 910
1445 912
1655 1007
1780 1083
1898 1129
1694 941
1927 779
1661 877
1749 843
1842 806
2030 803
2120 851
2182 937
2119 1049
2022 1097
1711 1159.66669
1527 1173.33331
1340.33337 1174.66669
ID=PK15_founder02_LWm_DRA
SCALE=139.39

LM=42
1029 956
999 937
964 973
930 1004
875 1069
927 1138
964 1169
998 1209
1027 1189
1105 1203
1267 1267
1266 890
1105 949
1146 1079
1312 982
1308 1075
1311 1167
1471 1076
1312 1251
1482 1086
1375 1140
1432 1108
1678 1237
1729 1164
1718 1066
1600 1067
1815 1150
1960 1219
2047 1248
1847 1089
2069 912
1814 1029
1900 990
1987 944
2173 933
2254 983
2312 1084
2246 1164
2163 1212
1868 1285.33331
1686.66663 1311.33331
1492 1307.33331
ID=PK15_founder03_LWm_DRA
SCALE=139.39

LM=42
803 858
773 832
735 869
699 899
646 970
698 1045
728 1070
765 1116
797 1091
868 1118
1027 1196
1039 774
880 835
910 980
1085 892
1087 990
1078 1083
1249 993
1087 1182
1284 996
1150 1059
1219 1021
1459 1174
1513 1097
1512 987
1397 984
1613 1087
1766 1170
1837 1208
1633 1018
1856 824
1596 954
1683 911
1773 864
1958 847
2033 897
2078 996
2044 1110
1950 1169
1642.66675 1245.33331
1438.66663 1260
1250.66663 1245.33331
ID=PK15_founder04_LWm_DRA
SCALE=139.39

LM=42
873 832
840 811
806 848
772 880
716 948
771 1020
806 1050
845 1093
875 1070
947 1094
1116 1175
1118 748
941 825
976 958
1172 867
1172 959
1171 1058
1340 965
1174 1156
1353 970
1230 1029
1294 995
1565 1139
1607 1066
1604 956
1478 956
1708 1057
1864 1136
1949 1172
1738 988
1997 778
1704 919
1805 874
1905 822
2108 805
2200 867
2258 995
2180 1089
2074 1145
1752 1208.66669
1546.66663 1226
1353.33337 1212.66669
ID=PK15_founder05_LWm_DRA
SCALE=139.39

LM=42
932.33331 993.66669
902.33331 971
857.66669 1011
818.33331 1044.33331
761 1115.66669
817 1187.66669
857 1222.33331
903 1263
932.33331 1237.66669
1015 1252.33331
1191 1319.66669
1192.66663 901
1015.33331 979
1051 1107
1243 1022
1247 1109
1245 1200
1395 1117
1246 1301.66669
1420 1117.66669
1301 1174.66669
1359 1141.66669
1631 1280
1680 1208
1674 1100
1546 1099
1780 1199
1916 1276
2037 1323
1827 1121
2044 934
1767 1060
1861 1016
1958 966
2164 954
2265 1010
2340 1123
2276 1228
2171 1287
1842.66663 1352.66669
1640 1371.33331
1448 1370
ID=PK15_founder06_LWm_DRA
SCALE=139.39

LM=42
783 834
747 809
700 855
670 889
608 966
664 1041
698 1080
742 1129
781 1096
865 1129
1071 1223
1072 739
868 825
907 977
1129 865
1124 985
1124 1096
1319 982
1121 1202
1348 982
1201 1061
1273 1013
1516 1183
1590 1107
1625 966
1492 965
1736 1085
1889 1165
2027 1212
1765 1007
2038 776
1733 918
1836 869
1941 813
2165 794
2269 853
2351 969
2294 1085
2180 1156
1802 1255.33331
1571.33337 1279.33331
1340.66663 1271.33331
ID=PK15_founder07_LWm_DRA
SCALE=139.39

LM=42
911 666
879 643
839 682
806 716
748 791
802 867
837 900
876 943
908 914
986 932
1158 1015
1169 587
992 655
1024 793
1217 694
1214 804
1211 905
1415 808
1223 1000
1405 815
1281 871
1343 838
1589 986
1658 914
1681 800
1559 799
1780 905
1928 996
2051 1057
1820 838
2101 651
1786 765
1893 724
2003 679
2207 683
2298 743
2353 857
2302 959
2183 1028
1879 1073
1655 1080.33331
1424.33337 1067
ID=PK15_founder08_LWm_DRA
SCALE=139.39

LM=42
989 1065
959 1046
919 1090
892 1124
842 1195
895 1270
920 1297
961 1340
992 1320
1124 1334
1310 1407
1299 950
1116 1045
1151 1182
1354 1065
1365 1178
1359 1283
1557 1173
1373 1385
1564 1178
1425 1251
1496 1208
1795 1357
1843 1275
1839 1144
1711 1154
1958 1258
2114 1342
2260 1382
1992 1185
2279 959
1952 1101
2055 1056
2171 998
2388 989
2469 1051
2526 1180
2473 1282
2382 1350
2034.66663 1419.33331
1800 1447.66666
1568 1446.33334
ID=PK15_founder09_LWm_DRA
SCALE=139.39

LM=42
784 923
752 897
710 938
674 980
611 1048
664 1122
695 1157
731 1199
767 1175
834 1195
1028 1274
1026 809
844 915
880 1041
1079 925
1081 1037
1082 1152
1276 1038
1088 1262
1286 1052
1154 1117
1221 1080
1435 1244
1540 1161
1569 1025
1429 1028
1678 1133
1845 1227
1960 1276
1694 1067
1962.66663 843
1664 983
1767 936
1864 884
2074.6665 879
2177.3335 932.33337
2264 1047
2217.3335 1161.66669
2109.3335 1231
1752 1317
1530 1339
1310 1329
ID=PK15_founder10_LWm_DRA
SCALE=139.39

LM=42
543.66669 837
515.66669 818.33337
474.33334 858.33337
431.66666 905
362.33334 1002.33331
441 1079.66669
477 1110.33331
518.33331 1147.66669
557.33337 1122
637 1126.33331
827.66669 1197
810.33331 730.33337
631.66669 822.33337
674.33331 966.33331
881 854.33337
880 959.66669
881 1069
1076 953
886.66663 1189
1090.33337 973
962.66663 1038.33331
1031.66663 997
1277 1166.33331
1345 1073
1354.33337 959.66669
1230.33337 951.66669
1438.33337 1058.33331
1647.66663 1161
1734.33337 1199.66669
1495.66663 985
1740 755.33337
1456 903.33337
1546.66675 856.66675
1642.66675 799.33337
1862.33337 787.66663
1958.66675 844.66675
2039.66663 978.33331
1971.66663 1097
1865 1159.66669
1503.66663 1243.66669
1291.66663 1259.66669
1075.66663 1251.66669
ID=133_LWf_Jhae_PK15_DRA
SCALE=139.0636267

LM=42
610.33331 760
573 737.33337
533 778.66675
495.66666 817.33337
422.00012 900
485.66678 997.33337
523.00012 1041.33337
565.66681 1086.66669
600.33344 1066.66669
684.3335 1097.33337
885.66675 1194.66669
888.3335 660
697.66675 736
731.00012 924
936.33344 786.66675
943.00012 930.66669
937.66681 1069.33337
1164.3335 932
940.33344 1176.33331
1183.00012 945.33337
1009.66681 1039
1108.3335 976.33331
1439.66675 1141.66669
1497.00012 1047.33331
1493 916.66663
1346.33337 918
1619 1016.33331
1805.66663 1113.66669
1937.66663 1161.66669
1651 943
1973.66663 688.33337
1623.00012 852
1737.66663 793.66663
1856.33337 732.33337
2098.66675 717
2202.66675 782.33337
2282.66675 913.33337
2174.66675 1057.33331
2069.33325 1117.33331
1679.3335 1214.33331
1422 1248.33331
1172.66663 1243
ID=134_LWf_Jhae_PK15_DRA
SCALE=137.4631867

LM=42
703.33331 868.33337
671.33331 848.33337
632.66669 888.33337
595.33331 923
540.66669 1001.66669
595.33331 1076.33331
635.33331 1104.33331
676.66669 1149.66669
710 1124.33331
783.33331 1143
955.33331 1211
946 775
775.33331 860.33337
812.66669 999
1003.33331 883
1004.66669 988.33331
1000.66669 1099
1174 989.66669
1011.66669 1191.33331
1205 990
1069 1066
1138.33337 1023.33331
1397 1159.33331
1453 1083.33331
1474.33337 968.66669
1346.33337 970
1570.3335 1062
1727.66675 1140.66669
1842.3335 1180.66669
1594.3335 994
1867.66675 775
1579 915
1669 867
1769 812.33337
2001 803
2099 869.66663
2153 976.33331
2067.66675 1088.33331
1973 1143
1621.66675 1221
1401 1252.33331
1193 1249.66669
ID=136_LWm_Jhae_PK15_DRA
SCALE=139.1512167

LM=42
814.33331 781
785 763.66663
750.33331 802.33337
718.33331 835.66663
667.66669 905
726.33331 971.66669
757 997
791.66669 1035.66669
819.66669 1015.66669
893 1023.66669
1049 1083.66669
1045 695.66663
885 771.66663
917 893
1101 799.66663
1095.66663 887.66663
1099.66663 975.66669
1257 882.33337
1106 1070
1284 897
1168 949
1231 915
1443 1053
1507 974
1506 880
1394 882
1598 957
1733 1030
1819 1057
1621.66675 893.66675
1854 700
1597 830
1674 787
1764 736
1961 724
2045 778
2101 865
2033 968
1934 1025
1630 1099.66669
1443.33337 1126.66669
1268 1121.33331
ID=137_LWm_Jhae_PK15_DRA
SCALE=139.5847333

LM=42
700 823.33337
668 796.66663
626.66669 839.33337
581.33331 864.66663
514.66669 952.66669
580 1043.33331
624 1080.66669
664 1122
697.33331 1100.66669
785.33331 1114
956 1204.66669
954.66669 730
785.33331 807.33337
816 964.66669
1008 850
1008.66669 968.33337
1009.33331 1079.33331
1204 967.33331
1025.33337 1183.33331
1222.66663 966
1082.66663 1048.66669
1157.33337 1002
1428.33337 1151.33331
1499 1070
1512.33337 938
1368.33337 943.33331
1611 1047.33331
1769.66675 1124.66669
1897.66675 1168.66669
1645.66675 975.33331
1913.66675 742
1611.66675 881.66675
1701 835
1803.66675 777.66675
2030.33325 765.66675
2129 820.33337
2199 939.33331
2128.33325 1059.33331
2024.3335 1123.33331
1682.66675 1221
1460 1247
1236 1245
ID=139_LWf_Jhae_PK15_DRA
SCALE=140.5111267

LM=42
797 961
766 938
726 977
692 1019
634 1080
680 1150
709 1185
747 1234
779 1212
856 1230
1040 1317
1043 878
868 954
902 1093
1094 993
1092 1097
1089 1206
1268 1104
1085 1303
1280 1121
1155 1178
1220 1144
1475 1292
1545 1217
1540 1105
1416 1106
1646 1205
1813 1293
1906 1333
1671 1133
1951 935
1642 1063
1740 1017
1852 965
2064 966
2157 1030
2221 1144
2132 1247
2021 1303
1690 1368
1492.66663 1380
1276.66663 1368
ID=140_LWm_Jhae_PK15_DRA
SCALE=138.9662133

LM=42
1011.66669 893.33337
979.66669 872
945 912.66663
912.33331 942
858.33331 1008
909.66669 1075.33331
940.33331 1108
977.66669 1152.66669
1007 1132
1086.33337 1137.33331
1238.33337 1196.66669
1233 824
1083 882.66663
1113 1015.33331
1274 919
1267.66663 1007.33331
1277.66663 1090
1431.66663 1004.66669
1314.66663 1185
1428 1036.33331
1328.33325 1081.33337
1383 1051.33337
1564 1184
1654 1114
1655 1028
1542 1027
1733 1104
1834 1151
1880 1171
1751 1059
1826 983
1710 1008
1750 996
1791 987
1862.33325 987.66669
1890.33325 1009.66669
1901 1054
1902 1091
1895 1128
1740.33325 1240
1583 1252
1440 1241
ID=145_SWm_Jhae_PK15_DRA
SCALE=137.0123967

LM=42
429.5 414
413.5 402
395 423
376.5 439
350 474.5
373.5 512
393 527
412 550.5
426.5 540.5
468.5 546
546 582.5
547.5 377.5
469 411
486.5 479.5
571 429.5
572.5 481
568.5 534
656 482.5
577 574.5
659.5 492.5
600.5 520
632.5 502.5
742.5 565
766 533.5
775 484.5
715.5 485
823.5 520.5
878.5 542
912.5 556.5
833 498
909 447
813 472
847 463.5
880.5 454
924 461.5
931.5 477
937 497
937.5 518
929.5 535.5
827 593
735.33331 603.66666
650.66669 603.66666
ID=151_SWm_Jhae_PK15_DRA
SCALE=69.12397333

LM=42
926 933
900 911
860 947
813 994
754 1070
811 1152
858 1175
896 1212
925 1189
1006 1195
1140 1246
1138 856
1002 923
1038 1048
1175 934
1179 1042
1179 1147
1343 1048
1196 1237
1344 1081
1243 1137
1295 1106
1528 1235
1563 1172
1568 1062
1453 1059
1654 1143
1746 1205
1796 1212
1659 1112
1703 1044
1609 1049
1644 1046
1676 1044
1732 1057
1748 1081
1762 1112
1776 1142
1791 1172
1665.33325 1299.33337
1488 1315.66669
1332 1307.66669
ID=156_SWf_Jhae_PK15_DRA
SCALE=143.1898233

LM=42
607 776.33337
572.33331 751
531 795
495 839
421.66666 931
491 1023
529.66669 1053.66669
572.33331 1095
603 1069.66669
727 1069.66669
905.66669 1141.66669
903 665.66663
721.66669 749.66663
753.66669 905.66663
956.33325 779
949.66663 892.33337
957.66663 1028.33331
1165.66663 897.66663
968.33325 1127
1184.33337 913.66663
1041.66663 992.33331
1119 944.33331
1397.66663 1112.33331
1455 1033.66669
1460.33337 909.66663
1333.66663 901.66663
1568.33337 1013.66669
1729.66663 1101.66669
1812.33337 1137.66669
1599 953.66669
1829.33337 784
1564.66663 874.33337
1658 837
1750 801
1908.66663 805
1967.33325 866.33337
1988.66663 942.66669
1974.66663 1027
1910.66663 1100.33331
1620.66663 1193
1388 1219
1164 1207
ID=158_SWf_Jhae_PK15_DRA
SCALE=137.8013233

LM=42
549 886
520 867
483 905
446.33334 939.66669
385.66666 1021.66669
449.66666 1109.66669
481 1133.66669
517 1173.66669
548.33331 1153
643 1156.33331
771.33331 1223
772.66669 819
645.33331 891
659.33331 1019.66669
841.33331 925
837.33331 1017.66669
842 1111.66669
1019.33325 1023.66669
848 1207.33331
1037.33337 1033.33331
913.33325 1098.66669
978 1060
1216 1202.66669
1273.33337 1124
1266.66663 1030.66669
1155 1023
1349 1107
1467.66663 1172.33331
1509 1195
1373.66663 1065.66669
1376.33337 1009
1297.66663 1017.66669
1324.33337 1013
1351 1009.66669
1413.66663 1019.66669
1445.66663 1041.66669
1466.33325 1069.66669
1486.33325 1103
1499 1143
1338.66663 1270
1158 1288
992 1274
ID=159_SWf_Jhae_PK15_DRA
SCALE=137.00876

LM=42
652 833
625 814
590 853
561.33331 886
516 952.66669
566 1024
590.66669 1050.66669
624 1088
653.33331 1066.66669
729.33331 1076.66669
871.33331 1132.66669
869.33331 764.66663
727.33331 824
750 948.66669
906 852.33337
906 951
908.66669 1035.66669
1058.66663 948.33331
918.66669 1118.33331
1070.66663 958.33331
964 1016
1015.33331 987
1276.66663 1090
1312 1022.66669
1307.33337 942.66669
1192.66663 944.66669
1395 1007.33331
1525 1060.66669
1589 1078.66669
1419.66663 959.33331
1576.33337 824.66663
1383.66663 906
1447.66663 878
1515.66663 846.66663
1641.66663 829.66675
1675.66663 872.33337
1699.66663 921
1705 984.33337
1673.66663 1050.66669
1417 1140
1252 1168
1076 1171
ID=161_SWm_Jhae_PK15_DRA
SCALE=139.1644

LM=42
437.33334 606.33337
402.66666 585
360 625
326.66666 662.33337
273.33334 735.66663
324 806.33337
361.33334 851.66663
404 894.33337
437.33334 871.66663
521.33331 898.33337
702.66669 974.33331
698.66669 518.33337
520 586.33337
557.33331 746.33337
756 634.33337
758.66669 749
753.33331 863.66663
957.33337 751.66663
753.33331 955.66669
965.5 753.5
824 827
901 782
1167 924
1218 858
1234 743
1101 740
1321 844
1485 926
1597 964
1363 778
1636 560
1335 694
1440 645
1542 593
1753.33337 579.33325
1859.33337 642.33325
1919 740
1844 864
1736 925
1382.33337 998.66663
1182 1019.33331
958 1018
ID=219_LWm_Jhae_PK15_DRA
SCALE=141.855857

LM=42
461.33334 840
430.66666 810.66663
392 852
364 873.33337
308 946.66669
358.66666 1014.66669
388 1054.66669
428 1104
457.33334 1080
533.33331 1113.33331
708 1212
716 769.33337
534.66669 833.33337
568 982.66669
762.66669 884
758.66669 992
760 1101.33331
944 993.33331
772 1193.33331
948 1013.33331
821.33331 1082.66669
888 1041.33331
1132.66663 1171.33331
1199.33337 1102
1223.33337 982
1091.33337 991.33331
1320.66663 1083.33331
1463.33337 1142
1598 1171.33331
1343.33337 1012.66669
1655.66663 779
1330.33337 931
1445 872.33337
1555.66663 815
1757 803
1849 861.66663
1895.66663 952.33331
1819.66663 1059
1723.66663 1123
1390.33337 1227
1181 1248.66669
955.66669 1254
ID=220_LWm_Jhae_PK15_DRA
SCALE=138.5036856

LM=42
622.66669 611.66663
592 590.33337
550.66669 637
508 673
444 763.66663
508 854.33337
554.66669 890.33337
598.66669 931.66669
632 907.66663
720 925
920 1019.66669
912 497
713.33331 599.66663
756 758
973.33331 618
973.33331 764.66675
977.33331 900.66675
1197.33337 753
968 998.33331
1213.33337 762.33337
1058.66663 854.33337
1140 803.66663
1429.66663 961.33331
1491 881.33337
1505.66663 734.66663
1365.66663 737.33337
1625.66663 853.33337
1803 934.66669
1953.66663 984
1659 770.66663
1966 521.33337
1632.66663 676
1740.66663 620
1856.66663 561.33337
2103.33325 556
2227.3335 635.66675
2286 757.33337
2211.33325 868
2095.33325 936
1698 1039
1458 1067
1212 1071
ID=221_LWf_Jhae_PK15_DRA
SCALE=139.717366

LM=42
434.66666 975.66669
401.33334 958.33331
356 1003.66669
313.33334 1050.33331
245.33333 1143.66669
314.66666 1237
357.33334 1266.33331
402.66666 1314.33331
437.33334 1289
536 1305
742.66669 1378.33331
730.66669 866.33337
526.66669 963.66669
572 1129
790.66669 981
802.66669 1118.33331
798.66669 1243.66669
1006.66669 1117
792 1361
1030.66663 1127.66669
877.66663 1207
953.33331 1163.66669
1245.33337 1325
1298.66663 1250.33331
1320 1102.33331
1176 1107.66669
1440.66663 1228.33331
1608.66663 1309.66669
1751.33337 1368.33331
1487.66675 1142.33331
1784.66663 917.66663
1443.66675 1053
1551.33337 1011
1670 955
1907.66675 957.66663
2009 1029.66663
2072.66675 1155.66669
2003.66675 1265.66663
1878 1334.33331
1502.33337 1417
1260 1435
1024 1435
ID=234_LWf_Jhae_PK15_DRA
SCALE=138.513234

LM=42
482.66666 582.66663
453.33334 562.66663
409.33334 605.33337
372 644
304 732
370.66666 824
409.33334 853.33337
452 897.33337
480 876
585.33331 908
780 1000
780 460
582.66669 556
622.66669 725.33337
840 586.66663
824 725.33337
833.33331 872
1065.33337 738.66663
850.66669 984
1061.33337 757.33337
916 838.66663
994.66669 789.33337
1301.33337 960
1365.33337 870.66663
1350.66663 732
1210.66663 733.33337
1474.66663 861.33337
1673.33337 964
1789.33337 1014.66669
1533.33337 781.33337
1838.66663 541.33337
1480 683.66675
1596 634.66663
1716 582.66663
1973.33337 585
2088 663.66675
2154.66675 778.66663
2078.6665 898.33337
1949.33337 973.33331
1562 1054
1334 1070
1086 1068
ID=236_LWf_Jhae_PK15_DRA
SCALE=137.8071508

LM=42
954.33331 806
926.33331 784.66663
893 820.66663
857 850
810.33331 912.66663
858.33331 979.33331
889 1011.33331
925 1050
953 1028.66669
1026 1036
1161 1098
1165 744
1026 799
1055 920
1203 829
1205 922
1201 1004
1343 918
1201 1087
1337 939
1248 989
1297 957
1520 1071
1566 1002
1563 924
1455 923
1642 989
1737.33325 1042
1779 1061
1666 953
1757 887
1617.33325 910
1663 900
1712 887
1775.33325 917
1774.33325 947
1777.33325 978
1778 1005
1778 1030
1648.33325 1132
1479 1148
1336 1140
ID=272_SWm_Jhae_PK15_DRA
SCALE=139.8911012

LM=42
685.33331 824.33337
649.33331 799
613.33331 843
588 881.66663
530.66669 948.33331
581.33331 1025.66669
610.66669 1059
648 1105.66669
682.66669 1081.66669
752 1105.66669
921.33331 1195
938.66669 733.66663
757.33331 815
788 961.66669
986.66669 849.66663
981.33331 971
981.33331 1076.33331
1168 973.66669
970.66669 1177.66669
1205.33337 975
1059.33337 1043
1133.33337 1005.66669
1390 1155
1437.33337 1077.66669
1420 955
1318.66663 959
1531 1066
1703 1144
1816 1182
1603 989
1863 781
1533 917
1633 871
1742 821
1975.66675 810
2072 873
2126 965
2047 1088
1942 1146
1603.33325 1224.33331
1393.33337 1243
1168 1240.33331
ID=277_LWm_Jhae_PK15_DRA
SCALE=141.843866

LM=42
748 840
714 817
672 861
638 901
583 981
633 1064
665 1096
705 1148
740 1123
821 1140
1008 1221
1026 743
830 825
857 973
1070 856
1065 980
1065 1099
1265 989
1069 1199
1267 999
1132 1072
1197 1030
1442 1191
1506 1117
1533 997
1408 984
1671 1083
1787 1153
1831 1176
1660.33337 1031.66669
1761 949
1587.66675 974.33331
1647.66663 965
1706.33337 953
1802.33337 971
1849.66663 991
1885 1039
1895 1087.66669
1877.66663 1141.66669
1647 1249
1446 1274
1250 1268
ID=331_SWm_Jhae_PK15_DRA
SCALE=142.971194

LM=42
739 917
705 894
662 936
626 974
554 1067
628 1165
666 1212
710 1256
741 1231
841 1250
1044 1353
1047 819
841 910
865 1079
1099 941
1098 1092
1097 1230
1326 1093
1106 1333
1336 1107
1184 1186
1256 1144
1518 1314
1595 1229
1597 1099
1467 1098
1724 1197
1892 1270
1983 1301
1752 1136
1934 978
1680 1064
1763 1033
1851 999
2018 992
2087 1028
2127 1096
2134 1181
2076 1257
1755.33337 1376
1532.66663 1405.66669
1314 1403
ID=332_SWf_Jhae_PK15_DRA
SCALE=141.632904

LM=42
668 704.66663
632 678
588 724.66663
548 746
480 838
540 936.66669
581.33331 983.33331
621.33331 1031.33331
656 1011.33331
749.33331 1051.33331
950.66669 1162
965.33331 639.33337
757.33331 704.66663
778.66669 892.66663
1021.33331 775.33337
1012 912.66663
1016 1039.33331
1238.66663 922
1014.66669 1143.33331
1234.66663 938
1094.66675 1011.33331
1166.66663 968.66669
1465.33337 1134
1524 1056.66669
1527.66663 918.66663
1393 921.33331
1637 1032
1802.33337 1098.66669
1921 1129.33331
1665 970.66669
1846.33337 806.66663
1613 885.33337
1691.66663 856
1770.33337 826.66663
1923.66663 833.33337
1985 882.66663
2021 946.66669
2037 1029.33331
1998.33337 1094.66669
1711.66663 1207.33331
1483.66663 1237.33331
1241 1230.66669
ID=333_SWf_Jhae_PK15_DRA
SCALE=144.018494

LM=42
645.33331 752.66663
610.66669 730
568 772.66663
518.66669 812.66663
445.33334 910
516 1014
560 1048.66669
604 1094
638.66669 1071.33331
741 1093
947 1193
952 638
736 741
772 909
1012 767
1007 914
1002 1063
1237 920
1018 1172
1254 932
1083.33337 1026
1166.33337 973
1451 1154
1523 1069
1549 922
1395 919
1651 1042
1815 1132
1923 1170
1684 987
1884 813
1638.33337 891
1717 865
1801 834
1976.33337 849
2048.33325 903
2097.33325 982
2088 1085
2015 1136
1688.33337 1232.33325
1448.33337 1259.3335
1213.66663 1247.33344
ID=334_SWf_Jhae_PK15_DRA
SCALE=141.606382

LM=42
804.66669 588.66663
768.66669 562
731.33331 604.66663
695.33331 634
639.33331 710
684.66669 791.33337
720.66669 823.33337
763.33331 874
796.66669 846
882 871.33337
1056.66663 952.66669
1056.66663 503.33337
882 579.33337
906 719.33337
1108.66663 623.33337
1108.66663 724.66663
1110 830
1295.33337 726
1114 932.66669
1290 743.33337
1178 803.33337
1236.66663 767.33337
1488.66663 907.33337
1524.66663 844.66663
1540.66663 720.66663
1422 724.66663
1647.33337 808.66663
1798 876.66663
1872.6665 898
1675.33325 763.33337
1840 620.66663
1623 692.33337
1697.33325 667.33337
1769.33325 640.66663
1912.33325 644.33337
1957.66675 689.66675
1978.6665 748.66663
1986.6665 814
1950.6665 863.33337
1698.33325 965
1506 989
1306.33325 989
ID=423_SWm_Jhae_PK15_DRA
SCALE=142.7409084

LM=42
625 731.66663
586.33331 714.33337
557 757
511.66666 802.33337
437 893
514.33331 982.33331
555.66669 1018.33331
598.33331 1058.33331
630.33331 1034.33331
754.33331 1050.33331
973 1149
977 609
753 711.66663
802.33331 877
1030.33337 733
1027.66663 873
1038.33337 1011.66669
1281 881
1016.33331 1134.33331
1308.33337 875.66663
1128.33325 961
1221.66675 909
1520.33337 1114.33331
1585.66663 1022.33331
1617.66663 866.33337
1456.33337 858.33337
1744.33337 993
1941.66663 1097
2089.66675 1145.66669
1787 913.66663
2085.66675 661.66663
1736.33337 808.33337
1852.33337 757.66663
1976.33337 699
2235 696.33337
2344.3335 776.33337
2416.33325 905.66663
2348.3335 1027
2235 1097.66669
1796 1208
1532 1228
1278 1218
ID=gdr17_01_LWf_PK15_DRA
SCALE=141.711794

LM=42
695.33331 962
662 942
626 987.33331
587.33331 1035.33331
534 1112.66669
591.33331 1182
623.33331 1207.33331
664.66669 1250
699.33331 1226
788.66669 1226
982 1296.66669
975.33331 840.66663
780.66669 939.33331
823.33331 1070
1050 967.33331
1034 1060.66669
1043.33337 1172.66669
1228.66663 1068.66669
1025.33337 1285
1248 1069
1116 1137
1186.66663 1095.66669
1453.33337 1277
1549.33337 1175.66669
1525.66663 1060
1385.66663 1054.66669
1638 1169.33331
1814 1273.33331
1922 1330.66669
1687.33337 1100
1934 908
1634 1019.66669
1731.33337 981.33331
1836.66663 938.66669
2068.6665 947.66669
2172.6665 1023.66669
2230 1138.66669
2162 1239.66669
2058 1297.33331
1705.33337 1363.33337
1482.66663 1375.66669
1252 1362.33331
ID=gdr17_02_LWm_PK15_DRA
SCALE=141.084496

LM=42
526 701
490 673
448 707
406 735
342 827
392 929
428 961
472 1013
506 983
676 1025
898 1131
908 595
692 687
724 855
976 745
966 869
970 995
1198 865
961.33331 1107.66669
1209.33337 867.66663
1052 955.66669
1141.33325 899.66663
1436.33337 1074
1496.33337 980.66669
1500.33337 835.33337
1355 846
1613.66663 954
1777.66663 1044.66669
1920.33337 1103.33331
1652.33337 874
1956.66663 621.33337
1616.66663 776
1724.66663 721.33337
1844.66663 661.33337
2095.33325 646.66663
2219.3335 714.66663
2315.33325 836
2226 980
2084.66675 1056
1684 1150
1448 1178
1190 1184
ID=gdr17_03_LWf_PK15_DRA
SCALE=140.41139

LM=42
674.66669 680
638.66669 664
602.66669 702.66663
569.33331 752
516 830.66663
573.33331 901.33337
606.66669 930.66669
648 970.66669
685.33331 946.66669
785.33331 956
974.66669 1028
966.66669 549.33337
774.66669 654.66663
816 786.66663
1029.33337 669.33337
1036 776
1036 898.66663
1233.33337 776
1025 1004.66669
1250.33337 787.33337
1106.33337 862
1182.33325 814
1438.33337 974
1495.66663 880.66663
1505 767.33337
1379.66663 770
1654.33337 884.66663
1777 950
1878.33337 1004.66669
1637 790
1878.33337 587.33337
1605 719.33337
1698.33337 674
1793 623.33337
2010.33337 627.33337
2111.6665 694
2187.6665 810
2115.6665 918
2006.33337 971.33331
1679.66663 1044.33337
1482.33337 1064.66669
1238.33337 1064.66669
ID=gdr17_04_LWm_PK15_DRA
SCALE=142.159596

LM=42
489.33334 952
453.33334 929.33331
413.33334 974.66669
376 1018.66669
308 1113.33331
377.33334 1198.66669
418.66666 1230.66669
461.33334 1272
494.66666 1246.66669
625.33331 1246.66669
826.66669 1334.66669
825.33331 809.33337
624 921.33331
664 1072
894.66669 941.33331
886.66669 1064
892 1198.66669
1126.66663 1065.33331
896 1316
1120 1078.33337
962.66669 1165
1041.33325 1117
1356 1278.66669
1417.33337 1192
1452 1052
1281.33337 1057.33331
1544 1169.33331
1728 1265.33331
1870.66663 1325.33331
1581.33337 1092
1886.66663 854.66663
1558.66663 995.66669
1665.33337 946.66669
1776 896
2038.66663 887.66675
2168 962.33337
2250.66675 1093.33331
2174.6665 1217
2042.66663 1286.66669
1626.66663 1366.33331
1381.33337 1389.66669
1129.33337 1392.33331
ID=gdr17_05_LWf_PK15_DRA
SCALE=140.660214

LM=42
508 840.33325
474.66666 819.66663
438.66666 863.66663
401.33334 899.66663
324 979.66669
385.33334 1066.33331
424 1101
462.66666 1142.33331
496 1120.33331
580 1143.66669
773.33331 1237
778.66669 733
586.66669 827.66663
628 982.33331
841.33331 865
844 983.66669
845.33331 1107.66669
1056 977
833.33331 1222.33331
1041.33337 1014.33331
913.33331 1079.66669
981.33331 1042.33331
1264 1191.66669
1328 1113
1340.66663 976
1192.66663 984
1444.66663 1086.66669
1616.66663 1170.66669
1746 1214.66669
1479.33337 1013.33331
1814 777.33337
1458 916
1578 857.33337
1695.33337 797.33337
1922.66663 810.33337
2009.33337 874.33337
2060 977
1997.33337 1089
1885.33337 1159.66669
1514.66663 1269.66663
1284 1297
1041.33337 1298.33331
ID=gdr17_06_LWf_PK15_DRA
SCALE=141.631282

LM=42
570.33331 826
537 803.33337
493 843.33337
455.66666 883.33337
379.66666 975.33331
451.66666 1075.33331
487.66666 1108.66669
529 1152.66669
558.33331 1136.66669
723.66669 1155.33331
945 1270
951.66663 696.66663
730.33331 807.33337
782.33331 980.66669
1018.33325 843.33337
1018.33325 982
1013 1124.66669
1243.66663 983.33331
1007 1250.33331
1268.33337 994.33331
1101.66663 1078.33331
1188.33337 1029
1480.33337 1233
1561.66663 1134.33331
1577 985
1419 979.66669
1709.66663 1114.33331
1909.66663 1213
2077.66675 1262.33331
1736.33337 1051.66669
2096.66675 750.33337
1708.66663 921
1830 866.33337
1962 799.66663
2242.66675 778.33337
2372 851.66663
2471.33325 995.66669
2378 1139.66669
2243.33325 1217
1792.66663 1317
1530 1341
1266 1329
ID=gdr17_07_LWf_PK15_DRA
SCALE=141.878254

LM=42
901.66669 800
867 780
825.66669 822.66663
784.33331 864
705.66669 962.66669
771 1056
809.66669 1092
853.66669 1138.66669
887 1114.66669
1023 1137.33331
1199 1218.66669
1200.33337 706.66663
1023 794.66663
1075 957.33331
1269.66663 829.33337
1259 973.33331
1261.66663 1097.33331
1472.33337 960
1237.66663 1192
1461.66663 985.33331
1327 1065.33331
1397.66663 1021.33331
1669.66663 1166.66669
1739 1089.33331
1753.3335 962
1613.33337 963.33331
1857.3335 1055.33331
1984 1126
2061.33325 1166
1873.3335 1004.66669
1944 916.66663
1805.3335 939.33331
1850.66675 928.66669
1900 918
1984.66675 936.33337
2007.33325 976.33337
2026.66675 1020.66669
2046 1065.66669
2067.33325 1105.66669
1858 1252.33337
1645.33337 1276.66669
1440 1271.33331
ID=gdr17_08_SWf_PK15_DRA
SCALE=141.678576

LM=42
654 934
618 913
577 957
539 996
486 1072
543 1139
581 1176
626 1221
660 1196
744 1218
935 1307
937 830
746 917
789 1064
996 943
995 1058
992 1185
1193 1070
980 1287
1200 1074
1062 1146
1130 1105
1373 1255
1447 1172
1446 1050
1324 1055
1556 1155
1712 1233
1799 1273
1579 1078
1820 875
1545 1005
1634 960
1727 913
1931 894
2022 955
2082 1063
2019 1176
1919 1235
1597.33337 1318.33331
1386.66663 1343.66669
1184 1345
ID=gdr17_09_LWm_PK15_DRA
SCALE=141.883006

LM=42
984 811.66663
952 790.33337
914.66669 830.33337
878.66669 871.66663
828 941
881.33331 1010.33331
916 1042.33331
956 1085
990.66669 1059.66669
1086.66663 1074.33331
1225.33337 1121
1217.33337 741
1069.33337 799.66663
1105.33337 931.66669
1281.33337 846.33337
1268 934.33331
1270.66663 1007.66669
1410.66663 927.66669
1253 1103
1426 935
1325 989
1378 959
1585 1098
1622 1033
1621 941
1525 932
1719 1028
1826 1099
1841 1110
1735 986
1771 930
1665 933
1701 929
1735 925
1795 948
1805 977
1819 1006
1830 1039
1841 1072
1706 1170
1549 1180
1403 1167
ID=gdr17_10_SWm_PK15_DRA
SCALE=141.35098

LM=42
509 1015.66669
475.66666 995.66669
437 1035.66669
402.33334 1077
341 1146.33331
398.33334 1223.66669
434.33334 1259.66669
473 1305
506.33334 1281
583.66669 1303.66669
765 1391.66669
771.66669 929
587.66669 1014.33331
622.33331 1150.33331
826.33331 1049
819.66669 1161
822.33331 1281
1021 1162.33331
807.33331 1369
1032.66663 1162.33331
899.33331 1230.33331
970 1188.66669
1208.66663 1350.33331
1288.66663 1270.33331
1291.33337 1149
1164.66663 1147.66669
1388.66663 1258.33331
1540.66663 1338.33331
1660.66663 1381
1407.33337 1195.66669
1682 983.66669
1390 1103.33337
1483.33337 1062.33331
1583.33337 1015.66669
1800.66663 1012.66669
1896.66663 1089
1943.33337 1189
1870 1298
1776.66663 1349
1447.33337 1420.33337
1236.66663 1442.33334
1014 1439.66666
ID=gdr17_12_LWm_PK15_DRA
SCALE=141.386876

LM=42
786 788.33337
748.66669 769.66663
712.66669 819
675.33331 860.33337
616.66669 957.66669
686 1049.66669
723.33331 1081.66669
764.66669 1121.66669
795.33331 1095
882 1103
1064.66663 1171
1043.33337 683
864.66669 775
895.33331 932.33331
1111.33337 784.33337
1107.33337 920.33331
1116.66663 1049.66669
1360 912.33337
1118 1144.33331
1392.66663 965.66669
1218 1029.66669
1308.66663 989.66669
1556.66663 1183
1632.66663 1115
1658 983
1534 968.33331
1766 1105.66669
1904.66675 1192.33331
2011.3335 1251
1795.3335 1043
1956.66675 935
1740 971
1812.66675 960.33331
1883.3335 947
2024 972.33337
2080 1024.33331
2112 1091
2134 1161.66669
2084.66675 1235
1792 1285.33337
1571.33337 1289.66669
1327.33337 1252.33331
ID=gdr17_27_SWf_PK15_DRA
SCALE=141.884442

LM=42
906.33331 1075.66669
874.33331 1059.66669
841 1098.33331
806.33331 1142.33331
730.33331 1234.33331
809 1314.33331
838.33331 1347.66669
874.33331 1385
906.33331 1357
990.33331 1370.33331
1167.66663 1431.66666
1167.66663 979.66669
995.66669 1054.33331
1045 1222.33331
1219.66663 1086.33331
1223.66663 1202.33331
1219.66663 1318.33331
1434.33337 1203.66669
1202 1423
1420 1219
1288.33325 1293.66663
1354.33325 1253.66663
1634 1401
1698 1318
1689 1208
1567 1203
1796 1297
1953 1375
2032 1408
1824 1243
1929 1144
1755.33325 1187.66663
1817 1171
1875 1154
1969.33325 1172.66663
1996.33325 1210.66663
2023.33325 1252.66663
2044 1297
2052 1348
1807 1474.33334
1585.33337 1505
1377.33337 1489
ID=gdr17_39_SWm_PK15_DRA
SCALE=142.324476

LM=42
624 853.66663
588 840.33337
548 879
498.66666 925.66669
420 1021.66669
497.33334 1113.66669
544 1140.33331
589.33331 1176.33331
620 1152.33331
736 1167
932 1232.33331
924 741.66663
738.66669 831
778.66669 981.66669
992 868.33337
1001.33331 977.66669
992 1100.33331
1182.66663 971
974.66669 1212.33331
1178.33325 1000.66663
1057 1072.66663
1119.66675 1028.66663
1423.66663 1192
1490.33337 1101.33331
1481 996
1339.66663 986.66669
1593 1084
1734.33337 1162.66669
1807.66663 1196
1607.66663 1036
1682.33337 948
1541 979.33331
1591.66663 964
1637 950.66669
1717 974
1738.33337 1016.66663
1766.33337 1052
1791.66663 1089.33331
1811.66663 1136.66663
1611.66663 1273.33331
1398.33337 1296
1190.33337 1288
ID=gdr18_01_SWf_PK15_DRA
SCALE=141.613604

LM=42
607 744.66663
572.33331 724.66663
533.66669 766
504.33334 804.66663
445.66666 900.66663
515 998
547 1035.33331
589.66669 1074
625.66669 1050
729.66669 1062
915 1146
913.66669 650
732.33331 728.66663
763 896.66663
975 774
979 908.66663
973.66663 1023.33331
1169.66663 903.33337
955 1122
1168.33337 927.33331
1044.33337 987.33331
1107 952.66669
1388.33337 1118
1439 1046
1452.33337 919.33331
1312.33337 914
1556.33337 1018
1688.33337 1095.33331
1772.33337 1134
1576.33337 964.66669
1641.66663 891.33337
1506.33325 903.33337
1551 898
1597.66663 891.33337
1683.66663 914
1714.33325 950
1742.33325 983.33331
1769 1016.66669
1793 1071.33331
1581 1196
1365.66663 1215.33331
1147.66663 1198.66663
ID=gdr18_02_SWf_PK15_DRA
SCALE=141.51128

LM=42
621 822
587 803
548 846
518 880
446 978
508 1081
542 1110
584 1156
616 1132
719 1139
896 1230
909 730
727 817
753 979
953 844
953 981
944 1113
1167 978
941 1199
1157 1006
1025 1083
1089 1041
1395 1179
1446 1103
1435 981
1296 986
1563 1078
1726 1161
1794 1193
1573 1022
1681 913
1504 960
1561 942
1620 923
1722 946
1750 986
1778 1031
1803 1076
1822 1135
1578 1264.33331
1358 1283
1144.66663 1272.33331
ID=gdr18_03_SWf_PK15_DRA
SCALE=141.089158

LM=42
537.33331 857
504 831.66663
465.33334 877
429.33334 913
369.33334 1013
432 1103.66669
464 1143.66669
504 1185
537.33331 1161
669.33331 1198.33331
850.66669 1265
858.66669 762.33337
656 842.33337
689.33331 1010.33331
905.33337 885
903 1011.66669
904.33337 1145
1117.33337 1018.33331
884 1250.33331
1134.66663 1039.66669
991 1109
1061.66663 1069
1310.66663 1254.33331
1390.66663 1167.66669
1408 1038.33331
1273.33337 1023.66669
1520 1142.33331
1670.66663 1221
1765.33337 1259.66669
1548 1074.33331
1788 919.66669
1504.33337 1001
1602.66663 966.33331
1698.66663 934.33331
1861.33337 952.66663
1905.66675 1009
1933.33337 1072.66669
1949.33337 1162
1872 1222.33331
1562.33337 1319
1334 1349
1104 1339
ID=gdr18_04_SWf_PK15_DRA
SCALE=140.94917

LM=42
594 754.33337
560.66669 730.33337
520.66669 770.33337
490 802.33337
435.33334 874.33337
484.66666 954.33331
514 989
554 1035.66669
584.66669 1014.33331
675.33331 1039.66669
839.33331 1129
855.33331 687.66663
686 746.33337
708.66669 902.33337
911.33331 814.33337
899.33331 914.33337
904.66669 1017
1082 921
872 1111
1082 930
970 990
1033 954
1247 1099
1297 1025
1320 923
1209 918
1425 1006
1543.33337 1073
1590 1096
1439 950
1511 888
1370.33337 905
1420 895
1466 887
1539.33337 910
1550.33337 945
1564 981
1580.33337 1016
1592 1052
1408.33337 1166
1221.33337 1182
1042 1172
ID=gdr18_05_SWm_PK15_DRA
SCALE=140.9335117

LM=42
670.66669 910
633.33331 888.66663
589.33331 932.66669
556 972.66669
486.66666 1076.66669
558.66669 1178
586.66669 1222
634.66669 1268.66669
670.66669 1242
762.66669 1256.66669
949.33331 1343.33331
945.33331 822
754.66669 906
788 1072.66669
1006.66663 948.66669
996 1075.33331
1006.66663 1215.33331
1220 1084.66669
995 1314
1244 1112
1085.66663 1186.33331
1163.66663 1144.33331
1464 1339
1518 1265
1524 1131
1386 1112
1655 1245
1817 1342
1897 1379
1678 1191
1769 1090
1593.66663 1117
1648 1110
1713 1096
1816.66663 1128
1839.66663 1179
1867.66663 1221
1895.66663 1269
1921.66663 1318
1677.33325 1433.33334
1442 1443.33334
1208.66663 1412.66669
ID=gdr18_06_SWf_PK15_DRA
SCALE=140.912915

LM=42
556 927.66669
521.33331 910.33337
485.33334 961
462.66666 1002.33331
409.33334 1079.66669
464 1151.66669
490.66666 1177
529.33331 1207.66669
564 1182.33331
665.33331 1194.33331
813.33331 1235.66669
804 798.33337
633.33331 893
662.66669 1026.33331
864 907.66663
869.33331 1006.33331
866.66669 1114.33331
1051 1003.33337
831 1211
1055 1011
928.33337 1081.66669
992.33337 1040.66669
1267 1188
1329 1105
1321 992
1187 991
1428 1089
1595 1180
1701 1224
1456 1020
1704 837
1415 953
1505 916
1598 874
1812.66663 853.33337
1914.33337 903.66675
2002 1006.66669
1946.33337 1122.33337
1840.66663 1196
1494.33337 1259
1280 1269
1064 1269
ID=gdr18_07_LWm_PK15_DRA
SCALE=141.5639317

LM=42
842.33331 739.33337
805 718
766.33331 760.66663
738.33331 799.33337
678.33331 874
734.33331 948.66669
766.33331 984.66669
807.66669 1028.66669
838.33331 1006
922.33331 1022
1097 1092.66669
1097 666
918.33331 735.33337
952 879
1146.33337 772.66663
1145 879.33337
1145 984.66669
1318.33337 882
1117 1070
1335 887
1214 954
1276 914
1520 1038
1556.33325 969.66669
1561 867
1450 873
1670 946
1796 999
1872 1022
1689 897
1814 799
1623.33325 844.66675
1689 826
1753 808
1861.33325 821.66675
1893 851
1912 888
1925.33325 931.66669
1920 981
1689.33325 1099
1490 1133
1318 1132
ID=gdr18_08_SWm_PK15_DRA
SCALE=141.5837833

LM=42
726.33331 791.33337
691.66669 768.66663
647.66669 810
622.33331 842
570.33331 916.66663
615.66669 998
642.33331 1036.66669
682.33331 1086
721 1060.66669
806.33331 1087.33331
985 1170
991.66669 708.66663
810.33331 780.66663
835.66669 939.33331
1043.66663 830
1042.33337 935.33331
1038.33337 1043.33331
1231.66663 939.33331
1014 1141
1247 945
1116 1020
1180.33325 981
1440 1121
1488 1050
1491 920
1369 926
1607 1030
1764 1099
1862 1129
1640 951
1864.33325 758
1584.33325 888
1676 847
1768 796
1983.33325 776
2065.33325 832
2123 924
2056.33325 1025
1968 1081
1637 1190.33331
1424.66663 1216.33331
1219.33337 1212.33331
ID=gdr18_14_LWm_PK15_DRA
SCALE=141.1152617

LM=42
620 779
584 755
546.66669 800.33337
518.66669 839
460 912.33337
512 992.33331
544 1027
582.66669 1068.33331
614.66669 1045.66669
685.33331 1059
866.66669 1145.66669
873.33331 675
692 757.66663
718.66669 904.33337
924 785.66663
929.33331 907
924 1016.33331
1110.66663 915
897 1117
1128 927
997 995
1064 955
1339 1103
1383 1029
1401 903.66675
1265 906
1499 1013
1653 1090
1766 1130
1537 947
1797 736
1501 865.66675
1595 824
1698 773
1912 761.66675
2005 836.66675
2050 940
1981 1040.66669
1885 1096
1545 1175.66669
1331.66663 1198.66669
1109 1189
ID=gdr18_15_LWm_PK15_DRA
SCALE=141.1525183

LM=42
713.33331 874.66663
678.66669 856
644 898.66663
610.66669 937.33331
558.66669 1017.33331
608 1092
640 1122.66669
680 1165.33331
718.66669 1142.66669
798.66669 1156
969.33331 1217.33331
974.66669 797.33337
800 864
828 1002.66669
1025.33337 912
1020 1002.66669
1017.33331 1109.33331
1178.66663 1002.66669
994 1201
1195 1006
1082 1071
1137 1036
1377 1172
1419 1101
1423 1008
1305 995
1537 1081
1641 1145
1700 1167
1518 1033
1639.66675 939.33331
1480.66675 982.33331
1533 968
1589 949
1661.66675 970.33331
1673.66675 1006.33331
1680 1048
1692.66675 1084.33331
1702 1124
1539.66675 1238
1353 1261
1176 1260
ID=gdr18_16_SWm_PK15_DRA
SCALE=142.2349183

LM=42
713 818
682.33331 794
642.33331 838
613 870
557 946
609 1024.66669
641 1060.66669
679.66669 1103.33331
714.33331 1076.66669
803.66669 1092.66669
965 1160.66669
963.66669 735.33337
802.33331 807.33337
830.33331 950
1014.33331 839.33337
1015.66669 947.33331
1009 1052.66669
1187.66663 946
985 1142
1189 960.66669
1071 1022.66669
1125 987.66669
1388 1115
1425 1044
1421 945
1305 948
1520 1023
1633 1080
1686 1094
1532 978
1599 896.66675
1469 928.66669
1513 915
1555 906
1627 919.66669
1643 950.66669
1660 986
1671 1017.66669
1683 1050
1527 1176
1339 1199
1162 1198
ID=gdr18_18_SWm_PK15_DRA
SCALE=141.3807983

LM=42
613 762
583 742
548 779
512 814
461 884
512 956
548 983
583 1021
611 1001
703 1007
845 1057
850 689
698 745
733 868
886 779
885 869
887 962
1034 868
857 1040
1030 895
943 941
990 915
1227 1031.33331
1259.66663 964
1247.66663 882.66663
1137.66663 884.66663
1340.33337 964.66669
1445.66663 1023.33331
1497.66663 1048.66669
1385.66663 919.33331
1487.66663 844.66663
1311.66663 874
1371.66663 860.66663
1432.33337 848
1528.33337 862.66663
1556.33337 891.33337
1573 935.33331
1564.33337 982
1541 1020
1353 1089
1201 1103
1036 1094
ID=gdr18_19_SWm_PK15_DRA
SCALE=141.8176467

LM=42
1099.66663 845.66663
1073 832.33337
1043.66663 861.66663
1002.33331 895
949 965.66669
998.33331 1032.33331
1035.66663 1057.66669
1070.33337 1091
1095.66663 1075
1173 1105.66669
1323.66663 1157.66669
1338.33337 768.33337
1181 823
1209 959
1385 877.66663
1378.33337 961.66669
1377 1053.66669
1537 964.33331
1348 1139
1524 989
1433 1036
1486 1006
1715 1133.66669
1753 1066
1746 980
1639 972
1839 1047
1951 1119
1984 1140
1861 1004
1949.33325 955
1801.33325 964.33337
1852 958
1903.33325 947.66669
1967.33325 981.66669
1972 1012.33337
1968 1043.66669
1981.33337 1074
1988 1104
1842 1204
1681 1216
1530 1201
ID=gdr10_01_SWm_gh_DRA
SCALE=139.39

LM=42
945.66669 913.33325
916.33331 897.33337
881.66669 937.33331
845.66669 972
793.66669 1041.33331
848.33331 1109.33331
895 1144
929.66669 1174.66669
952.33331 1160
1051 1172
1211 1236
1201.66663 825.33337
1039 896
1077.66663 1032
1260.33337 933.33331
1261.66663 1026.66669
1264.33337 1116
1420.33337 1021.33331
1235 1208
1424.33337 1036
1327 1096
1381.66663 1057.33331
1541 1190
1571 1134
1651 1014
1544 1013
1737 1086
1898 1153
1951 1178
1803 1045
1945 927
1729 991
1803 972
1876 945
1986 961
2026 993
2051 1046
2053 1109
2019 1154
1794 1238
1608 1263
1444 1263
ID=gdr10_02_SWm_gh_DRA
SCALE=139.39

LM=42
919.33331 725.66663
895.33331 711
867.33331 739
827.33331 769.66663
772.66669 835
819.33331 900.33337
856.66669 931
886 963
910 948.33331
992.66669 968.33331
1132.66663 1031
1139.33337 661.66663
999.33331 716.33337
1019.33331 844.33337
1184.66663 760.33337
1188.66663 847
1188.66663 929.66669
1336.66663 841.66663
1160 1011
1355 856
1250 916
1308 881
1465 1012
1529 942
1557 842
1454 843
1632 918
1748 987
1787 1006
1662 874
1737 815
1603.66675 833
1648 825
1696 818
1762.66675 836
1773.66675 866
1782 899
1789 933
1794 967
1648 1064
1488 1080
1323 1068
ID=gdr10_03_SWm_gh_DRA
SCALE=139.39

LM=42
925 809
899.66669 791.66663
867.66669 827.66663
817 861
753 946.33331
819.66669 1041
869 1070.33331
901 1106.33331
923.66669 1089
1013 1121
1193 1199.66669
1210.33337 717
1018.33331 790.33337
1045 955.66669
1255.66663 839.66663
1255.66663 955.66669
1254.33337 1074.33331
1445 959.66669
1225 1175.33331
1453 982
1322.33337 1044.66669
1390.33337 1006
1625 1170
1703.66663 1090
1710.33337 967.33331
1583.66663 970
1813 1068.66669
1981 1170
2059.66675 1207.33331
1871 1012
2100 865
1808 933.33331
1907 906
2008 873
2159 911.33325
2192 981.33331
2219 1051.33331
2222 1126
2157 1177
1853 1253
1648 1268
1431 1252
ID=gdr10_04_SWf_gh_DRA
SCALE=139.39

LM=42
876 771
850.66669 757.66663
821.33331 791
778.66669 819
717.33331 897.66663
777.33331 977.66669
818.66669 1003
850.66669 1032.33331
874.66669 1019
961.33331 1029.66669
1089.33337 1083
1081.33337 701.66663
952 759
977.33331 895
1120 801.66663
1098.66663 899
1122.66663 981.66669
1230.66663 889.66663
1105 1061
1302.33325 933
1185.33325 982
1246.33325 954
1431 1090
1520 1037
1506 942
1408 928
1592 1021
1698.33325 1068
1707 1074
1622 982
1674.33325 953
1555.33325 936
1595 941
1638 945
1696.33325 967
1711.33325 984
1726.33325 1005
1744.33325 1025
1733.33325 1050
1592.33325 1136
1431 1149
1267 1132
ID=gdr10_05_SWf_gh_DRA
SCALE=139.39

LM=42
978.66669 760
949.33331 744
918.66669 781.33337
866.66669 816
798.66669 908
864 1000
912 1029.33331
945.33331 1066.66669
972 1050.66669
1077.33337 1073.33331
1262.66663 1153.33331
1269.33337 665.33337
1080 742.66663
1117.33337 908
1328 794.66663
1325.33337 908
1320 1022.66669
1501.33337 909.33337
1292 1132
1532 929
1395 992
1462.66675 955.33331
1687 1122
1764 1039
1768 927
1648 919
1883 1013
2026 1084
2090.66675 1114.33331
1890 944
2056 835
1841.66675 900.33325
1914 878
1986 849
2097 868
2121 910
2136 965
2137.66675 1017.33331
2134.66675 1072.33331
1910.66675 1186
1710.66675 1214
1503 1205
ID=gdr10_06_SWf_gh_DRA
SCALE=139.39

LM=42
934 828
907.33331 814.66663
874 849.33337
835.33331 888
783.33331 957.33331
835.33331 1024
872.66669 1048
908.66669 1088
935.33331 1069.33331
1028.66663 1090.66669
1200.66663 1158.66669
1198 729.33337
1027.33337 812
1060.66663 942.66669
1250 849.33337
1252.66663 944
1250 1038.66669
1414 941.33331
1214 1138
1432 950
1310.33325 1010.66669
1371.33325 974.66669
1596 1126
1669 1048
1663 935
1546 936
1753 1030
1903 1114
1988 1158
1798 968
2026 780
1750.33325 896.66675
1839 856
1929 810
2131 817
2226.33325 872.66675
2285 967
2224 1069
2120 1127
1794.33325 1197.33337
1608.66663 1213.66669
1418 1200.33331
ID=gdr10_07_LWm_gh_DRA
SCALE=139.39

LM=42
1000 774.33337
969.33331 753
936 791.66663
884 829
816 914.33337
885.33331 1001
936 1031.66669
973.33331 1067.66669
1000 1046.33331
1094.66663 1075.66669
1270.66663 1154.33331
1277.33337 673
1090.66663 755.66663
1126.66663 911.66663
1333.33337 794.33337
1333.33337 914.33337
1332 1029
1521.33337 914.33337
1299 1124
1533 932.33331
1397 1003.33331
1464 963.33331
1691 1125
1756 1046
1761 931
1646 921
1878 1017
2038 1095
2096 1125.33331
1910 951
2104 792
1854 894.33325
1938 857.33325
2020 819
2181 813
2238 866.33325
2276 939
2266 1030.33331
2195 1084
1904 1185
1706.66663 1213
1508 1205
ID=gdr10_08_SWf_gh_DRA
SCALE=139.39

LM=42
920.66669 955
892.66669 936.33331
858 973.66669
812.66669 1008.33331
747.33331 1095
811.33331 1187
863.33331 1216.33331
903.33331 1252.33331
935.33331 1228.33331
1032.66663 1260.33331
1196.66663 1331
1198 865.66663
1016.66669 944.33331
1060.66663 1096.33331
1244.66663 981.66669
1251.33337 1101.66669
1246 1209.66669
1430 1095
1218 1304
1432 1121
1317 1183
1374.33325 1147
1608 1296
1675.33325 1221
1682 1107
1558 1105
1822 1202
1938 1278
1976 1302
1806 1139
1875 1094
1736.33325 1095
1781 1093
1829.33325 1091
1907.33325 1116
1929.33325 1145
1950.33325 1178
1967.33325 1213
1984 1253
1818.33325 1366.66663
1625 1386.33344
1429 1372.00012
ID=gdr10_09_SWf_gh_DRA
SCALE=139.39

LM=42
871.33331 965.66669
842 949.66669
808.66669 983
776.66669 1012.33331
723.33331 1083
776.66669 1152.33331
811.33331 1180.33331
846 1219
874 1200.33331
966 1221.66669
1130 1287
1130 883
963.33331 945.66669
990 1084.33331
1174 992.33331
1171.33337 1083
1176.66663 1173.66669
1335.33337 1083
1146.66663 1258.33331
1324.66663 1095.66669
1230.66663 1151
1277.66663 1119.66669
1504 1241.66669
1541.33337 1177
1562 1073.66669
1446.66663 1074.33331
1638 1146.33331
1774 1195
1827.33325 1217.66669
1673.33337 1097
1801.33325 1008.33331
1625.66663 1049.66669
1686 1034.33331
1746.66663 1016.33331
1833.33325 1031.66669
1851.33325 1063.66669
1860.33325 1104.33331
1856.66675 1141
1845.6665 1179
1671.33325 1293
1500 1320
1327 1319
ID=gdr10_10_SWm_gh_DRA
SCALE=139.39

LM=42
902.33331 693.66663
875.66669 672.33337
842.33331 709.66663
791.66669 747
725 821.66663
786.33331 909.66663
835.66669 936.33331
867.66669 972.33331
891.66669 947
985 976.33331
1122.33337 1039
1135.66663 613.66663
986.33331 676.33337
1007.66669 825.66663
1179.66663 721.66663
1173 828.33337
1178.33337 923
1350.33337 824.33337
1142 1017
1346 838
1233 903
1292 867
1487 1029
1571 947
1577 834
1464 823
1686 908
1829 975
1861 986
1705 869
1744 810
1626 818
1667 812
1708 813
1776 827
1799 854
1819 882
1839 910
1860 942
1713 1080
1527 1102
1343 1091
ID=gdr10_11_SWf_gh_DRA
SCALE=139.39

LM=42
957 804
926.33331 782.66663
897 817.33337
855.66669 848
805 912
855.66669 982.66669
895.66669 1012
930.33331 1049.33331
957 1029.33331
1033 1042.66669
1174.33337 1108
1175.66663 726.66663
1019.66669 790.66663
1053 916
1228 835
1223 916
1229 1001
1380 918
1202.66663 1084.66669
1374 926
1282.66663 978.66669
1327.33337 948.66669
1508.66663 1086.66669
1585.33337 1012.66669
1580 918
1479 916
1664.66663 992
1788.66663 1052
1810.66675 1069.33331
1672.66663 949.33331
1772.66663 868.66663
1628.66675 901.33337
1677.33337 888.66663
1724.66663 873.33337
1800.66663 891.33337
1812 923.33331
1820 960
1826 994.66669
1828.66663 1030.66669
1666 1135
1502 1154
1351 1146
ID=gdr10_13_SWm_gh_DRA
SCALE=139.39

LM=42
901.33331 851
873.33331 832.33337
836 864.33337
796 896.33337
741.33331 965.66669
794.66669 1035
836 1068.33331
874.66669 1100.33331
904 1080.33331
965.33331 1109.66669
1129.33337 1183
1129.33337 751
965.33331 832.33337
988 968.33331
1182.66663 869.66663
1178.66663 967
1178.66663 1067
1340 967
1141 1162
1355 979
1242.33325 1041
1300.33325 1006
1560 1150
1633 1063
1595 952
1473 962
1712 1057
1841 1137
1925 1167
1721 995
1958 790
1691 916
1772 874
1864 826
2080.33325 816
2176.33325 877
2234 975
2155.33325 1071
2050.33325 1130
1728.33337 1213.66669
1545.66663 1231
1351 1221.66669
ID=gdr10_19_LWm_gh_DRA
SCALE=139.39

LM=42
1071 814.66663
1040.33337 797.33337
1012.33331 833.33337
972.33331 876
919 945.33331
973.66669 1009.33331
1011 1038.66669
1040.33337 1074.66669
1072.33337 1054.66669
1145.66663 1070.66669
1293.66663 1125.33331
1296.33337 724
1136.33337 796
1172.33337 924
1344.33337 829.33337
1344.33337 924
1343 1016
1496.33337 920
1313 1104
1506 938
1402 992
1458 962
1674 1104
1746 1030
1738 921
1621 923
1828 1015
1967 1091
2025 1131
1884 961
2050 811
1818 895
1893 869
1974 834
2145 835
2222 892
2259 982
2214 1062
2136 1108
1859.66675 1172.66681
1691.66675 1189.00012
1509 1176.33331
ID=gdr10_27_LWm_gh_DRA
SCALE=139.39

LM=42
985.66669 890.33337
951 871.66663
920.33331 905
876.33331 934.33331
820.33331 1003.66669
872.33331 1078.33331
916.33331 1111.66669
951 1146.33331
976.33331 1130.33331
1053.66663 1149
1207 1214.33331
1211 817
1056.33337 879.66663
1084.33337 1013
1265.66663 923.66669
1261.66663 1017
1259 1106.33331
1412.33337 1017
1225 1192
1415 1035
1311.33325 1087.33331
1364 1060
1583 1187
1633 1118
1635 1023
1527 1022
1708 1100
1846 1185
1894 1217
1739 1058
1933 913
1707.33325 996
1781 967
1858 936
2032.33325 939
2092.33325 993
2121 1072
2071 1148
1994.33325 1190
1741.33325 1252
1580 1261
1413 1252
ID=gdr10_28_LWm_gh_DRA
SCALE=139.39

LM=42
906.66669 659
880 641.66663
849.33331 675
820 709.66663
770.66669 773.66663
820 844.33337
849.33331 871
881.33331 907
906.66669 891
974.66669 919
1120 992.33331
1124 565.66663
972 643
993.33331 776.33337
1172 679
1173.33337 777.66663
1172 879
1341.33337 779
1156.33337 972.66669
1364.33337 786
1237.66675 850.66663
1301 815.33325
1548 954
1607 874
1610 770
1488 770
1704 859
1868 942
1954 983
1741 786
1992.66675 590.33325
1702.66675 713.33325
1802 667
1888.66675 623.33325
2110.66675 614.33325
2218.66675 676.33325
2272 786
2190.66675 887.33325
2081.66675 943.33331
1765.33337 1023
1561.33337 1041.33337
1361.33337 1028.33331
ID=gdr10_32_LWm_gh_DRA
SCALE=139.39

LM=42
842 613
817 595
777 628
729 661
660 739
719 828
762 867
802 906
829 889
908 927
1087 1019
1110 516
917 599
945 761
1170 651
1164 772
1153 894
1359 781
1121 997
1382 801
1234 867
1309 831
1553 1023
1652 937
1673 793
1532 786
1773 918
1940 1026
2054 1089
1860 860
2123 651
1785 752
1893 718
2005 681
2254 686
2359 769
2407 893
2321 996
2199 1056
1834 1122
1604 1122
1370 1098
ID=gdr10_38_LWf_gh_DRA
SCALE=139.39

LM=42
857.33331 869.33337
825.33331 852
790.66669 890.66663
745.33331 918.66663
674.66669 1008
742.66669 1101.33331
792 1133.33331
829.33331 1173.33331
856 1152
950.66669 1182.66669
1125.33337 1256
1137.33337 781.33337
950.66669 861.33337
986.66669 1016
1196 906.66663
1197.33337 1021.33331
1188 1134.66669
1374.66663 1022.66669
1157.33337 1236
1366.66663 1044
1257.33337 1102.66669
1314 1068
1539.66663 1230.66669
1622.33337 1144
1618.33337 1022.66669
1501 1022.66669
1738.3335 1102.66669
1877 1165.33331
1939.66675 1200
1747.66675 1057.33331
1821 970.66669
1672.33337 1001.33331
1721 989.33331
1770.3335 976
1863.66675 988
1892.33325 1021.33331
1918.3335 1061.33331
1939.66675 1097.33331
1951.66675 1144
1777 1285.33331
1586.33337 1321.33331
1370.33337 1317.33331
ID=gdr11_01_SWf_gh_DRA
SCALE=139.39

LM=42
618.33331 842
589 826
554.33331 858
513 888.66663
450.33334 972.66669
509 1056.66669
551.66669 1083.33331
590.33331 1124.66669
618.33331 1100.66669
723.66669 1122
874.33331 1190
878.33331 756.66663
718.33331 828.66663
753 971.33331
922.33331 862
921 972.66669
922.33331 1076.66669
1089 967.33331
892 1160
1084 989
974.33337 1055
1031.33337 1020
1145.66663 1189.33331
1214.66663 1113.33331
1306.66663 982.66669
1202.66663 974.66669
1418.66663 1058.66669
1568 1133.33331
1596 1160
1441.33337 1017.33331
1517.33337 946.66669
1360.33337 972
1413.33337 960
1465.33337 950.66669
1549.66675 969.33331
1565.66675 1006.66669
1589.33337 1042.66669
1597.66675 1080
1602.66663 1120
1440.33337 1234.33337
1254.66663 1254.66669
1073.33337 1236
ID=gdr11_02_SWf_gh_DRA
SCALE=139.39

LM=42
772.66669 875
743.33331 860.33337
712.66669 893.66663
667.33331 925.66669
600.66669 1012.33331
668.66669 1100.33331
714 1128.33331
748.66669 1157.66669
776.66669 1139
876.66669 1157.66669
1042 1229.66669
1046 777.66663
880.66669 853.66663
906 1001.66669
1094 896.33337
1090 1003
1098 1107
1272.66663 1003
1045 1202
1273 1023
1157.66675 1082.66669
1214 1051
1453 1194
1508 1121
1522 1002
1404 1001
1628 1088
1755 1152
1840 1197
1660 1043
1725 961
1572.66675 986.66669
1625 979
1673 968
1771.66675 985.66669
1803.66675 1017.66669
1831.66675 1051.66669
1859.66675 1093.66669
1867.66675 1145.66669
1654.66675 1259
1463 1287
1265 1280
ID=gdr11_03_SWf_gh_DRA
SCALE=139.39

LM=42
969.33331 803
937.33331 785.66663
905.33331 820.33337
864 855
808 927
864 997.66669
910.66669 1027
946.66669 1061.66669
977.33331 1040.33331
1052 1063
1222.66663 1129.66669
1212 705.66663
1040 785.66663
1084 924.33331
1266.66663 815
1265.33337 919
1270.66663 1015
1430.66663 912.33337
1231.33337 1099.66669
1434 923.66669
1327.33337 985
1384.66663 947.66669
1600.66663 1085
1667.33337 1001
1659.33337 902.33337
1551.33337 903.66663
1758 977
1894 1025
1951.33337 1046.33331
1791.33337 930.33331
1912.66663 845
1726 886
1788.66663 871.66663
1847.33337 854
1952.66663 863.66663
1979.33337 887.66663
1995.33337 925
2008.66663 969
1990 1011.66669
1792.66675 1122
1610 1159.33337
1427.33325 1160.66669
ID=gdr11_04_SWm_gh_DRA
SCALE=139.39

LM=42
913 801
887 782
848 815
818 838
760 907
808 984
836 1018
873 1056
903 1037
1027 1064
1182 1143
1192 741
1043 798
1067 935
1242 855
1240 945
1233 1042
1398 948
1208 1113
1394 963
1292 1017
1344 986
1562 1118
1629 1039
1611 953
1507 949
1700 1024
1804 1081
1843 1101
1723 972
1803 901
1668 940
1714 924
1759 907
1833 923
1840 956
1842 993
1845 1028
1850 1060
1696 1176
1524 1194
1359 1178
ID=gdr11_05_SWm_gh_DRA
SCALE=139.39

LM=42
805 970.33331
777 953
738.33331 981
685 1022.33331
618.33331 1106.33331
685 1193
738.33331 1231.66669
774.33331 1266.33331
802.33331 1246.33331
917 1274.33331
1086.33337 1338.33331
1082.33337 870.33337
898.33331 950.33331
943.66669 1107.66669
1135.66663 985
1145 1101
1138.33337 1217
1319.66663 1098.33331
1100 1315
1339 1111
1204 1183
1268 1142
1517 1306
1594 1211
1591 1098
1463 1098
1692 1188
1864 1264
1901 1283
1697 1150
1774 1062
1641.33325 1080.33331
1686 1071
1729 1063
1811.33325 1086.33331
1832.33325 1118.33331
1856 1160
1872.33325 1197.33331
1891.33325 1235.33331
1726.33325 1371
1508 1391
1288 1379
ID=gdr11_06_SWf_gh_DRA
SCALE=139.39

LM=42
955 960.66669
925 944.66669
893.66669 970
837.66669 999.33331
765.66669 1088.66669
832.33331 1179.33331
885.66669 1218
920.33331 1250
947 1236.66669
1039 1258
1219 1358
1241.66663 878
1057.66663 951.33331
1088.33337 1115.33331
1296.33337 1003.33331
1291 1122
1284.33337 1232.66669
1473.66663 1131.33331
1241 1332
1460 1152
1345.66675 1217
1406.66675 1184
1624 1335
1701 1261
1713 1145
1593 1137
1802 1239
1936 1310
2003 1343
1859 1183
1932 1089
1767.66675 1124
1824 1112
1877 1098
1990.66675 1111
2038.66675 1145
2065.66675 1192
2080.66675 1252
2064.66675 1311
1835.33325 1402
1622.66663 1426
1437.33337 1407.33331
ID=gdr11_08_SWf_gh_DRA
SCALE=139.39

LM=42
1083 884.33337
1052.33337 867
1021.66669 900.33337
981.66669 929.66669
923 992.33331
972.33331 1064.33331
1015 1100.33331
1044.33337 1128.33331
1071 1112.33331
1155 1140.33331
1303 1203
1311 819
1161.66663 877.66663
1193.66663 1007
1351 928.33331
1348.33337 1016.33331
1345.66663 1097.66669
1495 1017.66669
1315 1180
1507 1025
1408 1074
1455 1048
1640 1176
1697 1112
1696 1015
1598 1014
1794 1085
1885 1136
1926 1155
1807 1045
1866 991
1740 1008
1784 1001
1824 997
1891 1010
1901 1037
1912 1065
1922 1092
1922.33325 1121.33331
1794.33325 1225
1631.66663 1246.66669
1482.33337 1236
ID=gdr11_09_SWm_gh_DRA
SCALE=139.39

LM=42
930 646
899.33331 632.66663
866 660.66663
808.66669 702
739.33331 792.66663
806 874
858 900.66663
895.33331 939.33331
922 920.66669
1019.33331 946
1192.66663 1019.33331
1200.66663 559.33337
1026 630
1070 782
1258 688.66663
1250 783.33337
1254 894
1426 794
1217 992
1414 816
1311.33325 872.33325
1362.33325 841.33325
1600 989
1628.33325 925.33331
1647 820
1541 805
1768 893
1915.33325 972.33331
1953 992
1798 851
1850 796
1704.33325 800.33325
1755 797
1806 793
1878.33325 819.33325
1893.66675 850.66663
1909 881
1928.33325 910.66663
1949.33325 942.33331
1789.33325 1064.66669
1589 1079.66669
1393 1069
ID=gdr11_10_SWf_gh_DRA
SCALE=139.39

LM=42
1079.33337 843
1051.33337 828.33337
1019.33331 861.66663
979.33331 897.66663
927.33331 967
984.66669 1035
1024.66663 1064.33331
1059.33337 1099
1082 1081.66669
1160.66663 1093.66669
1314 1157.66669
1311.33337 756.33337
1148.66663 835
1196.66663 960.33331
1360.66663 859
1363.33337 957.66669
1363.33337 1049.66669
1515.33337 957.66669
1332 1132
1516 965
1421.33325 1024.66669
1469.33325 990.66669
1658 1122
1724 1045
1710 950
1615 951
1803.33325 1021.66669
1935 1071
1982 1091
1830 979
1924 899
1767.33325 933.66669
1822 921
1875 906
1966.33325 912.66675
1997.33325 934.66669
2020 970
2027.33325 1012.66669
2011 1054
1848.33325 1157
1680 1191
1520 1187
ID=gdr11_11_SWm_gh_DRA
SCALE=139.39

LM=42
988.33331 742
955 723.33337
921.66669 754
868.33331 784.66663
800.33331 870
861.66669 962
916.33331 1003.33331
956.33331 1042
980.33331 1024.66669
1079 1046
1265.66663 1131.33331
1272.33337 662
1087 730
1129.66663 892.66663
1332.33337 783.33337
1331 900.66663
1328.33337 1010
1505.66663 903.33337
1287 1109
1504 917
1384.33325 984.33331
1441.33325 948.33331
1662 1104
1757 1019
1758 901
1636 900
1870 987
2010 1054
2071 1100
1889 929
1980 849
1816.33325 882.33325
1868 871
1926 855
2017.33325 872.33325
2039.33325 911.33325
2062.33325 950.33331
2081.33325 993.33331
2089 1046
1900.33325 1168.33331
1689.33337 1194.33331
1488 1181
ID=gdr11_12_SWf_gh_DRA
SCALE=139.39

LM=42
869 824.33337
842.33331 808.33337
806.33331 841.66663
758.33337 875.66638
707.66669 943
758.33331 1012.33331
805 1045.66669
838.33331 1076.33331
863.66669 1060.33331
946.33331 1091
1099.66663 1149.66669
1109 755
953 816.33337
981 947
1150.33337 864.33337
1145 949.66669
1141 1044.33331
1301 959
1103.66663 1123
1295.66663 970.33331
1194.33337 1022
1242.33337 990.66669
1431.66663 1125
1504.33337 1053
1495.66663 961
1405.66663 960.33331
1587 1032.33331
1709.66663 1096.33331
1765 1121
1621 979.66669
1727.66663 919.66669
1555.66675 947.33337
1610.33337 938.33331
1671.66663 925.66669
1757.66675 936.66669
1771 969.33337
1779.66675 1007
1786.33325 1044.66669
1785 1083.33337
1616.33337 1178.66669
1438.33337 1193.66669
1267.66663 1183
ID=gdr11_13_SWm_gh_DRA
SCALE=139.39

LM=42
818.66669 934.33331
792 922.33331
756 955.66669
720 985
652 1073
714.66669 1158.33331
749.33331 1186.33331
782.66669 1222.33331
805.33331 1205
938.66669 1229
1110.66663 1317
1122.66663 831.66663
949.33331 918.33337
970.66669 1071.66669
1176 953
1178.66663 1071.66669
1169.33337 1195.66669
1366.66663 1073
1125 1293
1380.33337 1085
1239 1164
1306 1121
1577 1290
1628 1207
1639 1063
1514 1068
1754 1176
1926 1260
2066 1312
1780 1095
2081 862
1744 1013
1844 964
1960 906
2224 889
2342 953
2421 1073
2337 1200
2217 1265
1848 1367
1606 1395
1376 1379
ID=gdr11_23_LWf_gh_DRA
SCALE=139.39

LM=42
724.66669 831
688.66669 813.66663
654 852.33337
623.33331 889.66663
571.33331 965.66669
622 1048.33331
652.66669 1079
694 1123
727.33331 1097.66669
820.66669 1119
1002 1200.33331
1006 744.33337
814 827
851.33331 967
1063.33337 859
1062 965.66669
1060.66663 1080.33331
1240.66663 971
1072.33325 1181.33331
1253.33325 977.33331
1118.33325 1047.33331
1187.33325 1008.33331
1468 1164
1516 1093
1533 954
1398 957
1658 1070
1820 1148
1930 1184
1675 996
1948 765
1637 914
1732 868
1839 807
2079.33325 785.33325
2189.33325 842.33325
2253 957
2174.33325 1072.33331
2059 1138
1707 1239.66669
1493.66663 1267.66663
1272 1261
ID=gdr16_01_LWm_PK15_DRA
SCALE=137.1641183

LM=42
752 800.66663
717.33331 783.33337
674.66669 827.33337
644 855.33337
594.66669 938
648 1019.33331
676 1047.33331
716 1095.33331
745.33331 1070
828 1094
1013.33331 1180.66669
1014.66669 710
834.66669 791.33337
868 940.66669
1068 822
1068 946
1068 1059.33331
1257.33337 944.66669
1092.66675 1161.66669
1268 960.66669
1147.33337 1031
1209.33337 994
1472 1136.66669
1532 1058
1544 934
1412 940.66669
1646.66675 1042
1810.66675 1110
1912 1156.66669
1665.3335 976.66669
1961.3335 754
1648.66675 892
1741.3335 847
1848 793.66663
2086 789.33337
2178 848
2226.66675 957.66669
2141.33325 1067
2038.66675 1119
1720.66675 1200
1516 1226
1296 1228
ID=gdr16_02_LWm_PK15_DRA
SCALE=137.6774217

LM=42
814.66669 719
780 695
742.66669 735
714.66669 771
666.66669 844.33337
712 917.66663
741.33331 947
781.33331 988.33331
808 967
945.33331 984.33331
1122.66663 1059
1118.66663 617.66663
945.33331 697.66663
977.33331 843
1181.33337 731
1181.33337 833.66663
1176 953.66669
1344 832.33337
1204 1037
1371 844
1238.66675 920
1301.66675 878
1559 1012
1615 946
1634 827
1501 826
1722 929
1888 1023
1991 1071
1774 865
2060 681
1737.66675 789
1840 752
1953 710
2177.66675 719
2279.66675 790
2329 893
2239.66675 998
2122 1046
1790 1096
1591.33337 1108
1379.33337 1100
ID=gdr16_03_LWm_PK15_DRA
SCALE=138.058705

LM=42
750 926
715.33331 907.33337
678 947.33331
655.33331 979.33331
606 1055.33331
662 1126
684.66669 1160.66669
726 1202
755.33331 1178
830 1203.33331
1002 1279.33331
994 827.33337
820.66669 912.66663
862 1052.66669
1056.66663 948.66669
1052.66663 1051.33331
1055.33337 1163.33331
1250 1050
1074 1257
1243 1061
1118 1130
1180 1089.33331
1450 1223
1505 1147
1499 1026
1367 1038
1607 1124
1775 1205
1885 1240
1644 1053
1926 846.33325
1609 980.33331
1698 937
1804 887
2033 879.33325
2117 936.33331
2175 1052
2112 1153.33331
2006 1208
1706 1283
1510 1309
1288 1315
ID=gdr16_04_LWm_PK15_DRA
SCALE=137.578995

LM=42
665.66669 835.66663
632.33331 817
593.66669 853
563 889
507 969
560.33331 1039.66669
591 1071.66669
632.33331 1117
663 1094.33331
763 1111.66669
945.66669 1191.66669
944.33331 758.33337
768.33331 830.33337
795 974.33331
996.33331 870.33337
993.66669 973
989.66669 1081
1165.66663 971.66669
1008 1174
1182 996
1053 1054
1119 1022
1365 1166
1429 1098
1438 989
1304 984
1530 1090
1675 1176
1806 1218
1572 1027
1872 832
1543 951
1645 912
1760 866
1980 867
2077 930
2119 1047
2041 1136
1939 1184
1614 1247
1424 1257
1202 1247
ID=gdr16_05_LWm_PK15_DRA
SCALE=137.7864983

LM=42
796 824.33337
762.66669 804.33337
722.66669 841.66663
682.66669 872.33337
609.33331 957.66669
674.66669 1043
713.33331 1084.33331
754.66669 1128.33331
782.66669 1111
877.33331 1129.66669
1066.66663 1241.66669
1080 740.33337
886.66669 823
926.66669 976.33331
1136 864.33337
1138.66663 993.66669
1134.66663 1120.33331
1340 999
1121.33337 1229
1349.33337 1018.33331
1209.33337 1086.33331
1283 1042
1582.66663 1214.33331
1657.33325 1130.33331
1652 997
1508 997
1776 1111.66669
1937.33325 1207.66669
2068 1261
1810.6665 1037
2093.33325 813
1771 949
1877.33325 902.33337
1986.6665 846.33337
2238.66675 845.66663
2353.66675 916.33337
2416 1048.33331
2326.66675 1159
2210.66675 1221.66669
1834.33325 1302
1604.33325 1320
1354 1308
ID=gdr16_07_LWf_PK15_DRA
SCALE=137.8012317

LM=42
854.66669 908.33337
820 885.66663
781.33331 920.33331
738.66669 943
662.66669 1024.33331
721.33331 1116.33331
762.66669 1159
804 1205.66669
833.33331 1187
940 1225.66669
1128 1329.66669
1138.66663 832.33337
952 903
984 1068.33331
1189.33337 959
1185.33337 1092.33331
1181.33337 1207
1377.33337 1087
1185.66663 1315
1400.33337 1108.33331
1260.33337 1180.33331
1333.66663 1139
1620.33337 1283
1671 1209.66669
1692.3335 1077.66669
1547.66675 1086.66669
1815 1185.66669
1975 1269.66669
2109.66675 1308.33331
1851 1113.66669
2115 864.33337
1803.66675 1026.66669
1901.66675 975
2006.33325 913.33337
2255.66675 882.66675
2365 944
2433.66675 1051
2365.66675 1179
2255 1257.66669
1872.66675 1357
1648 1379
1408 1375
ID=gdr16_09_LWf_PK15_DRA
SCALE=137.87272

LM=42
943.33331 801
911.33331 779.66663
868.66669 819.66663
836.66669 862.33337
763.33331 953
828.66669 1047.66669
863.33331 1082.33331
906 1123.66669
939.33331 1098.33331
1068.66663 1118.33331
1240.66663 1199.66669
1243.33337 698.33337
1067.33337 785
1102 943.66669
1303.33337 818.33337
1299.33337 946.33331
1296.66663 1071.66669
1503.33337 949
1290 1173
1502 969
1369 1041
1438 1000
1735 1150
1774 1072
1771 948
1643 955
1894 1037
2042 1107
2121 1139
1918 982
2017 890
1841.33325 927.66669
1899 912
1966 894
2059 913
2084.33325 947.66669
2108 989
2128.33325 1030.66669
2140.33325 1083.66669
1914.66675 1222
1690.33337 1251.66669
1491.66663 1246.33331
ID=gdr16_13_SWf_PK15_DRA
SCALE=137.8147467

LM=42
668.66669 897.33337
635.33331 874.66663
599.33331 914.66663
571.33331 942.66669
518 1014.66669
571.33331 1096
598 1125.33331
636.66669 1170.66669
672.66669 1145.33331
750 1172
916.66669 1249.33331
924.66669 829.33337
751.33331 889.33337
794 1034.66669
974 941.33331
974 1042.66669
970 1140
1131.33337 1045.33331
982 1232
1139 1060
1027 1115
1085 1080.33331
1320 1201
1360 1144
1359 1044
1256 1046
1448 1126
1577 1188
1676 1209
1468 1075
1683 907
1441 1014
1512 979
1601 935
1763 924.33331
1823 976
1852 1046
1818 1126
1758 1170.33331
1514 1254
1342 1284
1162 1284
ID=gdr16_15_SWm_PK15_DRA
SCALE=137.9108617

LM=42
703.66669 974.66669
666.33331 958.66669
634.33331 1000
601 1053.33331
545 1142.66669
602.33331 1212
643.66669 1229.33331
681 1262.66669
719.66669 1237.33331
813 1229.33331
986.33331 1281.33331
974.33331 861.33337
795.66669 957.33331
837 1065.33331
1026.33337 945.33331
1031.66663 1057.33331
1034.33337 1166.66669
1206.33337 1056
1038.33337 1266.66669
1218.33337 1077.33331
1098.33337 1137.33331
1159.66663 1100
1393 1242.66669
1435.66663 1178.66669
1430.33337 1074.66669
1334.33337 1065.33331
1553 1156
1678.33337 1240
1731.66663 1265.33331
1569 1113.33331
1642.33337 1053.33331
1484 1065.33331
1536 1056.33331
1592 1051
1673 1082.33331
1687 1115.33331
1704 1153
1715 1187
1728 1224
1565 1326
1385 1334
1211 1328
ID=gdr16_16_SWm_PK15_DRA
SCALE=138.47033

LM=42
882.33331 656.33337
851.66669 636.33337
807.66669 680.33337
779.66669 723
727.66669 805.66663
781 876.33337
811.66669 899
855.66669 943
890.33331 917.66663
978.33331 919
1161 961.66669
1143.66663 545.66663
970.33331 627
1010.33331 757.66663
1201 641.66663
1198.33337 745.66663
1203.66663 857.66663
1378.33337 755
1217 951
1381 765
1268 830
1328 790
1566 934
1613 867
1622 751
1506 749
1737 836
1864 911
1920 942
1754 789
1836 720
1678.66675 744.66675
1729 733
1784 723
1869 747
1893 778
1910 811
1925.66675 848.66675
1933 893
1756.66675 1005
1564 1021
1384 1017
ID=gdr16_18_SWm_PK15_DRA
SCALE=137.6309767

LM=42
785 876.33337
753 857.66663
715.66669 896.33337
685 935
631.66669 1012.33331
683.66669 1088.33331
713 1121.66669
757 1164.33331
787.66669 1141.66669
870.33331 1159
1042.33337 1235
1045 792.33337
866.33331 872.33337
903.66669 1012.33331
1109 916.33337
1105 1008.33331
1106.33337 1107
1257 1005.66669
1127.66663 1219
1289 1012.33331
1169.66675 1075
1225.66675 1044.33331
1509 1199
1570.33337 1113.66669
1569 997.66669
1433 993.66669
1683.66675 1096.33331
1858.3335 1185.66669
1967.66675 1224.33331
1703.66675 1028.33331
1998 810.66663
1678 950.66669
1779.3335 905.33337
1887.3335 848
2124 841.33337
2224 906.66663
2290 1033.33331
2220 1132
2102 1188
1764 1265
1556 1289
1334 1285
ID=gdr16_20_LWf_PK15_DRA
SCALE=137.8367917

LM=42
641.33331 830
605.33331 808.66663
564 848.66663
530.66669 886
452 970
524 1059.33331
560 1100.66669
605.33331 1143.33331
637.33331 1119.33331
721.33331 1155.33331
924 1252.66669
925.33331 727.33337
724 811.33337
765.33331 976.66669
981.33331 847.33337
978.66669 992.66669
977.33331 1126
1188 988.66669
972 1231.33331
1202.66663 1002
1053.33325 1087
1128 1040.33337
1417.33337 1202
1469.33337 1126
1478.66663 976.66669
1344 980.66669
1606.66663 1091.33331
1777.33337 1180.66669
1901 1214.33331
1639.66663 1013
1911.66663 757
1594.33337 923.66669
1691.66663 873
1799.66663 802
2033 783.33337
2131.6665 842
2198.3335 959.33337
2125 1081
2029 1150.33331
1666 1280
1436 1310
1204 1314
ID=gdr16_22_LWf_PK15_DRA
SCALE=138.6773467

LM=42
762.66669 767.66663
730.66669 747.66663
690.66669 786.33337
656 819.66663
589.33331 906.33337
652 991.66669
685.33331 1038.33331
728 1079.66669
754.66669 1062.33331
822.66669 1085
1025.33337 1211.66669
1021.33331 663.66663
828 757
862.66669 929
1081.33337 803.66663
1081.33337 946.33331
1080 1081
1305.33337 946.33331
1074.66663 1198.33331
1321.33337 958.33331
1164 1043.66669
1246.66663 997
1554.66663 1161
1596 1081
1624 930.33331
1477.33337 935.66669
1752 1051.66669
1941.33325 1134.33331
2097.33325 1181
1781.33325 969
2132 736.66663
1758.6665 882
1865.33325 834
2000 782
2259 767
2364.33325 837.66675
2416 948.66669
2335 1053.66669
2229.33325 1127.33331
1838.33325 1239
1578.33325 1263
1330.33325 1267
ID=gdr16_26_LWf_PK15_DRA
SCALE=138.2823983

LM=42
1140.33337 768.33337
1108.33337 749.66663
1072.33337 787
1035 820.33337
976.33331 897.66663
1031 973.66669
1067 1012.33331
1108.33337 1055
1137.66663 1032.33331
1224.33337 1055
1389.66663 1124.33331
1404.33337 701.66663
1229.66663 763
1257.66663 909.66663
1459 815
1448.33337 920.33331
1444.33337 1020.33331
1611 923
1438 1105
1605 949
1500.33325 998.33331
1551.33325 971.33331
1804 1102
1850 1035
1851 942
1735 937
1949 1019
2064 1077
2120 1106
1970 968
2068 895
1909.33325 925.33331
1960 916
2014 903
2102.33325 919.33331
2123.33325 949.33331
2139 982
2147.33325 1019.33331
2147 1062
1956.33325 1166
1786.66663 1183.66669
1618.66663 1173
ID=gdr16_29_SWm_PK15_DRA
SCALE=138.4735217

LM=42
532 942.33331
496 922.33331
456 959.66669
432 991.66669
376 1069
424 1145
454.66666 1179.66669
498.66666 1223.66669
536 1202.33331
620 1215.66669
788 1286.33331
782.66669 873
614.66669 933
656 1079.66669
837.33331 973
837.33331 1082.33331
836 1169
998.66669 1082.33331
839 1272
1006 1085
898 1148
951 1113
1187 1239
1231 1175
1229 1069
1113 1071
1342 1149
1448 1204
1504 1222
1351 1100
1451 1011.33331
1289 1048
1343 1033
1399 1014
1471 1039.33331
1471 1075.33331
1477 1113
1492 1147
1501 1179
1346.66675 1301
1173.33337 1330.66669
1005.33331 1330.66669
ID=gdr16_34_SWm_PK15_DRA
SCALE=136.9138783

LM=42
1007.33331 869.33337
972.66669 849.33337
938 882.66663
894 921.33331
827.33331 1000
890 1080
934 1117.33331
971.33331 1156
999.33331 1133.33331
1096.66663 1134.66669
1254 1205.33331
1251.33337 798.66663
1098 866.66663
1136.66663 998.66669
1298 897.33337
1295.33337 998.66669
1296.66663 1104
1458 1002.66669
1281.66663 1191.66669
1485 1031.66669
1363.33325 1085.66663
1425.66663 1053.66669
1685 1198.33331
1723.66663 1133.66669
1725 1044.33331
1607.66663 1030.33331
1804.33337 1126.33331
1913.6665 1190.33331
1973.6665 1223.66669
1826.33337 1083.66669
1915.6665 1023.66669
1775.33325 1033.33337
1821.66663 1027.66669
1870.33325 1023.66669
1947.6665 1038.33331
1970.66675 1065.33337
1990.33325 1099.66669
2005 1140.33331
2007.6665 1189.66669
1803 1272.66669
1630.66663 1278
1448 1256.66669
ID=gdr16_35_SWf_PK15_DRA
SCALE=137.5780933

LM=42
630 820.66663
591.33331 802
556.66669 840.66663
515.33331 879.33337
435.33334 982
526 1088.66669
559.33331 1110
601 1149.66669
647.33331 1112.66669
742 1134
934 1200.66669
926 715.33337
731.33331 800.66663
778 959.33331
990 835.33337
998 948.66669
995.33337 1072.66669
1188.66663 947.33331
1011.33337 1174
1203.33337 976.66669
1075.33337 1043.33331
1139.33337 1004.66669
1419.33337 1163.33331
1472.66663 1080.66669
1475.33337 967.33331
1336.66663 967.33331
1588.66663 1054
1726 1131.33331
1822 1167.33331
1608.66663 1002
1811.33337 884.66663
1569.33337 940.66669
1651 921
1736 897
1862 910
1893.33337 948.66669
1912 1005
1921.33337 1070.66669
1892 1133
1618.33337 1232
1404 1260
1196 1250
ID=gdr16_37_SWf_PK15_DRA
SCALE=140.46761

LM=42
675.33331 851.33337
646 830
608.66669 871.33337
572.66669 915.33337
503.33334 995.33331
568.66669 1075.33331
604.66669 1112.66669
640.66669 1155.33331
670.33337 1133.33331
759.33331 1140.66669
943.33331 1219.33331
950 754
770 831.33337
800.66669 978
995.33331 862
988.66669 979.33331
995.33331 1098
1168.66663 982
981 1204
1168 1030
1059.33337 1077.33331
1113 1050
1392 1198
1427 1140
1474 1016
1322 1012
1590 1106
1722 1177
1804 1211
1615 1050
1736 967
1542.33337 998.33331
1606 985
1674 970
1779.33337 995.33331
1808.33337 1029.33331
1829.33337 1068.33331
1847.33337 1110.33331
1846.33337 1170.33331
1606.33337 1273
1394 1293
1170 1279
ID=gdr16_40_SWf_PK15_DRA
SCALE=137.1432317

LM=42
857.33331 1128.66669
818.66669 1104.66669
778.66669 1144.66669
745.33331 1175.33331
664 1275.33331
738.66669 1368.66669
777.33331 1410
818.66669 1459.33334
856 1435.33334
961.33331 1462
1157.33337 1555.33334
1168 1042
965.33331 1126
1004 1295.33331
1220 1170
1214.66663 1303.33331
1213.33337 1426
1417.33337 1303.33331
1198.66663 1522
1416 1336.66669
1288 1396.66669
1357.33337 1362
1632 1507.33334
1686.66663 1435.33334
1684 1314
1553.33337 1320.66669
1814.66663 1404.66669
1958.66663 1467.33334
2052 1510
1838.66663 1343.33331
2048 1208.66669
1783 1284.33337
1867 1260
1963 1229
2123 1231
2182 1274.33337
2211 1347
2195 1425.33337
2134 1478
1846 1569
1630 1599
1410 1597
ID=gdr16_41_SWf_PK15_DRA
SCALE=136.5566767
