# Supplementary material for: Manipulation of insulin signaling phenocopies evolution of a host-associated polyphenism
Source: Nat Commun. 2018 Apr 27;9:1699. doi: 10.1038/s41467-018-04102-1 (PMC5923257; doi:10.1038/s41467-018-04102-1)
Supplement: Supplementary file 3 — Supplementary Data 1 [file 41467_2018_4102_MOESM3_ESM.zip › Jhae.fecundity.Rmd]

---
title: "Child document: Fecundity assessments"
subtitle: "from 'Manipulation of insulin signaling phenocopies evolution of a host-associated polyphenism'"
author: Fawcett, <i>et al</i>.
affiliation: Colby College, Department of Biology
output: pdf_document
---
```{r, message=FALSE, warning=FALSE, include=FALSE}
knitr::opts_chunk$set(echo = TRUE)
if(!require("ggplot2")) { install.packages("ggplot2"); library("ggplot2") }
if(!require("Rmisc")) { install.packages("Rmisc"); library("Rmisc") }
if(!require("plyr")) { install.packages("plyr"); library("plyr") }
if(!require("magrittr")) { install.packages("magrittr"); library("magrittr") }
if(!require("car")) { install.packages("car"); library("car") }
if(!require("lmPerm")) { install.packages("lmPerm"); library("lmPerm") }
if(!require("perm")) { install.packages("perm"); library("perm") }
source("pairwise.perm.test.R")
```

Fecundity was assessed for isolated, wild-caught *J. haematoloma* females and for individuals paired in crosses. 

```{r}
fecund <- read.csv("Jhae.fecundity.csv", header=TRUE)
```
```{r echo=FALSE, message=FALSE, warning=FALSE}
days <- c(1:(dim(fecund)[2]-9))
colnames(fecund)[10:dim(fecund)[2]] <- days
counts <- t(fecund[10:dim(fecund)[2]]) # A transposed matrix
rownames(counts) <- days
fecund <- dplyr::filter(fecund, 
                        (locality=="Aurora_CO") | (locality=="Frederick_MD") |
                        (locality=="Key_Largo_FL") | (fecund$locality=="Plantation_Key_FL"))
fecund$locality <- droplevels(fecund$locality); fecund$pop <- droplevels(fecund$pop)  
fecund$ecotype <- plyr::revalue(fecund$pop, c("AC"="Koelreuteria",
                                              "FR"="Koelreuteria",
                                              "KL"="Cardiospermum",
                                              "PK"="Cardiospermum") )
fecund$ecotype <- factor(fecund$ecotype, levels = rev(levels(fecund$ecotype)))
```

### Wild-caught female fecundity

This dataset includes `r dim(fecund)[1]` adult females observed daily for egg production for up to `r dim(fecund)[2]-9` days. We could not control the age of wild-caught females. Therefore we kept females in isolation and determined their rate of egg-laying after capture, from the first day eggs were produced until the last day eggs were produced. (Several females eventually stopped laying eggs, but continued to live for several days or weeks.) 

Non-parametric methods are used to test for differences, since fecundity is time-dependent and unlikely to fit a normal distribution. The Kruskal-Wallis test was used to identify overall differences in the data, followed by Wilcoxon rank sum tests for specific comparisons. Bonferroni correction was used when data were included in multiple tests.

```{r, message=FALSE, warning=FALSE}
grp <- as.factor(paste(fecund$host,fecund$morph))
kruskal.test(fecund$rate ~ grp)
with(fecund, wilcox.test(rate ~ ecotype))
with(fecund[which(fecund$morph=="LW"),], wilcox.test(rate ~ ecotype))$p.value %>%
  p.adjust(method="bonferroni",n=3) %>% signif(4) %>% print() -> p.wild.lw 
with(fecund[which(fecund$morph=="SW"),], wilcox.test(rate ~ ecotype))$p.value %>%
  p.adjust(method="bonferroni",n=3) %>% signif(4) %>% print() 
with(fecund[which(fecund$ecotype=="Cardiospermum"),], wilcox.test(rate ~ morph))$p.value %>%
  p.adjust(method="bonferroni",n=3) %>% signif(4) %>% print() 
with(fecund[which(fecund$ecotype=="Koelreuteria"),], wilcox.test(rate ~ morph))$p.value %>%
  p.adjust(method="bonferroni",n=3) %>% signif(4) %>% print() -> p.wild.grt 
```

```{r, echo=FALSE, message=FALSE, warning=FALSE}
popcolors <- c("#ff5300", "#cc6600", "#99cc00", "#00cc00")
theme_f <- theme_bw() + theme(
  legend.position="none",
  strip.text.x = element_text(size=10, face="bold.italic"),
  strip.text.y = element_text(size=10, face="bold"),
  strip.background = element_blank(),
  axis.ticks = element_blank(),
  panel.grid.minor = element_blank(),
  plot.title = element_text(size=12,face="bold"), 
  axis.text.x = element_text(size=10,face="plain"), 
  axis.text.y = element_text(size=8,face="plain"), 
  axis.title.y = element_text(size=10,face="plain"),
  axis.title.x = element_blank() )

data.segm <- data.frame(x = 1, y = 10.25, xend = 2, yend = 10.25, ecotype="Koelreuteria")
data.text <- data.frame(morph=1.5, rate=10.65, 
                        ecotype = factor("Koelreuteria",levels = levels(fecund$ecotype)))
data.text2 <- data.frame(morph=0.5, rate=10.65, 
                        ecotype = factor("Cardiospermum",levels = levels(fecund$ecotype)))

host.rate.plot <- ggplot(data = fecund, aes(x=morph, y=rate)) +
  ggtitle("A.  wild-caught females") + 
  theme_f +
  geom_boxplot(outlier.size = 0, size=0.75, colour="#606060") +
  geom_jitter(position = position_jitterdodge(dodge.width=0.5), 
              aes(colour = pop), size=3, shape=16, alpha=0.8) +
  scale_colour_manual(values=popcolors) +
  scale_x_discrete(labels=c("long-wing","short-wing")) +
  scale_y_continuous(limits=c(0,11), breaks=seq(0,11,1)) +
  xlab("") + ylab("rate of egg production (eggs/day)") +
  facet_grid(. ~ ecotype) +
  geom_segment(data=data.segm, aes(x=x,y=y,yend=yend,xend=xend), colour = "black", size=1.5, inherit.aes=FALSE) +
  geom_text(data = data.text, label = paste("p =",p.wild.grt), size=3, fontface="bold") +
  geom_text(data = data.text2, label = paste("Ecotype difference\nlong-wing, p =",p.wild.lw),
            size=3, fontface="bold", hjust=0)
```

The rate of egg-laying was not different overall among females of each ecotype, however long-wing *Cardiospermum* females laid eggs significantly faster than *Koelreuteria* females (Wilcoxon rank sum test with Bonferroni correction, *p* = `r p.wild.lw`). The rate of egg-laying differs significantly among wild-caught females by wing morph in the *Koelreuteria* ecotype (*p* = `r p.wild.grt`), with faster egg production among short-winged bugs. Females from *C. corindum* host plants also show a similar difference in means, but the low sample size of short-winged females from this host plant reduce the power of this comparison.

### Single-pair crosses 

```{r}
crosses <- read.csv("Jhae.crosses.csv", header=T)
# Subset the data by female ecotype
bv.x <- dplyr::filter(crosses, femaleecotype=="BV")
grt.x <- dplyr::filter(crosses, femaleecotype=="GRT")
```

Wing polyphenism in insects has classically been explained as allowing a dispersal-or-fecundity trade-off [@Levins1968; @Harrison1980]. Because females typically invest a greater mass into gametes and offspring [@Zera1997], this sex is likely to benefit most from polyphenism. This potential sexual conflict may explain why wing polyphenism is limited to females in many insects [@Harrison1980]. Wing morph frequencies don't differ significantly by sex in *J. haematoloma*. Therefore, we wished to investigate whether males of each morph might differ in their reproductive success. The previous analysis focused only on females and did not control for the morph of males. Therefore, we set-up males and females of each morph in `r dim(crosses)[1]` individual crosses. 

Egg production is not normally distributed. Therefore we used permutation-based ANOVA to explore the influence of morph and ecotype for each parent on total egg production. The model included consideration of a potential interaction among the parental morphs.

```{r}
summary(aovp(eggs ~ femalemorph * malemorph + femaleecotype + maleecotype, data=crosses)) 
```

The most significant factor in total egg production was the morph of the male parent. To explore this influence further, we tested for differences based on parental morphs within each ecotype.

```{r}
summary(aovp(eggs ~ femalemorph * malemorph, data=bv.x)) 
permTS(eggs ~ femalemorph, data=bv.x)$p.value %>%
  p.adjust(method="bonferroni",n=2) %>% signif(4) %>% print() -> p.x.bv.fmorph 
permTS(eggs ~ malemorph, data=bv.x)$p.value %>%
  p.adjust(method="bonferroni",n=2) %>% signif(4) %>% print() -> p.x.bv.mmorph 
bv.x.comparisons <- with(bv.x, pairwise.perm.test(eggs,crosstype))
summary(aovp(eggs ~ femalemorph * malemorph, data=grt.x)) # NS
permTS(eggs ~ femalemorph, data=grt.x) 
```

```{r, echo=FALSE, message=FALSE, warning=FALSE}
popcolors = c("AC"="#ff5300","FR"="#cc6600","LE"="#ff9900",
              "TA"="#ff9966","SP"="#ffcc66",
              "KL"="#99cc00","PK"="#00cc00")
data.text <- data.frame(crosstype=c(1:4), eggs=c(410,360,360,335))
data.text2 <- data.frame(crosstype=4.5, eggs=500)
text2.label <- paste("Parental morph effects\nfemale, p =",p.x.bv.fmorph,"\nmale, p =",p.x.bv.mmorph,"*")
bv.x.plot <- ggplot(data = bv.x, aes(x=crosstype, y=eggs)) +
  theme_f +
  ggtitle("B.  Cardiospermum-ecotype females") + 
  geom_violin(size=0.75, colour="#606060") +
  geom_jitter(position = position_jitterdodge(dodge.width=0.35), 
              aes(colour = femalepop), size=3, shape=16, alpha=0.8) +
  scale_colour_manual(values=popcolors[c("KL","PK")],
                      name="Population",
                      breaks=c("PK","KL"),
                      labels=c("Tavernier, FL", "Key Largo, FL")) +
  stat_summary(fun.y=median, geom="point", shape=95, size=20) +
  geom_text(data=data.text, label=bv.x.comparisons$comp$Letters, size=4, fontface="bold") +
  geom_text(data=data.text2, label=text2.label,
             size=3, fontface="bold", hjust=1, vjust=1) +
  scale_y_continuous(limits=c(0,500), breaks=seq(0,500,100)) +
  scale_x_discrete(labels=c("LW x LW","LW x SW","SW x LW","SW x SW")) +
  xlab("") + ylab("lifetime female egg production") 

# To allow all populations to be represented on the legend in this panel
tmp <- grt.x[,c(2,4,9)]
tmp$femalepop <- factor(tmp$femalepop, levels=c("AC",levels(tmp$femalepop)))
n <- dim(tmp)[1]; i <- c((n+1):(n+3))
tmp[i,1] <- "LL"; tmp[i,2] <- c("AC","KL","PK"); tmp[i,3] <- 450

grt.x.plot <- ggplot(data=tmp, aes(x=crosstype, y=eggs)) +
  theme_f + theme(axis.title.y = element_blank(),
                  axis.text.y = element_blank(),
                  legend.justification=c(0,1), legend.position=c(0.005, 0.975) ) +
  ggtitle("C.  Koelreuteria-ecotype females") + 
  geom_violin(data=grt.x, aes(x=crosstype, y=eggs), size=0.75, colour="#606060") +
  geom_jitter(position = position_jitterdodge(dodge.width=0.35), 
              aes(colour = femalepop), size=3, shape=16, alpha=0.8) +
  scale_colour_manual(values=popcolors,
                      name="Female Population",
                      breaks=c("AC","FR","LE","TA","SP","KL","PK"),
                      labels=c("Aurora, CO", "Frederick, MD", "Leesburg, FL",
                               "Fort Lauderdale, FL", "Miami, FL",
                               "Key Largo, FL", "Tavernier, FL")) +
  stat_summary(data=grt.x, aes(x=crosstype, y=eggs), 
               fun.y=median, geom="point", shape=95, size=20) +
  scale_y_continuous(limits=c(0,500), breaks=seq(0,500,100)) +
  scale_x_discrete(labels=c("LW x LW","LW x SW","SW x LW","SW x SW")) +
  xlab("") + ylab("lifetime female egg production") 

pdf("Fig4.fitness.pdf", width=12, height=5)
multiplot(host.rate.plot, bv.x.plot, grt.x.plot, cols=3)
dev.off(which = dev.cur())
multiplot(host.rate.plot, bv.x.plot, grt.x.plot, cols=3)
```

> This plot appears in the main text as Figure 4.

Male morph had a significant effect on lifetime egg production for crosses. The effect is limited to crosses involving *Cardiospermum* ecotype females. There is no interaction among the morphs of the two sexes, so it appears to be an effect that is independent of the female's morph. These results imply that while wing polyphenism is adaptive in females, it may be maladaptive in males, at least for the  *Cardiospermum* ecotype. Among *Koelreuteria* ecotype bugs, neither morph is a significant factor for egg production.

### Examination of testes & accessory glands

In an attempt to identify the mechanism for reduced fecundity in short-winged *Cardiospermum*-ecotype males, we examined the relative sizes of the testes and accessory gland (AG) of males. There was no obvious visual difference in testes and AG by morph or ecotype. However, we compared the sizes of these organs, obtained by tracing outlines of images taken after dissection.

```{r}
testes <- read.csv("Jhae.testes.AG.csv", header=T)
```

This dataset includes measurements from `r length(testes$organ[which(testes$organ=="testes")])` testes and `r length(testes$organ[which(testes$organ=="AG")])` accessory glands.

```{r}
grp <- as.factor(with(testes, paste(organ,ecotype,morph,sep=".")))
te <- testes[which(testes$organ=="testes"),]
grp.te <- as.factor(with(testes[which(testes$organ=="testes"),], paste(organ,ecotype,morph,sep=".")))
ag <- testes[which(testes$organ=="AG"),]
grp.AG <- as.factor(with(testes[which(testes$organ=="AG"),], paste(organ,ecotype,morph,sep=".")))
```
```{r, eval=FALSE, include=TRUE}
with(testes, by(size,grp,length)) 
# AG samples are balanced, but there are 2-3 times more testes samples from 
# Cardiospermum ecotype males than for Koelreuteria ecotypes.
with(testes, by(size,grp,shapiro.test)) 
# All groups are normally distributed
with(te, leveneTest(size,grp.te))
# Significant differences in testes size variation
with(ag, leveneTest(size,grp.AG))
# Similar variation
```

Sample sizes differ by ecotype-morph groups, but organ size measurements are all normally distributed. Significantly more variation exists in long-wing *Koelreuteria*-ecotype testes sizes. Given these violations of ANOVA assumptions, we made comparisons using nonparametric tests.

```{r}
with(te, kruskal.test(size~grp.te))
with(ag, kruskal.test(size~grp.AG))
with(ag, wilcox.test(size~ecotype))
with(ag, wilcox.test(size~morph))
```

```{r echo=FALSE, fig.height=3.5, fig.width=5}
testes$organ <- factor(testes$organ, levels = rev(levels(testes$organ)))
testes$ecotype <- plyr::revalue(testes$ecotype, c("BV"="Cardiospermum","GRT"="Koelreuteria"))

testes.ag.plot <- ggplot(data = testes, aes(x=morph, y=size)) +
  theme_f + theme(legend.position="right") +
  geom_boxplot(outlier.size = 0, size=0.75, colour="#606060") +
  geom_jitter(position = position_jitterdodge(dodge.width=0.5), 
              aes(colour = pop), size=3, shape=16, alpha=0.8) +
  scale_colour_manual(values=popcolors,
                      name="Population",
                      breaks=c("AC","FR","LE","TA","SP","KL","PK"),
                      labels=c("Aurora, CO", "Frederick, MD", "Leesburg, FL",
                               "Fort Lauderdale, FL", "Miami, FL",
                               "Key Largo, FL", "Tavernier, FL")) +
  scale_x_discrete(labels=c("long-wing","short-wing")) +
  scale_y_continuous(expand=c(0.2,0)) +
  ylab(expression(organ~size~mm^{2})) + 
  facet_grid(organ ~ ecotype, scales = "free_y") 

testes.ag.plot
ggsave("FigS13.testes.AG.size.pdf", width = 6, height = 5)
```

> **Supplementary Figure 6**. Testes and accessory gland sizes in 58 nascent adult males, from different ecotypes and populations, as indicated by point color.

No significant differences exist for testes size by morph or ecotype. Interestingly, the size of the accessory gland differs significantly by ecotype, being larger in *Cardiospermum*-ecotype males. Comparison of ecotypes within each morph, also identified a significant difference in the size of the AG in short-wing males, which are larger in *Cardiospermum* ecotypes.

Since no differences were identified between morphs, overall or within each ecotype, the size of the reproductive organs does not help explain why short-wing *Cardiospermum*-ecotype males have reduced fertility.
