# Supplementary material for: Manipulation of insulin signaling phenocopies evolution of a host-associated polyphenism
Source: Nat Commun. 2018 Apr 27;9:1699. doi: 10.1038/s41467-018-04102-1 (PMC5923257; doi:10.1038/s41467-018-04102-1)
Supplement: Supplementary file 3 — Supplementary Data 1 [file 41467_2018_4102_MOESM3_ESM.zip › Jhae.gene.exp.Rmd]

---
title: "Child document: Gene expression"
subtitle: "from 'Manipulation of insulin signaling phenocopies evolution of a host-associated polyphenism'"
author: Fawcett, <i>et al</i>.
affiliation: Colby College, Department of Biology
output: pdf_document
---
```{r, message=FALSE, warning=FALSE, include=FALSE}
knitr::opts_chunk$set(echo = TRUE)
if(!require("ggplot2")) { install.packages("ggplot2"); library("ggplot2") }
if(!require("Rmisc")) { install.packages("Rmisc"); library("Rmisc") }
if(!require("car")) { install.packages("car"); library("car") }
```

### Gene expression in nascent adult tissues

```{r}
q <- read.csv("qPCR.data.csv", header=T) # read in the dataset
q$pop <- as.factor(strtrim(q$pop,2)) # remove collection year from population code
dt <- q[which(q$tissue=="thorax"),] # subset data from the dorsal thorax
gon <- q[which(q$tissue=="gonad"),] # subset data from the gonad
ov <- gon[which(gon$sex=="f"),] # subset data from the ovary
te <- gon[which(gon$sex=="m"),] # subset data from the testes
# Group identifiers combining sex and morph or ecotype and morph
dt.grp <- as.factor(paste(dt$sex,dt$morph,sep=""))
gon.grp <- as.factor(paste(gon$sex,gon$morph,sep=""))
ov.grp <- as.factor(paste(gon$hostplant[which(gon$sex=="f")],
                          gon$morph[which(gon$sex=="f")],sep="."))
te.grp <- as.factor(paste(gon$hostplant[which(gon$sex=="m")],
                          gon$morph[which(gon$sex=="m")],sep="."))
host.mrph.grp <-  as.factor(paste(dt$hostplant,dt$morph,sep="."))
```

```{r, echo=FALSE, warning=FALSE}
theme_q <- theme_bw() + theme(
    legend.position="none",
    axis.ticks = element_blank(),
    plot.title = element_text(size=12,face="bold"), 
    axis.text.x = element_text(size=9,angle=65,hjust=1,vjust=1,face="plain"), 
    axis.text.y = element_text(size=8,face="plain"), 
    axis.title.x = element_text(size=12,face="plain"),
    axis.title.y = element_text(size=10,face="plain"))
popcolor.q <- c("#ff5300", "#ffa715", "#32cd32")
foxo.dt.plot <- ggplot(data = dt, aes(x=host.mrph.grp, y=(foxo-actb))) +
  ggtitle("D. FoxO (dorsal thorax)") + 
  theme_q +
  scale_colour_manual(values=popcolor.q) +
  geom_boxplot(outlier.size = 0, alpha=0.5) +
  geom_jitter(position = position_jitter(width = .3, height = 0), aes(colour = pop), size=3, shape=16, alpha=0.8) +
  scale_y_continuous(limits=c(-4.25, 1.25)) +
  xlab("") + ylab("normalized expression") 
inr1.ov.plot <- ggplot(data = ov, aes(x=ov.grp, y=(InR1-actb))) +
  ggtitle("B. InR1 (ovaries)") + 
  theme_q +
  scale_colour_manual(values=popcolor.q) +
  geom_boxplot(outlier.size = 0, alpha=0.5) +
  geom_jitter(position = position_jitter(width = .3, height = 0), aes(colour = pop), size=3, shape=16, alpha=0.8) +
  scale_y_continuous(limits=c(-4.25, 1.25)) +
  xlab("") + ylab("") 
inr2.ov.plot <- ggplot(data = ov, aes(x=ov.grp, y=(InR2-actb))) +
  ggtitle("C. InR2 (ovaries)") + 
  theme_q +
  scale_colour_manual(values=popcolor.q) +
  geom_boxplot(outlier.size = 0, alpha=0.5) +
  geom_jitter(position = position_jitter(width = .3, height = 0), aes(colour = pop), size=3, shape=16, alpha=0.8) +
  scale_y_continuous(limits=c(-4.25, 1.25)) +
  xlab("") + ylab("") 
foxo.ov.plot <- ggplot(data = ov, aes(x=ov.grp, y=(foxo-actb))) +
  ggtitle("A. FoxO (ovaries)") + 
  theme_q +
  scale_colour_manual(values=popcolor.q) +
  geom_boxplot(outlier.size = 0, alpha=0.5) +
  geom_jitter(position = position_jitter(width = .3, height = 0), aes(colour = pop), size=3, shape=16, alpha=0.8) +
  scale_y_continuous(limits=c(-4.25, 1.25)) +
  xlab("") + ylab("normalized expression") 
vit.gon.plot <- ggplot(data = gon, aes(x=gon.grp, y=(vit-actb))) +
  ggtitle("E. vitellogenin (gonads)") + 
  theme_q +
  scale_colour_manual(values=popcolor.q) +
  geom_boxplot(outlier.size = 0, alpha=0.5) +
  geom_jitter(position = position_jitter(width = .3, height = 0), aes(colour = pop), size=3, shape=16, alpha=0.8) +
  scale_y_continuous(limits=c(-4.25, 1.25)) +
  xlab("") + ylab("") 
```

Before making comparisons within these data, we tested for violations of parametric assumptions, using the Shapiro-Wilk normality test and Levene's test for homogeneity of variance. (These tests are not shown here, but can be viewed in the R markdown code.) When possible, we used ANOVA with individual planned contrasts, although nonparametric methods were used when required by violations of ANOVA assumptions. Gene expression measurements of *InR1*, *InR2* and *FoxO* from the ovaries fit parametric assumptions, but measurements of *FoxO* from the thorax and *vitellogenin* did not. 

```{r, eval=FALSE, include=FALSE}
by(ov$foxo-ov$actb,ov.grp,length)
by(ov$foxo-ov$actb,ov.grp,shapiro.test) 
leveneTest(ov$foxo-ov$actb,ov.grp)
by(ov$InR1-ov$actb,ov.grp,length)
by(ov$InR1-ov$actb,ov.grp,shapiro.test)
leveneTest(ov$InR1-ov$actb,ov.grp)
by(ov$InR2-ov$actb,ov.grp,length)
by(ov$InR2-ov$actb,ov.grp,shapiro.test) 
leveneTest(ov$InR2-ov$actb,ov.grp) 
by(dt$foxo-dt$actb,host.mrph.grp,length) 
by(dt$foxo-dt$actb,host.mrph.grp,shapiro.test)
leveneTest(dt$foxo-dt$actb,host.mrph.grp)
by(gon$vit-gon$actb,gon.grp,length)
by(gon$vit-gon$actb,gon.grp,shapiro.test)
leveneTest(gon$vit-gon$actb,gon.grp)
```

```{r}
# Dummy variables for planned constrasts
by.host      <- c(1, 1,-1,-1)
by.BV.morph  <- c(1,-1, 0, 0)
by.GRT.morph <- c(0, 0, 1,-1)
contrasts(ov.grp) <- cbind(by.host,by.BV.morph,by.GRT.morph)

# FoxO in ovaries
foxo.ov.aov <- summary.lm(aov(foxo-actb ~ ov.grp, data=ov))
foxo.ov.aov
foxo.ov.bv.p <- signif(foxo.ov.aov$coefficients["ov.grpby.BV.morph","Pr(>|t|)"],3)

# InR1 in ovaries
inr1.ov.aov <- summary.lm(aov(InR1-actb ~ ov.grp, data=ov))
inr1.ov.aov
inr1.ov.eco.p <- signif(inr1.ov.aov$coefficients["ov.grpby.host","Pr(>|t|)"],3)
inr1.ov.bv.p <- signif(inr1.ov.aov$coefficients["ov.grpby.BV.morph","Pr(>|t|)"],3)

# InR2 in ovaries
inr2.ov.aov <- summary.lm(aov(InR2-actb ~ ov.grp, data=ov))
inr2.ov.aov
inr2.ov.eco.p <- signif(inr2.ov.aov$coefficients["ov.grpby.host","Pr(>|t|)"],3)

# FoxO in the dorsal thorax
foxo.dt.morph.wrst <- with(dt, wilcox.test(foxo-actb ~ morph))
foxo.dt.morph.wrst
foxo.dt.morph.p <- signif(foxo.dt.morph.wrst$p.value,3)
foxo.dt.bv.morph.p <- signif(with(dt[which(dt$hostplant=="BV"),], 
                                  wilcox.test(foxo-actb ~ morph))$p.value,3)
foxo.dt.grt.morph.p <- signif(with(dt[which(dt$hostplant=="GRT"),], 
                                   wilcox.test(foxo-actb ~ morph))$p.value,3)
foxo.dt.eco.wrst <- with(dt, wilcox.test(foxo-actb ~ hostplant))
foxo.dt.eco.wrst
foxo.dt.eco.p <- signif(foxo.dt.eco.wrst$p.value,3)

# Vitellogenin in gonads
vit.sex.wrst <- with(gon, wilcox.test(vit-actb ~ sex))
vit.sex.wrst
vit.sex.p <- signif(vit.sex.wrst$p.value,3)
```
 
Gene expression can be visualized for each gene by morph and sex with individual values overlaid on Tukey's box-whisker plots.
 
```{r, echo=FALSE, fig.height=6, fig.width=6.5, message=FALSE, warning=FALSE}
foxo.ov.plot <- foxo.ov.plot +
  geom_segment(aes(x = 1, y = 0.65, xend = 2, yend = 0.65), colour = "black", size=1.5) +
  annotate(geom="text", x=1.5, y=0.9, label=paste("p =",foxo.ov.bv.p), size=2.5, fontface="bold")

inr1.ov.plot <- inr1.ov.plot +
  geom_segment(aes(x = 1, y = 0.5, xend = 2, yend = 0.5), linetype=2, colour = "black", size=1) +
  annotate(geom="text", x=1.5, y=0.75, label=paste("p =",inr1.ov.bv.p), size=2.5, fontface="bold") +
  geom_segment(aes(x = 1.5, y = 0.85, xend = 3.5, yend = 0.85), linetype=2, colour = "black", size=1) +
  annotate(geom="text", x=2.5, y=1.1, label=paste("p =",inr1.ov.eco.p), size=2.5, fontface="bold")

inr2.ov.plot <- inr2.ov.plot +
  geom_segment(aes(x = 1.5, y = 0, xend = 3.5, yend = 0), colour = "black", size=1.5) +
  annotate(geom="text", x=2.5, y=0.25, label=paste("p =",inr2.ov.eco.p), size=2.5, fontface="bold")

foxo.dt.plot <- foxo.dt.plot +
  geom_segment(aes(x = 1.5, y = 0, xend = 3.5, yend = 0), colour = "black", size=1.5) +
  annotate(geom="text", x=2.5, y=0.25, label=paste("p =",foxo.dt.eco.p), size=2.5, fontface="bold") +
  geom_segment(aes(x = 1, y = -0.75, xend = 2, yend = -0.75), colour = "black", size=1.5) +
  annotate(geom="text", x=1.5, y=-0.5, label=paste("p =",foxo.dt.bv.morph.p), size=2.5, fontface="bold") +
  geom_segment(aes(x = 3, y = -0.75, xend = 4, yend = -0.75), linetype=2, colour = "black", size=1) +
  annotate(geom="text", x=3.5, y=-0.5, label=paste("p =",foxo.dt.grt.morph.p), size=2.5, fontface="bold") 

vit.gon.plot <- vit.gon.plot +
  geom_segment(aes(x = 1.5, y = 0.25, xend = 3.5, yend = 0.25), colour = "black", size=1.5) +
  annotate(geom="text", x=2.5, y=0.5, label=paste("p =",vit.sex.p), size=2.5, fontface="bold") 

legend.plot.q <- ggplot(data = gon, aes(x=gon.grp, y=(vit-actb))) +
  theme_void() + theme(legend.position=c(0.5, 0.5)) +
  geom_jitter(position = position_jitter(width = .3, height = 0), aes(colour = pop), 
              size=3, shape=16, alpha=0.8) +
  geom_rect(aes(xmin=0, xmax=5, ymin=-4.25, ymax=1.2), fill="white", color="white") +
  scale_color_manual(values = popcolor.q, 
                     name = "population", breaks = c("PK","FR","AC"),
                     labels=c("Tavernier, FL (Cardiospermum)", 
                              "Frederick, MD (Koelreuteria)", 
                              "Aurora, CO (Koelreuteria)") ) +
  scale_y_continuous(limits=c(-4.25, 1.25)) +
  xlab("") + ylab("") 

multiplot(foxo.ov.plot, foxo.dt.plot, 
          inr1.ov.plot, vit.gon.plot,
          inr2.ov.plot, legend.plot.q,
          cols=3)
```

> **Supplementary Figure 8**. Expression of insulin signaling components in *J. haematoloma*. The range of expression is indicated by Tukey's plot: boxes demarcate the upper and lower quartiles, while the heavy bar indicates the median of normalized expression. Whiskers extend to 1.5 times the interquartile range or the most extreme value. Significant differences among groups are denoted by solid bars, while marginal differences are given dashed bars. Comparisons in panels **a-b** are planned ANOVA contrasts. Those in panels **d** and **e** use the Kruskal-Wallis or Wilcoxon tests. Abbreviations: BV, balloon vine / *Cardiospermum*; GRT, goldenrain tree / *Koelreuteria*; LW, long-wing morph; SW, short-wing morph; f, female; m, male.
 
Expression of candidate genes was examined by qRT-PCR in the dorsal thorax and gonads on the first day of adulthood (Supplementary Figure 8). Expression of the insulin receptor genes did not differ by morph in either tissue. *FoxO* expression was higher on average in samples from short-wing bugs, and this difference was significant in ovaries. Since female fecundity varies among morphs, it is not surprising to find differences in ovary gene expression. Expression of the yolk protein gene *vitellogenin* was higher in short-wing ovaries, but not significantly so. Unexpectedly, *vitellogenin* was also up-regulated in male gonads. Similar expression has also been found in the seminal fluid of the African cotton leaf worm where it is required for sperm function [@Bebas2008].
 
### Gene interactions

We also used qRT-PCR to validate RNAi knockdown and to test for potential gene interactions. 

```{r}
qr <- read.csv("qPCR.RNAi.data.csv",header=T)
```
```{r, echo=FALSE, warning=FALSE}
theme_qr <- theme_bw() + theme(
    legend.position="none",
    axis.ticks = element_blank(),
    plot.title = element_text(size=12,face="bold"), 
    axis.text.x = element_text(size=9,face="italic"), 
    axis.text.y = element_text(size=8,face="plain"), 
    axis.title.x = element_text(size=12,face="plain"),
    axis.title.y = element_text(size=10,face="plain")  )
morph.sex.colors <- c("#1a9641", "#a6d96a", "#fdae61", "#d7191c")
morph.sex <- as.factor(paste(qr$morph,qr$sex,sep=""))

inr1.rnai.plot <- ggplot(data = qr, aes(x=dsRNA, y=(InR1-actb))) +
  ggtitle("A. InR1") + 
  theme_qr +
  geom_boxplot(outlier.size = 0, size=0.75, colour="#606060") +
  geom_jitter(position = position_jitterdodge(dodge.width=0.65), aes(colour=morph.sex), size=2.5, shape=16, alpha=0.8) +
  scale_color_manual(values = morph.sex.colors) +
  scale_y_continuous(limits=c(-4.5, -0.5)) +
  xlab("") + ylab("normalized expression") 

inr2.rnai.plot <- ggplot(data = qr, aes(x=dsRNA, y=(InR2-actb))) +
  ggtitle("B. InR2") + 
  theme_qr +
  geom_boxplot(outlier.size = 0, size=0.75, colour="#606060") +
  geom_jitter(position = position_jitterdodge(dodge.width=0.65), aes(colour=morph.sex), size=2.5, shape=16, alpha=0.8) +
  scale_color_manual(values = morph.sex.colors) +
  scale_y_continuous(limits=c(-4.5, -0.5)) +
  xlab("") + ylab("") 

foxo.rnai.plot <- ggplot(data = qr, aes(x=dsRNA, y=(foxo-actb))) +
  ggtitle("C. FoxO") + 
  theme_qr +
  geom_boxplot(outlier.size = 0, size=0.75, colour="#606060") +
  geom_jitter(position = position_jitterdodge(dodge.width=0.65), aes(colour=morph.sex), size=2.5, shape=16, alpha=0.8) +
  scale_color_manual(values = morph.sex.colors) +
  scale_y_continuous(limits=c(-4.5, -0.5)) +
  xlab("dsRNA") + ylab("normalized expression") 

vit.rnai.plot <- ggplot(data = qr, aes(x=dsRNA, y=(vit-actb))) +
  ggtitle("D. vitellogenin") + 
  theme_qr + 
  geom_boxplot(outlier.size = 0, size=0.75, colour="#606060") +
  geom_jitter(position = position_jitterdodge(dodge.width=0.65), aes(colour=morph.sex), size=2.5, shape=16, alpha=0.8) +
  scale_color_manual(values = morph.sex.colors) +
  scale_y_continuous(limits=c(-4.5, -0.5)) +
  xlab("dsRNA") + ylab("") 
```

The data were tested for normality and homogeneity of variance and meet assumptions for the use of ANOVA. (These tests are not shown here, but can be viewed in the R markdown code.) 

```{r, eval=FALSE, message=FALSE, warning=FALSE, include=FALSE}
by(qr$foxo-qr$actb,qr$dsRNA,length)
by(qr$foxo-qr$actb,qr$dsRNA,shapiro.test)
by(qr$InR1-qr$actb,qr$dsRNA,shapiro.test)
by(qr$InR2-qr$actb,qr$dsRNA,shapiro.test)
by(qr$vit-qr$actb,qr$dsRNA,shapiro.test) 
leveneTest(qr$foxo-qr$actb,qr$dsRNA)
leveneTest(qr$InR1-qr$actb,qr$dsRNA)
leveneTest(qr$InR2-qr$actb,qr$dsRNA) 
leveneTest(qr$vit-qr$actb,qr$dsRNA) 
```
```{r}
# InR1
summary(aov(qr$InR1-qr$actb ~ qr$dsRNA))
inr1.tukeys <- TukeyHSD(aov(qr$InR1-qr$actb ~ qr$dsRNA))
inr1.tukeys
inr1.p.gfp.v.foxo <- signif(inr1.tukeys[[1]]['GFP-FoxO','p adj'],3)
inr1.p.gfp.v.inr12 <- signif(inr1.tukeys[[1]]['InR12-GFP','p adj'],3)

# InR2
summary(aov(qr$InR2-qr$actb ~ qr$dsRNA))
inr2.tukeys <- TukeyHSD(aov(qr$InR2-qr$actb ~ qr$dsRNA))
inr2.p.gfp.v.inr12 <- signif(inr2.tukeys[[1]]['InR12-GFP','p adj'],3)

# FoxO
summary(aov(qr$foxo-qr$actb ~ qr$dsRNA))
foxo.tukeys <- TukeyHSD(aov(qr$foxo-qr$actb ~ qr$dsRNA))
foxo.tukeys
foxo.p.gfp.v.foxo <- signif(foxo.tukeys[[1]]['GFP-FoxO','p adj'],3)
foxo.p.gfp.v.inr12 <- signif(foxo.tukeys[[1]]['InR12-GFP','p adj'],3)

# vitellogenin
summary(aov(qr$vit-qr$actb ~ qr$dsRNA))
vit.tukeys <- TukeyHSD(aov(qr$vit-qr$actb ~ qr$dsRNA))
vit.tukeys
vit.p.gfp.v.inr12 <- signif(vit.tukeys[[1]]['InR12-GFP','p adj'],3)
```

```{r, echo=FALSE, fig.height=5, fig.width=6.5, message=FALSE, warning=FALSE}
inr1.rnai.plot <- inr1.rnai.plot +
  geom_segment(aes(x = 1, y = -0.85, xend = 2, yend = -0.85), colour = "black", size=1.5) +
  annotate(geom="text", x=1.5, y=-0.6, label=paste("p =",inr1.p.gfp.v.foxo), size=2.5, fontface="bold") +
  geom_segment(aes(x = 2, y = -1.15, xend = 3, yend = -1.15), colour = "black", size=1.5) +
  annotate(geom="text", x=2.5, y=-0.9, label=paste("p =",inr1.p.gfp.v.inr12), size=2.5, fontface="bold") 

inr2.rnai.plot <- inr2.rnai.plot +
  geom_segment(aes(x = 2, y = -1.75, xend = 3, yend = -1.75), colour = "black", size=1.5) +
  annotate(geom="text", x=2.5, y=-1.5, label=paste("p =",inr2.p.gfp.v.inr12), size=2.5, fontface="bold") 

foxo.rnai.plot <- foxo.rnai.plot +
  geom_segment(aes(x = 1, y = -0.85, xend = 2, yend = -0.85), colour = "black", size=1.5) +
  annotate(geom="text", x=1.5, y=-0.6, label=paste("p =",foxo.p.gfp.v.foxo), size=2.5, fontface="bold") +
  geom_segment(aes(x = 2, y = -1.15, xend = 3, yend = -1.15), colour = "black", size=1.5) +
  annotate(geom="text", x=2.5, y=-0.9, label=paste("p =",foxo.p.gfp.v.inr12), size=2.5, fontface="bold") 

vit.rnai.plot <- vit.rnai.plot +
  geom_segment(aes(x = 2, y = -1.75, xend = 3, yend = -1.75), colour = "black", size=1.5) +
  annotate(geom="text", x=2.5, y=-1.5, label=paste("p =",vit.p.gfp.v.inr12), size=2.5, fontface="bold") 

legend.plot.qr <- ggplot(data = qr, aes(x=dsRNA, y=(InR2-actb))) +
  theme_void() + theme(legend.position=c(0.5, 0.5)) +
  geom_jitter(position = position_jitterdodge(dodge.width=0.65), aes(colour=morph.sex), 
              size=2.5, shape=16, alpha=0.8) +
  geom_rect(aes(xmin=0, xmax=4, ymin=-4.5, ymax=-0.5), fill="white", color="white") +
  scale_color_manual(values = morph.sex.colors, 
                     name = "morph, sex",
                     labels=c("LW female", "LW male", "SW female", "SW male")) +
  scale_y_continuous(limits=c(-4.5, -0.5)) +
  xlab("") + ylab("") 

multiplot(inr1.rnai.plot, foxo.rnai.plot, 
          inr2.rnai.plot, vit.rnai.plot,
          legend.plot.qr, cols=3)
```

> **Supplementary Figure 9**. Gene interactions as revealed by expression of insulin signaling components in an RNAi background. Normalized gene expression from the whole body of nascent adult RNAi specimens is shown by Tukey’s plots. Significant differences identified by Tukey’s post hoc test are denoted by bars. Each gene targeted by RNAi showed a significant reduction in expression. In addition, several gene interactions were identified. One or both insulin receptors promote expression of *FoxO* (**c**), and FoxO promotes expression of *InR1* (**a**), but not *InR2* (**b**). Expression of *vitellogenin* is activated by one or both insulin receptors (**d**).
