# Supplementary material for: Manipulation of insulin signaling phenocopies evolution of a host-associated polyphenism
Source: Nat Commun. 2018 Apr 27;9:1699. doi: 10.1038/s41467-018-04102-1 (PMC5923257; doi:10.1038/s41467-018-04102-1)
Supplement: Supplementary file 3 — Supplementary Data 1 [file 41467_2018_4102_MOESM3_ESM.zip › Jhae.GMM.Rmd]

---
title: "Child document: Morphometric analysis"
subtitle: "from 'Manipulation of insulin signaling phenocopies evolution of a host-associated polyphenism'"
author: Fawcett, <i>et al</i>.
affiliation: Colby College, Department of Biology
output: pdf_document
---
```{r, message=FALSE, warning=FALSE, include=FALSE}
knitr::opts_chunk$set(echo = TRUE)
if(!require("ggplot2")) { install.packages("ggplot2"); library("ggplot2") }
if(!require("geomorph")) { install.packages("geomorph"); library("geomorph") }
if(!require("car")) { install.packages("car"); library("car") }
if(!require("lmPerm")) { install.packages("lmPerm"); library("lmPerm") }
source("readland.tps.scale.option.R")
```

#### Anatomical landmarks

The sizes and shapes of *J. haematoloma* wings were analyzed using landmark-based geometric morphometric methods [@Bookstein1991] as implemented in the R package `geomorph` [@Adams2013]. `ImageJ` [@Abramoff2004] was used to place landmarks on the right wing for geometric morphometric analysis. To aid in alignment, images were rotated so that the anterior-posterior body axis was left-to-right. Images were reflected vertically if the right-side wing was covered by the left wing. The following 24 landmarks were then placed on the right wing (Figure 1a):

> 1.	Bifurcation of the radial and medial veins

> 2.	Maximum curvature of clavus, near the posterior tip of the mesonotum `*`

> 3-4. Two equally spaced semilandmarks along the claval margin, anterior of  landmark 2 `*`

> 5. 	Bifurcation of the radial vein and R2 crossvein

> 6.	Intersection of the R2 crossvein and the medial vein

> 7.	Intersection of the cubitus vein and the first anal vein

> 8.	One semilandmark along the claval margin, between landmarks 2 and 7 `*`

> 9.	Intersection of the medial vein and the posterior crossvein

> 10.	Intersection of the radial vein and the anterior crossvein

> 11.	Terminus of the radial-medial crossvein

> 12.	First branch of the anterior membrane vein

> 13.	Maximum posterior-distal curvature of the membrane region of the wing (roughly lateral to landmark 11 when held in place on the bug) `*`

> 14-16. Three equally spaced semilandmarks along the posterior wing margin, between landmarks 7 and 13 `*`

> 17-21. Five equally spaced semilandmarks along the distal wing margin, between  landmarks 11 and 13 (landmark 19 should be the distal-most point on the wing of a long-winged bug) `*`

> 22-24. Three equally spaced semilandmarks along the anterior wing margin, between landmarks 1 and 11 `*`

> `*` Indicates a semilandmark

Cartesian coordinates were obtained with the `measure` feature, and copied to a text file in the TPS format [@Rohlf2015]. These data were imported into R using a modification of the geomorph package function `readland.tps()`, which allows a scale value recorded as pixels/mm to divide all Cartesian positions, rather the default multiplication. 

```{r, message=FALSE, warning=FALSE}
cartesian.coords <- readland.tps.scale.option("Jhae.42LM.tps", 
                                              specID="ID", multiplyscale = FALSE)
```
Landmark data were digitized from `r dim(cartesian.coords)[3]` adult *J. haematoloma* dorsal images.

#### Specimen metadata
Metadata describing specimens in the `tps` data set are stored in a separate data file. 
```{r, message=FALSE, warning=FALSE, include=FALSE}
metadata <- read.csv("Jhae.42LM.tps.meta.csv", header=T)
```
These metadata include information of the population-of-origin for each specimen, its rearing conditions, sex, morph and linear distance measurements of all appendages.

Some linear distances of interest were not directly measured, but can be calculated from landmark positions. This includes the dorsal anterior interocular distance (`daid` in the code), which is used as a proxy of overall body size. All linear distances are recorded in millimeters.
```{r}
distance <- function(x,y,a,b) { d <- sqrt((x-a)^2+(y-b)^2); return(d) }
for (i in 1:dim(cartesian.coords)[3]) {
  metadata$daid[i] <- distance(cartesian.coords[3,1,i],cartesian.coords[3,2,i],cartesian.coords[7,1,i],cartesian.coords[7,2,i]) 
  metadata$pronotum[i] <- distance(cartesian.coords[11,1,i],cartesian.coords[11,2,i],cartesian.coords[12,1,i],cartesian.coords[12,2,i]) # pronotum width
  metadata$winglength[i] <- distance(cartesian.coords[11,1,i],cartesian.coords[11,2,i],cartesian.coords[37,1,i],cartesian.coords[37,2,i]) 
}
metadata$morph.sex <- as.factor(with(metadata,paste(morph,sex,sep="")))  
metadata$morph.sex <- factor(metadata$morph.sex, levels = c("SWm","SWf","LWm","LWf"))
```

### Wing length distribution 
To confirm that wing lengths are bimodal, rather than normally continuous, we examined the frequency distribution of an arbitrarily collected group of bugs, chosen to have balanced representation of each sex and morph.

```{r, echo=FALSE, fig.height=4, fig.width=3, warning=FALSE}
metadata[1:21,19:21] <- NA # This excludes specimens imaged in the field from Maimi, for which the scale appears to be invalid

morph.sex.colors <- c("SWm" = "#d7191c","SWf" = "#fdae61",
                      "LWm" = "#a6d96a","LWf" = "#1a9641")
winglength.histogram <- ggplot(data = metadata) + 
  theme_bw() + 
  theme(legend.position=c(0.99,0.99), legend.justification=c(1,1),
        legend.key.size = unit(0.125, "in"),
        axis.title.x = element_text(size=12,face="plain"),
        axis.title.y = element_text(size=12,face="plain") ) +
  geom_histogram(aes(winglength, fill=morph.sex), binwidth = 0.5, col="black", alpha=0.66) +
  scale_fill_manual(values = morph.sex.colors, name=NULL, 
                    breaks = rev(levels(metadata$morph.sex)),
                    labels=rev(c("SW male","SW female","LW male","LW female")) ) +
  scale_x_continuous(limits=c(4, 12), minor_breaks =NULL) +
  scale_y_continuous(limits=c(0, 25), breaks = c(0:5)*5, minor_breaks =NULL) +
  xlab("forewing length (mm)") + ylab("frequency")
winglength.histogram
ggsave("Fig1H.wing.lengths.pdf", width = 3, height = 4)
```

> This plot was exported as a PDF (6.5 x 4 inches) and modified in *Abode Illustrator* to become Figure 1**h**. n = `r (dim(metadata)[1]-sum(metadata$pop=="SP"))`. 

Adult wing lengths were not normally distributed overall (Shapiro-Wilk test, *p* = 2.63x10^-6^) or within either sex (females *p* = 1.96x10^-4^; males *p = 3.14x10^-6^). 
```{r}
shapiro.test(metadata$winglength)
with(metadata,by(winglength,sex,shapiro.test))
```

#### Morphs differ in wing length
Wing length among morphs is significantly different. Short wing morphs are not normally distributed, as a whole or by sex. (e.g. `with(metadata,by(winglength,morph.sex,shapiro.test))`) So, comparisons are made using the Wilcoxon rank sum test.
```{r}
with(metadata, wilcox.test(winglength ~ morph))
```

Since sex is often a factor that influences insect body size, we tested for the effects of morph and sex on wing length using two-way permutation-based ANOVA.

```{r}
summary(with(metadata, aovp(winglength ~ morph + sex)))
```

Wing length differs significantly by both sex and morph (*p* < 2.2x10^-16^). 

### Wing static allometry

The static allometry of adult wing lengths can be examined for each ecotype, morph and sex. The plot below excludes the same `r sum(metadata$pop=="SP")` specimens as above, plus two males of uncertain morph. The total n = `r (dim(metadata)[1]-sum(metadata$pop=="SP")-2)`.  

```{r, echo=FALSE, fig.height=4, fig.width=6, warning=FALSE}
host.names <- list('BV'="Cardiospermum",'GRT'="Koelreuteria")
morph.names <- list('LW'="long-winged",'SW'="short-winged")
grid.labeller <- function(variable,value) {
  if (variable=='hostplant') { return(host.names[value]) } 
  else { return(morph.names[value]) } }

# Excluding two males of uncertain morph
x <- which(metadata$hostplant=="GRT" & metadata$morph=="LW" & metadata$sex=="m" & log10(metadata$winglength)<0.855)
metadata <- metadata[-x,]; cartesian.coords <- cartesian.coords[,,-x]

morph.sex.colors <- c("#1a9641", "#a6d96a", "#fdae61", "#d7191c")

metadata$morph.sex <- factor(metadata$morph.sex, levels = c("LWf","LWm","SWf","SWm"))
wing.static.allometry.plot <- ggplot(data = metadata, aes(x=log10(daid), y=log10(winglength), color=morph.sex)) + 
  theme_bw() +
  theme(strip.text.x = element_text(size = 12, face = "italic"),
        axis.ticks = element_blank(),
        strip.background = element_blank()) +
  geom_point(size=2.5, alpha=0.8) +
  stat_smooth(method = "lm", size = 1, se=F) +
  facet_grid(. ~ hostplant, labeller = grid.labeller) +
  scale_color_manual(values = morph.sex.colors, name=NULL, 
                     labels=c("LW female","LW male","SW female","SW male")) +
  xlab(expression(paste(log[10]," head width (µm)", sep=""))) +
  ylab(expression(paste(log[10]," forewing length (µm)", sep=""))) 
wing.static.allometry.plot
ggsave("FigS01.wing.static.allometry.pdf", width = 6, height = 4)
```

> **Supplementary Figure 1**. Static allometry of adult wing lengths for each ecotype, morph and sex is represented on a log-log scale. Head width is used as a proxy for overall body size. n = `r length(metadata$morph.sex)`.

We test for differences in scaling coefficients for static allometry by morph and ecotype using ANCOVA with a test for homogeneity of regression slopes. Since the head width (`daid`) values are different by sex, that factor can't be included in the analysis.

```{r, warning=FALSE}
static.allom.Model <- aov(log10(winglength) ~ log10(daid) + morph + hostplant, data=metadata)
Anova(static.allom.Model, type="III")
``` 

Wing length is significantly associated with head width, confirming a scaling relationship exists. Morphs also differ significantly in their wing lengths. However, ecotype (`hostplant`) does not show a significant effect on wing length. 

Testing for interactions between these factors and the covariate examines potential differences in the slope (allometric scaling).

```{r, warning=FALSE}
static.allom.Model.x <- aov(log10(winglength) ~ log10(daid) + morph + hostplant
                            + log10(daid):morph + log10(daid):hostplant, data=metadata) 
Anova(static.allom.Model.x, type="III")
```

The interaction terms are not significant. Therefore, we cannot conclude scaling differs by morph or ecotype. However, it is possible that greater sampling might uncover such a relationship.

### Procrustes alignment 
Generalized Procrustes Analysis with Partial Procrustes Superimposition was preformed using minimized bending energy [@Adams2013]. A matrix is used to define sliding semilandmarks for the wing. Each row lists the number of the semilandmark in column two. Columns 1 and 3 list the flanking landmarks.

```{r}
wing.semilandmarks <- matrix(as.numeric(c( 1, 3, 4,
                                           3, 4, 2,
                                           2, 8, 7,
                                           7,14,15,
                                          14,15,16,
                                          15,16,13,
                                          16,13,17,
                                          13,17,18,
                                          17,18,19,
                                          18,19,20,
                                          19,20,21,
                                          20,21,11,
                                          11,22,23,
                                          22,23,24,
                                          23,24, 1))
                             , ncol=3, byrow=F)
```

The full `tps` data set includes landmarks from the dorsal body outside of the wings. Therefore the landmarks are sub-sampled to allow Procrustes alignment for wing landmarks alone.

```{r, message=FALSE, warning=FALSE}
wing.lm <- c(19:42) # The landmarks from the wing
wing.gpa <- gpagen(cartesian.coords[wing.lm,,], 
                   curves=wing.semilandmarks, 
                   ProcD=FALSE, 
                   print.progress=FALSE)
# Remove centroid size for field-imaged specimens from Spring Palm Drive, Miami ("SP")
wing.gpa$Csize[which(metadata$pop=="SP")] <- NA     
plot(wing.gpa)
```

> This plot appears in the main text as Figure 1**b**.

In order to compare wing shapes by different factors, we must first build a "geomorph dataframe" with the Procrustes-aligned coordinates, centroid size, and associated metadata. This data object cannot be subsetted, so separate geomorph data frames are also defined for long- and short-winged specimens.

```{r, warning=FALSE}
gmm.metadata <- geomorph.data.frame(
  wing.gpa,
  morph = metadata$morph, 
  sex = metadata$sex,
  morph.sex = metadata$morph.sex,
  pop = metadata$pop,
  ecotype = metadata$hostplant,
  beak = metadata$beak,
  antenna = metadata$antenna,
  femur1 = metadata$femur1,
  femur2 = metadata$femur2,
  femur3 = metadata$femur3,
  daid = metadata$daid,
  pronotum = metadata$pronotum,
  winglength = metadata$winglength)

subset.gpa <- function (gpa.obj, index) {
  return.obj <- gpa.obj
  return.obj$coords <- gpa.obj$coords[,,index]
  return.obj$Csize <- gpa.obj$Csize[index]
  return.obj$data <- gpa.obj$data[index,]
  return(return.obj)
}

lw.index <- which(metadata$morph=="LW")
sw.index <- which(metadata$morph=="SW")

gpa.lw <- subset.gpa(wing.gpa, lw.index)
gpa.sw <- subset.gpa(wing.gpa, sw.index)

gmm.lw <- geomorph.data.frame(
  gpa.lw,
  morph = metadata$morph[lw.index], 
  sex = metadata$sex[lw.index],
  morph.sex = metadata$morph.sex[lw.index],
  pop = metadata$pop[lw.index],
  ecotype = metadata$hostplant[lw.index],
  beak = metadata$beak[lw.index],
  antenna = metadata$antenna[lw.index],
  femur1 = metadata$femur1[lw.index],
  femur2 = metadata$femur2[lw.index],
  femur3 = metadata$femur3[lw.index],
  daid = metadata$daid[lw.index],
  pronotum = metadata$pronotum[lw.index],
  winglength = metadata$winglength[lw.index])

gmm.sw <- geomorph.data.frame(
  gpa.sw,
  morph = metadata$morph[sw.index], 
  sex = metadata$sex[sw.index],
  morph.sex = metadata$morph.sex[sw.index],
  pop = metadata$pop[sw.index],
  ecotype = metadata$hostplant[sw.index],
  beak = metadata$beak[sw.index],
  antenna = metadata$antenna[sw.index],
  femur1 = metadata$femur1[sw.index],
  femur2 = metadata$femur2[sw.index],
  femur3 = metadata$femur3[sw.index],
  daid = metadata$daid[sw.index],
  pronotum = metadata$pronotum[sw.index],
  winglength = metadata$winglength[sw.index])
```

### Modularity tests

Several modularity hypotheses were tested against a null model in which landmarks demonstrated no modularity or integration. A permutation test of absolute values for pairwise Procrustes distances [@Adams2016] was used to test the significance of each modularity hypothesis. Hypotheses focused on the distinction between the membrane region of the wing and more proximal landmarks (Figure 1c), because the membrane appears subjectively to be the region of greatest difference between morphs.

1. 	Proximal wing vs. membrane, including anal ridge (landmarks 1-8, 22-24 vs. 9-21)
2.	Proximal/posterior wing vs. membrane and costal margin (landmarks 1-8 vs. 9-24)
3.	Proximal wing, including anal ridge vs. membrane (landmarks 1-10,12,22-24 vs. 11,13-21)
4.	Proximal wing vs. distal margin (landmarks 1-16,22-24 vs. 17-21)
5.	Posterior vs. anterior wing (landmarks 1,5-6,9-11,19-24  vs. 2-4,7-8,12-18)

Each test calculated Adam’s covariance ratio coefficient [@Adams2016] using 10,000 permutations via the `modularity.test` function in the `geomorph` package. 

```{r modularitytests, message=FALSE, warning=FALSE}
i <- 999 # Set number of iterations (Adams' algorithm adds 1 iteration)
# Hypothesis 1 : membrane (including anal ridge LMs) v. proximal wing
module1.lm <- c(rep('a',8),rep('b',13),rep('a',3))          
MT1 <- modularity.test(wing.gpa$coords,module1.lm,CI=TRUE,iter=i, print.progress=FALSE)
summary(MT1) 
# Hypothesis 2 : membrane and costal wing v. proximal/posterior
module2.lm <- c(rep('a',8),rep('b',16))                    
MT2 <- modularity.test(wing.gpa$coords,module2.lm,CI=TRUE,iter=i, print.progress=FALSE)
summary(MT2) 
# Hypothesis 3 : membrane v. proximal (including anal ridge landmarks)
module3.lm <- c(rep('a',10),'b','a',rep('b',9),rep('a',3))  
MT3 <- modularity.test(wing.gpa$coords,module3.lm,CI=TRUE,iter=i, print.progress=FALSE)
summary(MT3)
# Hypothesis 4 : distal margin v. proximal wing
module4.lm <- c(rep('a',16),rep('b',5),rep('a',3))                    
MT4 <- modularity.test(wing.gpa$coords,module4.lm,CI=TRUE,iter=i, print.progress=FALSE)
summary(MT4) 
# Hypothesis 5 : anterior v. posterior
module5.lm <- c('a',rep('b',3),'a','a','b','b',rep('a',3),rep('b',7),rep('a',6)) 
MT5 <- modularity.test(wing.gpa$coords,module5.lm,CI=TRUE,iter=i, print.progress=FALSE)
summary(MT5) 
```

As predicted, the membrane and more proximal regions of the wing displayed significant modularity (Hypotheses 1 and 2, *p* < 0.05), while other groupings of wing landmarks did not. These hypotheses and results are summarized in the manuscript in Figure 1c.

### Disparity analysis 

Morphological disparity within each morph was assessed using a permutation test of absolute values for pairwise Procrustes distances, implemented with the `morphol.disparity` function using 1 million iterations.

```{r disparityoverall, message=FALSE, warning=FALSE}
i <- 1e6-1 # Set number of iterations for morphol.disparity
morphol.disparity(coords ~ morph, iter=i, data=gmm.metadata, print.progress=FALSE)  
```

Next, we tested whether disparity differs by ecotype within each morph.

```{r disparitySW, message=FALSE, warning=FALSE}
morphol.disparity(coords ~ ecotype, iter=i, data=gmm.sw, print.progress=FALSE)  
```

Disparity among wings of short-winged bugs is significantly greater among *Koelreuteria* ecotypes.

```{r disparityLW, message=FALSE, warning=FALSE}
morphol.disparity(coords ~ ecotype, iter=i, data=gmm.lw, print.progress=FALSE)  
```

Disparity is significantly different among long-winged bugs of each ecotype, with *Cardiospermum* bugs having less shape variation. Since long-winged bugs are more common among the *Cardiospermum* ecotype, this result is consistent with the hypothesis that this morph experiences greater exposure to purifying selection in this ecotype, which has narrowed the shape variation among those bugs.

### Wing shape variation

Wing shape variation can be described by projection into Kendall's shape space and orientation along principal component axes (Figure 1i).

```{r, warning=FALSE}
group.color <- morph.sex.colors # c("#1a9641", "#a6d96a", "#fdae61", "#d7191c")
names(group.color) <- levels(metadata$morph.sex)
group.color <- group.color[match(metadata$morph.sex, names(group.color))]
wing.pca <- plotTangentSpace(wing.gpa$coords, warpgrids = T, groups = group.color)
```

> The first PC axis corresponds to the major differences in shape between long and short wing bugs. This plot was flipped along its x-axis in *Adobe Illustrator*, so that "short" wing shapes were to the left and "long" wing shapes are to right. Convex hulls were added manually to highlight the morphospace occupied by each morph. The image appears as Figure 1**i** in the main text There is no obvious separation by sex or by population of origin.

The proportion of variance explained by each PC axis can be calculated. 
```{r, message=FALSE, warning=FALSE}
pvar <- (wing.pca$sdev^2)/(sum(wing.pca$sdev^2))
round(pvar[1:5],4) # The variation explained by the first 5 PC axes.
```

The majority of the variation (`r round(100*pvar[1],2)`%) is explained by PC1.

To provide examples of typical wings shapes for each morph and sex, we use the `findMeanSpec` function.

```{r, message=FALSE, warning=FALSE}
findMeanSpec(wing.gpa$coords) # The most average specimen (Fig. 1a)
findMeanSpec(wing.gpa$coords[,,which(gmm.metadata$morph=="LW" & gmm.metadata$sex=="f")])  # Fig. 1f
findMeanSpec(wing.gpa$coords[,,which(gmm.metadata$morph=="LW" & gmm.metadata$sex=="m")])
findMeanSpec(wing.gpa$coords[,,which(gmm.metadata$morph=="SW" & gmm.metadata$sex=="f")])  # Fig. 1e
findMeanSpec(wing.gpa$coords[,,which(gmm.metadata$morph=="SW" & gmm.metadata$sex=="m")])
```

The most extreme wing shapes can be found using the base R functions `which.max` and `which.min` on PC1 values.

```{r, message=FALSE, warning=FALSE}
which.max(wing.pca$pc.scores[which(gmm.metadata$morph=="SW"),1]) # Fig. 1d
which.min(wing.pca$pc.scores[which(gmm.metadata$morph=="LW"),1]) # Fig. 1g
```

Images of these specimens were included in Figure 1 as representatives of wing shape disparity.

### Wing shape comparisons 

Procrustes ANOVA with permutation [@Adams2013] was used to assess hypotheses for patterns of shape variation among the aligned specimens. 

```{r ProcrustesANOVA, warning=FALSE}
i <- 9999 # number of iterations
procD.lm(coords ~ morph * ecotype * sex, data=gmm.metadata, 
         iter=i, RRPP=TRUE, print.progress=F) 
```

While wing shapes differ significantly by morph, sex and ecotype are not significant factors in wing shape.

### Wing shape allometry

Shape and size are often related to one another, with the shape of a structure varying as a function of it size. This allometric relationship can be examined by permutation-based Procrustes ANOVA. This relationship can be visualized by graphing a shape metric against the log of centroid size.

```{r shapeallometry, message=FALSE, warning=FALSE}
# Repeat PCA without Miami specimens, which lack scale.
Y.gpa <- gpagen(cartesian.coords[wing.lm,,-c(1:21)], print.progress=F)
# Redefine a geomorph data frame
group.color2 <- morph.sex.colors # c("#1a9641", "#a6d96a", "#fdae61", "#d7191c")
names(group.color2) <- levels(metadata$morph.sex)
group.color2 <- group.color2[match(metadata$morph.sex[-c(1:21)], names(group.color2))]
gdf <- geomorph.data.frame(
  Y.gpa,
  morph = metadata$morph[-c(1:21)], 
  sex = metadata$sex[-c(1:21)],
  morph.sex = metadata$morph.sex[-c(1:21)],
  pop = metadata$pop[-c(1:21)],
  ecotype = metadata$hostplant[-c(1:21)],
  winglength = metadata$winglength[-c(1:21)],
  group.color = group.color2
) # geomorph data frame

i <- 9999 # number of iterations
wing.allometry <- procD.allometry(coords~Csize, logsz = TRUE, data=gdf, 
                                  iter=i, RRPP=TRUE, print.progress=F)
plot(wing.allometry, method = "RegScore", pt.col = gdf$group.color)
```

> **Supplementary Figure 2**. Allometry curve of wing shape score regression on log centroid size. Points are colored by morph and sex as in Supplementary Figure 1.

```{r shapeallometrytest}
wing.allometry.by.group <- procD.allometry(coords~Csize, ~morph*ecotype*sex, logsz = TRUE, data=gdf, 
                                  iter=i, RRPP=TRUE, print.progress=F)
summary(wing.allometry.by.group)
```

Significant interaction effects suggest allometric shape differences based on morph and ecotype. Wing shapes vary considerably with size among short-wing morphs (red and orange in the plot above), while long-wing morphs vary very little overall size (light and dark green).
