# Supplementary material for: Manipulation of insulin signaling phenocopies evolution of a host-associated polyphenism
Source: Nat Commun. 2018 Apr 27;9:1699. doi: 10.1038/s41467-018-04102-1 (PMC5923257; doi:10.1038/s41467-018-04102-1)
Supplement: Supplementary file 3 — Supplementary Data 1 [file 41467_2018_4102_MOESM3_ESM.zip › Jhae.GMM.RNAi.Rmd]

---
title: "Child document: Morphometric analysis of RNAi specimens"
subtitle: "from 'Manipulation of insulin signaling phenocopies evolution of a host-associated polyphenism'"
author: Fawcett, <i>et al</i>.
affiliation: Colby College, Department of Biology
output: pdf_document
---
```{r, message=FALSE, warning=FALSE, include=FALSE}
knitr::opts_chunk$set(echo = TRUE)
if(!require("geomorph")) { install.packages("geomorph"); library("geomorph") }
source("readland.tps.scale.option.R")
```

```{r, message=FALSE, warning=FALSE}
cartesian.coords.rnai <- readland.tps.scale.option("Jhae.42LM.experimental.tps", 
                                                   specID="ID", multiplyscale = FALSE)
metadata.rnai <- read.csv("Jhae.42LM.experimental.tps.meta.csv", header=T)
```

We wished to examine whether *FoxO* RNAi produced changes in wing shape, as well as increases in the frequency of the short-wing morph. Therefore we placed landmarks on the wings of `r length(which(metadata.rnai$dsRNA=="GFP"))` *GFP* dsRNA-treated specimens and `r length(which(metadata.rnai$dsRNA=="FoxO"))` *FoxO* RNAi specimens.

```{r, message=FALSE, warning=FALSE, include=FALSE}
distance <- function(x,y,a,b) { d <- sqrt((x-a)^2+(y-b)^2); return(d) }
for (i in 1:dim(cartesian.coords.rnai)[3]) {
  metadata.rnai$daid[i] <- distance(cartesian.coords.rnai[3,1,i],cartesian.coords.rnai[3,2,i],cartesian.coords.rnai[7,1,i],cartesian.coords.rnai[7,2,i]) 
  metadata.rnai$pronotum[i] <- distance(cartesian.coords.rnai[11,1,i],cartesian.coords.rnai[11,2,i],cartesian.coords.rnai[12,1,i],cartesian.coords.rnai[12,2,i]) # pronotum width
  metadata.rnai$winglength[i] <- distance(cartesian.coords.rnai[11,1,i],cartesian.coords.rnai[11,2,i],cartesian.coords.rnai[37,1,i],cartesian.coords.rnai[37,2,i]) 
}
metadata.rnai$morph.sex <- as.factor(with(metadata.rnai,paste(morph,sex,sep="")))  
metadata.rnai$morph.sex <- factor(metadata.rnai$morph.sex, levels = c("SWm","SWf","LWm","LWf"))
wing.semilandmarks <- matrix(as.numeric(c(1,3,4,3,4,2,2,8,7,7,14,15,14,15,16,15,16,13,16,13,17,13,17,18,17,18,19,18,19,20,19,20,21,20,21,11,11,22,23,22,23,24,23,24,1)), ncol=3, byrow=F)
wing.lm <- c(19:42) # The landmarks from the wing
```

As with the unmanipulated data set, specimen landmarks were aligned using Generalized Procrustes Analysis with partial Procrustes superimposition and minimized bending energy (Supplementary Figure 13) [@Adams2013]. 

```{r, fig.height=3.5, fig.width=5, message=FALSE, warning=FALSE}
wing.rnai.gpa <- gpagen(cartesian.coords.rnai[wing.lm,,], 
                   curves=wing.semilandmarks, 
                   ProcD=FALSE, 
                   print.progress=FALSE)
# Remove centroid size for specimen 102, which had no dorsal scale included
wing.rnai.gpa$Csize[102] <- NA
plot(wing.rnai.gpa)
```

> **Supplementary Figure 13**. Generalized Procrustes alignment of landmarks from `r length(which(metadata.rnai$dsRNA=="FoxO"))` *FoxO* RNAi and `r length(which(metadata.rnai$dsRNA=="GFP"))` *GFP* dsRNA control specimens.

```{r, warning=FALSE, include=FALSE}
gmm.metadata.rnai <- geomorph.data.frame(
  wing.rnai.gpa,
  morph = metadata.rnai$morph, 
  sex = metadata.rnai$sex,
  morph.sex = metadata.rnai$morph.sex,
  dsRNA = metadata.rnai$dsRNA,
  treatment = metadata.rnai$treatment,
  pop = metadata.rnai$pop,
  ecotype = metadata.rnai$hostplant,
  beak = metadata.rnai$beak,
  antenna = metadata.rnai$antenna,
  femur1 = metadata.rnai$femur1,
  femur2 = metadata.rnai$femur2,
  femur3 = metadata.rnai$femur3,
  daid = metadata.rnai$daid,
  pronotum = metadata.rnai$pronotum,
  winglength = metadata.rnai$winglength)
```

Variation in wing shape among RNAi specimens was examined using principal component projection in Kendall's tangent space.

```{r, message=FALSE, warning=FALSE}
rnai.gmm.colors <- c("FoxO"="#cc6600", "GFP"="#669900", "insulin"="#888888")
group.color <- rnai.gmm.colors 
names(group.color) <- levels(metadata.rnai$dsRNA)
group.color <- group.color[match(metadata.rnai$dsRNA, names(group.color))]
wing.rnai.pca <- plotTangentSpace(wing.rnai.gpa$coords, 
                                  warpgrids = T, groups = group.color, legend = T)
```

> This plot was modified in Adobe *Illustrator* as Figure 6**a**. In that image, the x-axis is inverted to place "long" wing shapes to the right. n = `r length(group.color)`.

As in the unmanipulated data set, the first PC axis distinguishes between short and long wing shapes. While *GFP* RNAi wings are evenly distributed in the short-wing morphospace, *FoxO* RNAi wings are clustered towards lower PC1 and higher PC2 values. This corresponds to a relative restriction of the posterior membrane and medial wing area, just proximal of the membrane, respectively (Figure 6b-e).

```{r, echo=FALSE, message=FALSE, warning=FALSE}
# Find the mean shape of GFP short-wing specimens
ref.shape <- mshape(wing.rnai.gpa$coords[,,which(gmm.metadata.rnai$dsRNA=="GFP" &
                                                   gmm.metadata.rnai$morph=="SW")])

# Consensus short-wing GFP RNAi specimen: T103_28_GFP_SWm, Fig. 6e
consensus.shape.GFP.n <- findMeanSpec(wing.rnai.gpa$coords[,,which(gmm.metadata.rnai$dsRNA=="GFP" 
                                                        & gmm.metadata.rnai$morph=="SW")])
consensus.shape.GFP <- wing.rnai.gpa$coords[,,consensus.shape.GFP.n]

# Consensus short-wing FoxO RNAi specimen: T006H_FoxO_SWm
consensus.shape.FoxO.n <- findMeanSpec(wing.rnai.gpa$coords[,,which(gmm.metadata.rnai$dsRNA=="FoxO" 
                                                        & gmm.metadata.rnai$morph=="SW")])
consensus.shape.FoxO <- wing.rnai.gpa$coords[,,consensus.shape.FoxO.n]

# Find the most extreme GFP RNAi wing shape on PC1: T103_23_GFP_SWm, Fig. 6b
extreme.shape.GFP.PC1.n <- which.max(wing.rnai.pca$pc.scores[which(gmm.metadata.rnai$dsRNA=="GFP"),1]) 
extreme.shape.GFP.PC1 <- wing.rnai.gpa$coords[,,extreme.shape.GFP.PC1.n]

# Find the most extreme FoxO RNAi wing shape on PC1: T244_05_FoxO_SWf, Fig. 6c
extreme.shape.FoxO.PC1.n <- which.max(wing.rnai.pca$pc.scores[which(gmm.metadata.rnai$dsRNA=="FoxO"),1]) 
extreme.shape.FoxO.PC1 <- wing.rnai.gpa$coords[,,extreme.shape.FoxO.PC1.n]

# Find the most extreme GFP RNAi wing shape on PC2: T129_03_GFP_SWf
extreme.shape.GFP.PC2.n <- which.max(wing.rnai.pca$pc.scores[which(gmm.metadata.rnai$dsRNA=="GFP"),2]) 
extreme.shape.GFP.PC2 <- wing.rnai.gpa$coords[,,extreme.shape.GFP.PC2.n]

# Find the most extreme FoxO RNAi wing shape on PC2: T113_04_FoxO_SWm, Fig. 6d
extreme.shape.FoxO.PC2.n <- which.max(wing.rnai.pca$pc.scores[which(gmm.metadata.rnai$dsRNA=="FoxO"),2]) 
extreme.shape.FoxO.PC2 <- wing.rnai.gpa$coords[,,extreme.shape.FoxO.PC2.n]

par(mfrow=c(3,2))
plotRefToTarget(ref.shape, consensus.shape.GFP)
title(main=paste("a. Consensus GFP dsRNA wing shape\n",names(consensus.shape.GFP.n),"(Fig. 6e)"))
plotRefToTarget(ref.shape, consensus.shape.FoxO)
title(main=paste("b. Consensus FoxO RNAi wing shape\n",names(consensus.shape.FoxO.n)))
plotRefToTarget(ref.shape, extreme.shape.GFP.PC1)
title(main=paste("c. Extreme-PC1 GFP dsRNA wing shape\n",names(extreme.shape.GFP.PC1.n),"(Fig. 6b)"))
plotRefToTarget(ref.shape, extreme.shape.FoxO.PC1)
title(main=paste("d. Extreme-PC1 FoxO RNAi wing shape\n",names(extreme.shape.FoxO.PC1.n),"(Fig. 6c)"))
plotRefToTarget(ref.shape, extreme.shape.GFP.PC2)
title(main=paste("e. Extreme-PC2 GFP dsRNA wing shape\n",names(extreme.shape.GFP.PC2.n)))
plotRefToTarget(ref.shape, extreme.shape.FoxO.PC2)
title(main=paste("f. Extreme-PC2 FoxO RNAi wing shape\n",names(extreme.shape.FoxO.PC2.n),"(Fig. 6d)"))
par(mfrow=c(1,1))
```

> **Supplementary Figure 14**. Warp grids showing wing shapes from *GFP* and *FoxO* dsRNA treatments. Grid deformations are made in comparison to the mean shape for *GFP* dsRNA control short-wing specimens. (**a-b**) Consensus shapes for *GFP* and *FoxO* dsRNA treatments. (**c-d**) Extreme wing shapes from each treatment based on the first principal component axis. This selection corresponds to specimens on the far left of the morphospace in Figure 6**a**. (**e-f**) Extreme wing shapes from each treatment based on the second principal component axis. This selection corresponds to specimens at the top of the morphospace in Figure 6**a**. Photographs of some of the same specimens rendered here appear in Figure 6**b-e**, as noted.

Comparison of wing shapes for *GFP* and *FoxO* dsRNA treatments. Wing shapes from short-wing specimens in each treatment at the extremes of PC1 and PC2 were plotted as wrap grids, relative to the mean *GFP* treated short-wing shape.

#### Test of *FoxO* RNAi effects on wing shape

Procrustes ANOVA was used to test for the effect of *FoxO* RNAi on wing shape, while controlling for the influence of wing morph alone, which had previously been identified as a significant factor in wing shape. 

```{r RNAiwingshapetest, message=FALSE, warning=FALSE}
i <- 9999 # number of iterations
wing.rnai.anova <- advanced.procD.lm(coords ~ morph + dsRNA, ~ morph, 
                                     groups = ~ morph + dsRNA, 
                                     data=gmm.metadata.rnai,
                                     iter=i, RRPP=TRUE, print.progress=F) 
wing.rnai.anova$anova.table
# Print a symmetric matrix of pairwise p-values (no adjustment applied)
wing.rnai.anova$P.means.dist
```
```{r, message=FALSE, warning=FALSE, include=FALSE}
df.from.this.test <- wing.rnai.anova$anova.table$Df[2]
F.from.this.test <- wing.rnai.anova$anova.table$F[2]
options(scipen = 999)
p.overall <- as.character(round(wing.rnai.anova$anova.table$'Pr(>F)'[2],4))
p.gfp.foxo <- as.character(round(p.adjust(wing.rnai.anova$P.means.dist["SW:GFP","SW:FoxO"], method = "bonferroni", n=2),4))
options(scipen = 0)
```

Controlling for the influence of morph on wing shape, *FoxO* RNAi had a significant influence on the shape of short wings (Procrustes ANOVA, *F*~`r df.from.this.test`~ = `r F.from.this.test`, *p* = `r p.overall`; pairwise comparison of *GFP* v. *FoxO* dsRNA short-wing shapes *p* = `r p.gfp.foxo` with Bonferroni adjustment).
