# Supplementary material for: Manipulation of insulin signaling phenocopies evolution of a host-associated polyphenism
Source: Nat Commun. 2018 Apr 27;9:1699. doi: 10.1038/s41467-018-04102-1 (PMC5923257; doi:10.1038/s41467-018-04102-1)
Supplement: Supplementary file 3 — Supplementary Data 1 [file 41467_2018_4102_MOESM3_ESM.zip › Jhae.modeling.Rmd]

---
title: "Child document: Modeling determination of morph frequencies"
subtitle: "from 'Manipulation of insulin signaling phenocopies evolution of a host-associated polyphenism'"
author: Fawcett, <i>et al</i>.
affiliation: Colby College, Department of Biology
output: pdf_document
---
```{r, message=FALSE, warning=FALSE, include=FALSE}
knitr::opts_chunk$set(echo = TRUE)
if(!require("ggplot2")) { install.packages("ggplot2"); library("ggplot2") }
if(!require("Rmisc")) { install.packages("Rmisc"); library("Rmisc") }
if(!require("perm")) { install.packages("perm"); library("perm") }
if(!require("lmPerm")) { install.packages("lmPerm"); library("lmPerm") }
if(!require("arm")) { install.packages("arm"); library("arm") }
source("logistic.regression.analysis.R")
```

### No evidence for Mendelian determination of wing morphs

We first tested whether the occurrence of long- and short-wing morphs was consistent with the expectations of Mendelian inheritance. 

```{r}
# Import data from single-pair crosses
crosses <- read.csv("Jhae.crosses.csv", header=T)
# Filter only data from crosses that scored F1 adult morphs
xf1 <- dplyr::filter(crosses, !is.na(F1.LWf))
# Add up the number of males, females, long-wing and short-wing bugs
xf1$F1.LW <- xf1$F1.LWf + xf1$F1.LWm
xf1$F1.SW <- xf1$F1.SWf + xf1$F1.SWm
xf1$F1.females <- xf1$F1.LWf + xf1$F1.SWf
xf1$F1.males <- xf1$F1.LWm + xf1$F1.SWm
xf1$F1.census <- xf1$F1.LW + xf1$F1.SW
xf1$mfratio <- xf1$F1.males / xf1$F1.females
xf1$mfratio[is.infinite(xf1$mfratio)] <- NA
xf1$F1.pSW <- xf1$F1.SW / xf1$F1.census
xf1 <- xf1[with(xf1, order(crosstype, F1.pSW)),]
```

We scored the morphs of adult offspring in the F~1~ generation produced by `r dim(xf1)[1]` crosses of virgin adults of all possible morph combinations. Using Fisher's exact test, the number of observed long- and short-winged offspring was compared to expected numbers from several Mendelian ratios. Each cross was tested for consistency with all long- or short-wing offspring, 1:1, 3:1 either way, and the possibility of a 2:1 ratio due to a recessive lethal short-wing allele. After the tests of Mendelian ratios, crosses were examined for consistency with certain modes of Mendelian inheritance, including complete dominance for either long- or short-wing morphs, or the possibility of recessive lethal short-wing inheritance (Supplementary Table 2).

```{r, message=FALSE, warning=FALSE}
alpha.p <- 0.05
for (i in 1:dim(xf1)[1]) {
  # Test whether morph numbers fit predictions of Mendelian ratios  
  xf1$p.MF[i] <- with(xf1, fisher.test(matrix(c(F1.females[i], F1.males[i], 
                                                rep(F1.census[i]/2,2)),
                                              nrow=2)))$p.value
  xf1$p.SW0[i] <- with(xf1, fisher.test(matrix(c(F1.SW[i], F1.LW[i], 
                                                 0,F1.census[i]),
                                              nrow=2)))$p.value
  xf1$p.SW25[i] <- with(xf1, fisher.test(matrix(c(F1.SW[i], F1.LW[i], 
                                                 F1.census[i]*0.25,F1.census[i]*0.75),
                                               nrow=2)))$p.value
  xf1$p.SW50[i] <- with(xf1, fisher.test(matrix(c(F1.SW[i], F1.LW[i], 
                                                  F1.census[i]*0.5,F1.census[i]*0.5),
                                                nrow=2)))$p.value
  xf1$p.SW75[i] <- with(xf1, fisher.test(matrix(c(F1.SW[i], F1.LW[i], 
                                                  F1.census[i]*0.75,F1.census[i]*0.25),
                                                nrow=2)))$p.value
  xf1$p.SW67[i] <- with(xf1, fisher.test(matrix(c(F1.SW[i], F1.LW[i], 
                                                  F1.census[i]*(2/3),F1.census[i]*(1/3)),
                                                nrow=2)))$p.value
  xf1$p.SW100[i] <- with(xf1, fisher.test(matrix(c(F1.SW[i], F1.LW[i], 
                                                   F1.census[i],0),
                                                 nrow=2)))$p.value
  # Adjust p-values for multiple test
  xf1[i,25:29] <- p.adjust(xf1[i,25:29], method = "bonferroni", n=6)
  # Are adjusted p-values above the critical value?
  xf1$is.SW0[i] <- xf1$p.SW0[i] > alpha.p
  xf1$is.SW25[i] <- xf1$p.SW25[i] > alpha.p
  xf1$is.SW50[i] <- xf1$p.SW50[i] > alpha.p
  xf1$is.SW75[i] <- xf1$p.SW75[i] > alpha.p
  xf1$is.SW67[i] <- xf1$p.SW67[i] > alpha.p
  xf1$is.SW100[i] <- xf1$p.SW100[i] > alpha.p
  # For each type of cross, are the results consistent with expectations of
  # different scenarios of Mendelian inheritance?
  if (xf1$crosstype=="LL") {
    xf1$LWdominant[i] <- xf1$is.SW0[i] | xf1$is.SW25[i]
    xf1$SWdominant[i] <- xf1$is.SW0[i] 
    xf1$SWlethal[i] <- xf1$is.SW0[i] 
  } else 
    if (xf1$crosstype=="SS") {
      xf1$LWdominant[i] <- xf1$is.SW100[i]
      xf1$SWdominant[i] <- xf1$is.SW100[i] | xf1$is.SW75[i]
      xf1$SWlethal[i] <- xf1$is.SW67[i] 
    } else {
      xf1$LWdominant[i] <- xf1$is.SW0[i] | xf1$is.SW50[i]
      xf1$SWdominant[i] <- xf1$is.SW100[i] | xf1$is.SW50[i]
      xf1$SWlethal[i] <- xf1$is.SW50[i] 
    }
}
# Extract the most important results to a new table for display
xf1.results <- xf1[,c(2,21,23,25:30,37:39)]
xf1.results$crosstype <- plyr::revalue(xf1$crosstype, c("LL"="LW x LW","LS"="LW x SW",
                                                "SL"="SW x LW","SS"="SW x SW"))
xf1.results[,2:8] <- signif(xf1.results[,2:8],3) 
colnames(xf1.results) <- c("Cross type","n","freq. F~1~ SW","0% SW","25% SW",
                           "50% SW","67% SW","75% SW","100% SW",
                           "Consistent with dominant LW", "dominant SW", "recessive lethal SW")
knitr::kable(xf1.results[,c(1:3,10:12)], row.names = FALSE, digits = 4)
```

> **Supplementary Table 2**. Controlled crosses were used to test hypotheses of Mendelian inheritance for wing morphs. Fisher's exact test compared the results of each cross to six different possible phenotypic ratios for the short- vs. long-morph (0, 1:3, 1:1, 2:1, 3:1, 1). The resulting *p*-values were adjusted for multiple tests using the Bonferroni method. For each cross-type, it was determined based on the adjusted *p*-values, whether the cross results were consistent with dominance of the long-wing (LW) state, dominance of the short-wing (SW) state, or a recessive lethal short-wing allele. 

None of the hypotheses of Mendelian inheritance is consistently supported by these data. Of the `r dim(xf1)[1]` crosses, `r sum(!xf1$LWdominant)` are inconsistent with inheritance of the long-wing morph by a dominant allele, `r sum(!xf1$SWdominant)` crosses are inconsistent with dominance of the short-wing morph and `r sum(!xf1$SWlethal)` with the hypothesis of a recessive lethal short-wing allele. Since genetic factors do not obviously explain the occurrence of wing morphs, we tested the influence of environmental factors.

### Polyphenic reaction norms of each ecotype

Insect polyphenisms are typically mediated by one or more factors, including juvenile nutrition, density, photoperiod or temperature. Each of these can be reliable cues to facilitate dispersal/fecundity trade-offs [@Roff1996; @Harrison1980]. Previous work has suggested that *J. haematoloma* morphs are determined by juvenile nutrition, with a positive correlation between food level and frequency of the short-winged morph [@Dingle1997]. In contrast, no evidence for the influence of temperature or photoperiod exists [@Dingle1997].

In order to better understand the cues that specify each morph in *J. haematoloma*, we raised cohorts under a wide range of food and individual density conditions in the lab, varying the number of seeds available and the size of cohorts. The surviving adults from each of these treatments were then scored for morph and sex. Comparison of generalized linear models supports the influence of both factors, their interactions, and the bugs’ population of origin. Regression of wing morph frequencies to these factors revealed that increasing food availability and lower conspecific competition (smaller cohorts) were correlated with increased frequencies of the short-wing morph (Figure 2a).

To examine the determination of morphs, soapberry bugs were collected from lab cultures as first or second instars. Precise numbers of bugs and seeds of their natal host plant were combined in a 3.38-L terrarium. Bugs were incubated at 26$^\circ$C until all juveniles molted to adulthood or died. Water was replaced daily, but no food was removed or added. Dead bugs were removed periodically. Adults were then scored for sex and morph. 

```{r}
rxn.all.data <- read.csv("reaction.norms.csv", header=TRUE, stringsAsFactors = FALSE)
# Subset data for cohorts not used in RNAi or cross-rearing experiments
rxn <- dplyr::filter(rxn.all.data, treatment=="unmanip" & 
                       as.character(ecotype)==as.character(seedspecies))
# Create a version including the F1 data 
rxn.with.f1 <- rbind(rxn, dplyr::filter(rxn.all.data, pop=="F1"))

# Subsets for each ecotype alone
bv <- rxn[which(rxn$ecotype=="BV"),]
grt <- rxn[which(rxn$ecotype=="GRT"),]
```

The response of *J. haematoloma* cohorts to the environmental conditions of seed number and cohort size can be represented as reaction norms for each population. 
  
```{r, echo=FALSE, fig.height=3, fig.width=5, message=FALSE, warning=FALSE}
ecotype.colors <- c("#32cd32", "#ffce00", "#ff5300")
binomial_smooth <- function(...) {
  stat_smooth(method = "glm", method.args = list(family = "binomial"), size = 1, se=F)
}
ecotype.names <- c('BV' = "Cardiospermum", 'F1' = "F1 hybrid", 'GRT' = "Koelreuteria")
rxn.norm.plot <- ggplot(data=rxn.with.f1, aes(x=log10(seeds/cohort), y=pSW, color=ecotype)) +
  theme_bw() + 
  theme(legend.position="none",
        axis.text.x  = element_text(size=7),
        strip.text.x = element_text(size=8, face="bold.italic"),
        strip.background = element_blank()) +
  binomial_smooth() +
  geom_point(aes(colour = ecotype), size=3, shape=16, alpha= 0.8) +
  scale_colour_manual(values = ecotype.colors, name="ecotype") +
  scale_y_continuous(limits=c(0, 1), breaks = c(0:5)/5) +
  ylab("frequency of short wing morph\n") + 
  xlab(expression(paste("food availability (",log[10]," seeds / bug)", sep=" "))) +
  facet_grid(. ~ ecotype, labeller = as_labeller(ecotype.names))
rxn.norm.plot
ggsave("Fig2A.reaction.norms.pdf", width = 6, height = 3)
```

```{r, echo=FALSE, fig.height=3, fig.width=5, message=FALSE, warning=FALSE}
rxn.norm.surv.plot <- ggplot(data=rxn.with.f1, aes(x=log10(seeds/cohort), y=census/cohort, color=ecotype)) +
  theme_bw() + 
  theme(legend.position="none",
        axis.text.x  = element_text(size=7),
        strip.text.x = element_text(size=8, face="bold.italic"),
        strip.background = element_blank()) +
  binomial_smooth() +
  geom_point(aes(colour = ecotype), size=3, shape=16, alpha= 0.8) +
  scale_colour_manual(values = ecotype.colors, name="ecotype") +
  scale_y_continuous(limits=c(0, 1), breaks = c(0:5)/5) +
  ylab("survival rate\n") + 
  xlab(expression(paste("food availability (",log[10]," seeds / bug)", sep=" "))) +
  facet_grid(. ~ ecotype, labeller = as_labeller(ecotype.names))
rxn.norm.surv.plot
ggsave("Fig2B.survival.by.food.pdf", width = 6, height = 3)
```

> These plots were adjusted in *Adobe Illustrator* and appear in the main text as Figure 2. 

### Logistic regression

Here short- or long-winged morphs are modeled as two binary outcomes for the individuals in a cohort. Logistic regression was used to predict the frequency of wing morphs in lab-raised cohorts of the *Cardiospermum* and *Koelreuteria* ecotypes, in combination and separately. The combined dataset includes `r sum(rxn$census)` sampled adults from `r dim(rxn)[1]` treatments. 

We define a function (`logistic.reg.analysis` in the code below) to compare a given number of models in logistic regression, recording the Akaike information criteria [@Akaike1974], $\chi^{2}$, degrees of freedom and associated *p*-value, as well as the pseudo-*R*^2^ of Hosmer & Lemeshow [@Hosmer1980]. The function also retains coefficients and other results from the most favorable model. This method uses a generalized linear model with a logit link function (`glm(formula, family = binomial(link = "logit"))`). The code for this R function can be viewed in the accompanying script file, `logistic.regression.analysis.R`.

We considered all possible models combining the number of seeds provided as food (`seeds`), the number of conspecifics initially set-up in the cohort (`cohort`), and the bugs' ecotype (`ecotype`) or their population-of-origin (`pop`). 

```{r, warning=FALSE}
# Define models
models <- c("1","0","seeds","cohort","ecotype","seeds + cohort","seeds * cohort",
            "seeds + ecotype","seeds * ecotype","cohort + ecotype","cohort * ecotype",
            "seeds + cohort + ecotype","seeds * cohort + ecotype",
            "seeds + cohort * ecotype","seeds * cohort * ecotype","pop")

# Order populations by increasing latitude 
# (PlantationKey and KeyLargo are Cardiospermum ecotypes. 
#  Other populations are Koelreuteria ecotypes.)
rxn$pop <- factor(rxn$pop, levels = c("PlantationKey","KeyLargo",
                                      "Greenbrier","Frederick","Aurora"))
# Run the modeling function
lra <- logistic.reg.analysis(rxn, models)
# Display results
knitr::kable(lra$results.by.aic) 
```

> **Supplementary Table 3**. Models tested in logistic regression for specification of wing morphs. Abbreviations: df, degrees of freedom; *R*^2^~H&L~, Hosmer & Lemeshow's correlation [@Hosmer1980].

The fitness of models was compared using AIC. Of the `r length(models)` models considered, the favored model includes seed number, cohort size, their interaction, and ecotype as predictors of an individual bug's morph. For each predictor it is possible to find 95% confidence intervals on the odds ratio. We define a function to do so.

```{r, warning=FALSE}
lra.or <- odds.confidence(lra)
knitr::kable(lra.or)
```

> **Supplementary Table 4**. Coefficients (log odds; B) and odds ratios for the best model identified by AIC in logistic regression for specification of wing morphs among all specimens. 95% confidence intervals (CI) are given for the odds ratios. 

While the number of seeds and conspecifics make significant contributions to the odds of a bug developing as short-winged, their effects are relatively small (`r lra.or['seeds','odds ratio']` and `r lra.or['cohort','odds ratio']`, respectively). In contrast, the odds ratio based on ecotype (membership in the *Koelreuteria* ecotype) is `r lra.or['ecotypeGRT','odds ratio']`.

```{r, fig.height=3.25, fig.width=4.5}
rxn$predicted.prob <- fitted(lra$best.model)
rxn$res <- resid(lra$best.model)
binnedplot(rxn$predicted.prob,rxn$res, main="", cex.pts=1.2)
```

> **Supplementary Figure 5**. The model fit can be judged from a binned residual plot [@Gelman2000]. Here, data are grouped by predicted values and average residuals are plotted with gray lines demarcating 2 standard errors. For a good model, 95% of residuals should fall within these bounds. The favored model, `r lra$best.model.name`, accommodates the data well.

#### The *Cardiospermum* ecotype

Next, we wished to test whether the factors predicting morphs were the same within each ecotype.

```{r, warning=FALSE}
models.within.ecotype <- c("1","0","seeds","cohort","seeds+cohort","seeds*cohort","pop")
lra.bv <- logistic.reg.analysis(bv, models.within.ecotype)
knitr::kable(lra.bv$results.by.aic) 
```

> **Supplementary Table 5**.  Models tested in logistic regression for specification of wing morphs among *Cardiospermum* ecotypes. Abbreviations as in Supplementary Table 3.

```{r, warning=FALSE}
knitr::kable(odds.confidence(lra.bv))
```

> **Supplementary Table 6**. Coefficients and odds ratios for the best model identified by logistic regression for specification of wing morphs among *Cardiospermum* ecotypes.  

#### The *Koelreuteria* ecotype

```{r, warning=FALSE}
lra.grt <- logistic.reg.analysis(grt, models.within.ecotype)
knitr::kable(lra.grt$results.by.aic) 
```

> **Supplementary Table 7**.  Models tested in logistic regression for specification of wing morphs among *Koelreuteria* ecotypes. Abbreviations as in Supplementary Table 3.

```{r, warning=FALSE}
knitr::kable(odds.confidence(lra.grt))
```

> **Supplementary Table 8**.  Coefficients and odds ratios for the best model identified by logistic regression for specification of wing morphs among *Koelreuteria* ecotypes. 

For each ecotype subset, the best model, according to AIC, combined the number of individuals and the number of seeds, as well as their interaction. 

Based on these results, seed number and cohort size were combined into a metric of food availability, which we defined as the log~10~ of seed number per bug (Figure 2).

### Cross-rearing 

In the previous analysis, we identified that ecotype (genetic background) was a significant factor in determining individual morphs. However, in those treatments, bugs of each ecotype were raised on seeds of the host plant associated with their population-of-origin. Therefore, we wanted to test for potential effects that seed species might have on morph determination by cross-rearing juveniles on non-natal seeds. We also produced F~1~ ecotype hybrids, which were cross-reared on both species of seeds.

```{r}
cross.reared.and.f1 <- dplyr::filter(rxn.all.data, treatment=="unmanip" & 
                       as.character(ecotype)!="GFT" &
                       (seeds/cohort)>0.25 &
                       (seeds/cohort)<2.25)
grp <- as.factor(paste(cross.reared.and.f1$ecotype,cross.reared.and.f1$seedspecies,sep="/"))
```
```{r, echo=FALSE, fig.height=3.75, fig.width=6, warning=FALSE}
xrf1 <- cross.reared.and.f1
xrf1$ecotype <- plyr::revalue(xrf1$ecotype, c("BV"="Cardiospermum", "F1"="F1 hybrid", "GRT"="Koelreuteria"))
xrf1$seedspecies <- plyr::revalue(xrf1$seedspecies, c("BV"="Cardiospermum seeds", "GRT"="Koelreuteria seeds"))

theme_xr <- theme_bw() +
  theme(plot.title = element_text(size=12,face="bold"), 
        axis.text.x = element_text(size=9, face="italic"),
        axis.title.y = element_text(size=10,face="plain"),
        strip.text.x = element_text(size=9, face="bold.italic"),
        strip.background = element_blank(),
        legend.position="none", axis.ticks = element_blank())
  
cross.reared.and.f1.pSW.plot <- ggplot(data = xrf1, aes(x=ecotype, y=pSW)) +
  ggtitle("A  Morph ratios for ecotype hybrids") + 
  theme_xr + theme(axis.text.x = element_blank()) +
  geom_boxplot(outlier.size = 0, size=0.75, colour="#606060") +
  scale_colour_manual(values=ecotype.colors) +
  geom_jitter(position = position_jitter(width = 0.2, height = 0),
              aes(group = ecotype, colour = ecotype), size=2.5, shape=16, alpha=0.8) +
  xlab("") + ylab("frequency of short-wing morph") +
  facet_grid(. ~ seedspecies)
  
cross.reared.and.f1.survival.plot <- ggplot(data = xrf1, aes(x=ecotype, y=survival)) +
  ggtitle("B  Survival of ecotype hybrids on seeds of each host") + 
  theme_xr + theme(strip.text.x = element_blank()) +
  geom_boxplot(outlier.size = 0, size=0.75, colour="#606060") +
  scale_colour_manual(values=ecotype.colors) +
  geom_jitter(position = position_jitter(width = 0.2, height = 0),
              aes(group = ecotype, colour = ecotype), size=2.5, shape=16, alpha=0.8) +
  xlab("") + ylab("survival to adulthood") +
  facet_grid(. ~ seedspecies)

pdf("Fig3.cross.rearing.and.f1.pdf", width=6, height=6)
multiplot(cross.reared.and.f1.pSW.plot,cross.reared.and.f1.survival.plot, cols=1)
dev.off(which = dev.cur())
multiplot(cross.reared.and.f1.pSW.plot,cross.reared.and.f1.survival.plot, cols=1)
```

> This plot was adjusted in *Adobe Illustrator* and the result was used as Figure 3. 

Differences among cross-rearing groups and controls were tested using permutation. We began by testing for overall differences in factorial permutation ANOVA, considering ecotype and seed species. 
```{r}
cross.reared <- dplyr::filter(cross.reared.and.f1, ecotype!="F1")
summary(with(cross.reared, aovp(pSW ~ ecotype * seedspecies)))
```

Given the significant effect of ecotype, we conduct a post-hoc two-sample permutation test.

```{r}
with(cross.reared, permTS(pSW ~ ecotype))

summary(with(cross.reared, aovp(survival ~ ecotype * seedspecies)))
with(cross.reared[which(cross.reared$ecotype=="GRT"),], permTS(survival ~ seedspecies))
```

For morph frequencies, ecotypes are significantly different within this range of food availability (*Z* = -7.56, *p* = 4.01x10^-14^). However, the seed species alone does not appear to have a significant effect on morph frequencies (*p* > 0.05). Interestingly, survival was lower for bugs raised on non-natal host seeds. The reduction in survival was significant for *Koelreuteria*-ecotype bugs raised on *Cardiospermum* seeds (*Z* = -2.90, *p* = 0.00372).

### Ecotype hybrids

Ecotype F~1~ hybrids were created by crossing virgin adults from Frederick, MD and Tavernier, FL (Plantation Key). Bugs were isolated by sex during the fifth instar to insure that none had previously mated. Reciprocal mass crosses were then set up with 10 males and 10 females from each population of origin. The resulting F~1~ eggs were removed prior to hatching. New hatchlings were removed to separate dishes to reduce cannibalism, as in our standard husbandry methods. Cohorts of 20 second instar F~1~'s were then used to establish treatments under high or low food regimes with 160 or 40 seeds, respectively. Since host plant seeds are known to differ in nutritional value [@Carroll1997] replicate treatments were conducted with seeds of *Cardiospermum* and *Koelreuteria*. Potential maternal effects on wing morph frequencies may be revealed by differences among reciprocal crosses. 

```{r}
hybrids <- dplyr::filter(rxn.all.data, treatment=="unmanip" & 
                       as.character(ecotype)=="F1")
# Extract from notes, the populatin of origin for the dams and sires from each cohort
hybrids$food <- hybrids$seeds/hybrids$cohort
for (i in 1:dim(hybrids)[1]) {
  n <- as.character(hybrids$note[i])
  n <- gsub("F1: ", "", n) 
  n <- gsub(" x ", " ", n) 
  hybrids$dampop[i] <- unlist(strsplit(n,"\\s"))[1]
  hybrids$sirepop[i] <- unlist(strsplit(n,"\\s"))[2] 
}
# with(hybrids,by(dampop,dampop,length))   # AC: 2   FR: 5   PK: 19
# with(hybrids,by(sirepop,sirepop,length)) # AC: 7   FR: 12   PK: 7

# Permuation ANOVA
summary(with(hybrids, aovp(pSW ~ dampop + sirepop)))
```

The direction of the cross is not a significant factor for wing morph frequency. This suggests that maternal effects are not an influence on wing morphs.

Hybrid cohorts were raised on each of the two host plant species' seeds. These data provide another opportunity to examine the influence of the host plant species on morph determination.

```{r}
with(hybrids, permTS(pSW ~ seedspecies))
```

The species of host plant seed is a significant factor. For these hybrids, *Cardiospermum* seeds produce more short-wing bugs than with *Koelreuteria* seeds. Interestingly, the direction of this effect is the opposite of the observed difference in the reaction norms of the each ecotype in which *Koelreuteria*-adapted bugs are more inclined to be short-winged, regardless of the nutritional environment. This suggests that in the same (F~1~) genetic background, nutritional influences on wing morph determination may actually be maladaptive relative to wing morph-responses that may have been selected for over time within each host-adapted ecotype. If so, this maladaptive effect would present obstacles to the colonization of *Koelreuteria* by *Cardiospermum*-ecotype bugs and may also limit gene flow in that direction.

```{r}
# Test for seed species effects on F1 survival
with(hybrids, permTS(survival ~ seedspecies))
# Compare the survival of F1's and cross-reared Koelreuteria ecotypes 
# on Cardiospermum seeds
with(cross.reared.and.f1[which(cross.reared.and.f1$seedspecies=="BV" 
                               & cross.reared.and.f1$ecotype!="BV"),], 
     permTS(survival ~ ecotype))
# Compare the survival of F1's and cross-reared Cardiospermum ecotypes 
# on Koelreuteria seeds
with(cross.reared.and.f1[which(cross.reared.and.f1$seedspecies=="GRT" 
                               & cross.reared.and.f1$ecotype!="GRT"),], 
     permTS(survival ~ ecotype))
```

Hybrid survival is significantly better on *Cardiospermum* seeds, compared to *Koelreuteria* (exact permutation *p* = 0.00508). While hybrid survival on each host plant is higher than for cross-reared parental ecotypes, the difference is not significant.

### Modeling F~1~ response to food availability

If we include F~1~ ecotype hybrids among the population-of-origin (`population`) factor in our logistic models, we can test whether F~1~ hybrids are significantly different in their responses from either parent population. First, we filter the complete dataset to include only F~1~ hybrids of the two most commonly used distinct ecotype populations, Frederick, Maryland, and Plantation Key, Florida, and data from these parental populations. We also remove cohorts raised on food availability metrics more than 20% of the maximum for hybrids or less than 80% of the minimum for hybrids. 

```{r}
f1 <- dplyr::filter(hybrids, (as.character(dampop)=="PK" | as.character(dampop)=="FR") &
                             (as.character(sirepop)=="PK" | as.character(sirepop)=="FR"))
f1.and.p <- dplyr::filter(rxn, as.character(pop)=="PlantationKey" | 
                               as.character(pop)=="Frederick")
f1.and.p <- rbind(f1.and.p[,1:25],f1[,1:25])
f1.and.p$pop <- droplevels(f1.and.p$pop)
f1.and.p$foodavailability <- f1.and.p$seeds / f1.and.p$cohort
max.f1.food <- max(f1.and.p$foodavailability[which(f1.and.p$pop=="F1")])
min.f1.food <- min(f1.and.p$foodavailability[which(f1.and.p$pop=="F1")])
f1.and.p <- dplyr::filter(f1.and.p, (foodavailability < 1.2*max.f1.food) &
                                    (foodavailability > 0.8*min.f1.food))
```

For the purposes of testing similarity among F~1~ hybrids and their parental populations we examine a model with one categorical factor, `pop`, with F~1~, Frederick, and Plantation Key as its categories. 
```{r, warning=FALSE}
lra.f1 <- logistic.reg.analysis(f1.and.p, "pop")
lra.f1.or <- odds.confidence(lra.f1)
knitr::kable(lra.f1.or)
```

> **Supplementary Table 9**.  Coefficients (*B*, the log odds) and odds ratios comparing the wing morph ratios of F~1~ hybrids to the parental populations, Frederick (*Koelreuteria* ecotype) and Plantation Key (*Cardiospermum* ecotype). Plantation Key acts as the baseline in this analysis.

Under the model, comparison of the F~1~ hybrid response to that of Plantation Key bugs is significantly different (odds ratio = 5.15, *p* = 4.776x10^-26^). 

```{r, warning=FALSE}
wald.or.comparison(lra.f1.or, ref=2,comp=3)[3,8:9]
```

However, status as a Frederick bug does not predict significant difference compared to the F~1~ hybrids (Wald test, *z* = -1.775, *p* = 0.0759). 
