# Supplementary material for: Manipulation of insulin signaling phenocopies evolution of a host-associated polyphenism
Source: Nat Commun. 2018 Apr 27;9:1699. doi: 10.1038/s41467-018-04102-1 (PMC5923257; doi:10.1038/s41467-018-04102-1)
Supplement: Supplementary file 3 — Supplementary Data 1 [file 41467_2018_4102_MOESM3_ESM.zip › Jhae.OA.Rmd]

---
title: "Child document: Ontogenetic allometries"
subtitle: "from 'Manipulation of insulin signaling phenocopies evolution of a host-associated polyphenism'"
author: Fawcett, <i>et al</i>.
affiliation: Colby College, Department of Biology
output: pdf_document
---
```{r, message=FALSE, warning=FALSE, include=FALSE}
knitr::opts_chunk$set(echo = TRUE)
if(!require("ggplot2")) { install.packages("ggplot2"); library("ggplot2") }
if(!require("dplyr")) { install.packages("dplyr"); library("dplyr") }
```

Growth of the forewing is strongly hyperallometric (Supplementary Figure 3). Wing primordia are pigmented at all stages, allowing measurements of ontogenetic allometry. As hemimetabolous insects, newly hatched soapberry bugs resemble adults in overall anatomy, but they lack adult pigmentation patterns, wings, and genitalia. Juvenile development proceeds through five instars, during which time wing growth is hyperallometric (Supplementary Figure 3). 

The final adult wing length (and the wing morph) cannot be predicted by the fifth instar head size or length of the wing pad. Despite differences in adult wing length, the length of fifth instar wing pads does not appear to indicate a juvenile’s future wing morph (lines in Supplementary Figure 3).

```{r}
oa <- read.csv("Jhae.oa.csv", header=T)
```
```{r, echo=FALSE, message=FALSE, warning=FALSE, fig.height=4}
# Subset only those specimens for which there are measurements from multiple stages
oa2 <- dplyr::filter(oa, multiple.stages)

stage.names <- c(paste("instar",c(1:5)),"short-wing","long-wing")
stage.colors <- c("#7bc106", "#8fb307", "#a5a807", "#d3b209", "#febe0a", "#ba3017", "#640910")
theme_std <- theme_bw() + theme(
  legend.position = "none",
  axis.text.x = element_text(size=10,face="plain"), 
  axis.text.y = element_text(size=10,face="plain"), 
  axis.title.x = element_text(size=12,face="plain"),
  axis.title.y = element_text(size=12,face="plain"),
  axis.ticks = element_blank()) 

oa.trajectories.plot <- ggplot() + theme_std +
  geom_abline(intercept = -0.55, slope = 1) +
  geom_path(data=oa2, aes(x=log10(daid), y=log10(winglength), group = id), alpha = 0.3) +
  geom_point(data=oa, aes(x=log10(daid), y=log10(winglength), colour=as.factor(stage)), 
             size=3, alpha=0.75) +
  scale_colour_manual(values=stage.colors) +
  annotate("text", label = stage.names[1], x = 2.58, y = 2.10, size = 3, hjust = 1) +
  annotate("text", label = stage.names[2], x = 2.72, y = 2.37, size = 3, hjust = 1) +
  annotate("text", label = stage.names[3], x = 2.89, y = 2.65, size = 3, hjust = 1) +
  annotate("text", label = stage.names[4], x = 2.98, y = 3.00, size = 3, hjust = 1) +
  annotate("text", label = stage.names[5], x = 3.05, y = 3.35, size = 3, hjust = 1) +
  annotate("text", label = stage.names[6], x = 3.05, y = 3.68, size = 3, hjust = 1) +
  annotate("text", label = stage.names[7], x = 3.05, y = 3.95, size = 3, hjust = 1) +
  coord_fixed() +
  scale_x_continuous(limits=c(2.3,3.5), breaks=seq(2.25, 3.5, 0.25), minor_breaks =NULL) +
  scale_y_continuous(limits=c(2.0,4.0), breaks=seq(2, 4, 0.25), minor_breaks =NULL) +
  xlab(expression(paste(log[10]," head width (µm)", sep=""))) +
  ylab(expression(paste(log[10]," forewing length (µm)", sep=""))) 
oa.trajectories.plot
ggsave("FigS03.ontogenetic.allometry.pdf", width = 3, height = 4.5)
```

> **Supplementary Figure 3**. A log-log plot of wing pad length in *J. haematoloma* versus head width, a proxy for overall body size, reveals hyperallometric growth of wing primordia. Proportional (isometric) growth is indicated by the black line. The plot includes `r dim(oa)[1]` measurements, with trajectories for `r dim(oa2)[1]` individuals measured at multiple instars.

#### Ontogenetic scaling coefficients

Scaling coefficients are the slope of the regression line for specimens in a log-log plot of structure size to overall size [@Huxley1932]. We have used head width as a proxy for overall body size, since the bug abdomen can expand and contract with feeding, water retention and growth within an instar. The scaling coefficient for ontogenetic allometry can be calculated over any developmental interval.

Stage means will be used here to eliminate the bias introduced by varying sample numbers from each instar. We also average all adults.

```{r}
stage.means <- data.frame(row.names=stage.names[1:5])
for (i in 1:5) {
  stage.means[i,1] <- mean(na.omit(oa$daid[which(oa$stage==i)])) 
  stage.means[i,2] <- mean(na.omit(oa$winglength[which(oa$stage==i)]))
}
colnames(stage.means) <- colnames(oa)[4:5]

stage.means[6,1] <- mean(na.omit(oa$daid[which(oa$stage>5)])) 
stage.means[6,2] <- mean(na.omit(oa$winglength[which(oa$stage>5)])) 
rownames(stage.means)[6] <- "adult"

ontogenetic.scaling <- vector()
for (i in 1:5) {
  ontogenetic.scaling[i] <- with(stage.means[c(i,i+1),], lm(log10(winglength) ~ log10(daid)))$coefficients[2]
  names(ontogenetic.scaling)[i] <- paste(rownames(stage.means)[i],"to",rownames(stage.means)[i+1],sep=" ")
}
ontogenetic.scaling[6] <- ontogenetic.scaling[5]
ontogenetic.scaling[5] <- with(stage.means[3:6,], 
                               lm(log10(winglength) ~ log10(daid)))$coefficients[2]
ontogenetic.scaling[7] <- with(stage.means, 
                               lm(log10(winglength) ~ log10(daid)))$coefficients[2]
names(ontogenetic.scaling)[5:7] <- c("instar 3 to adult","instar 5 to adult","overall")
ontogenetic.scaling <- as.data.frame(ontogenetic.scaling)
colnames(ontogenetic.scaling) <- c("scaling coefficient")
knitr::kable(ontogenetic.scaling, digits = 3)
```

> **Supplementary Table 1**. Scaling coefficients of each molt in *J. haematoloma*. Values represent the slope between each instar in Supplementary Figure 3.

Ontogenetic scaling coefficients were greater than 1 at each molt after the first (Supplementary Table 1). The primordia are external from the third instar to adulthood, with a scaling coefficient of 5.1 over this period, averaging both adult wing morphs. 
