# Supplementary material for: Manipulation of insulin signaling phenocopies evolution of a host-associated polyphenism
Source: Nat Commun. 2018 Apr 27;9:1699. doi: 10.1038/s41467-018-04102-1 (PMC5923257; doi:10.1038/s41467-018-04102-1)
Supplement: Supplementary file 3 — Supplementary Data 1 [file 41467_2018_4102_MOESM3_ESM.zip › Jhae.RNAi.Rmd]

---
title: "Child document: RNAi"
subtitle: "from 'Manipulation of insulin signaling phenocopies evolution of a host-associated polyphenism'"
author: Fawcett, <i>et al</i>.
affiliation: Colby College, Department of Biology
output: pdf_document
---
```{r, message=FALSE, warning=FALSE, include=FALSE}
knitr::opts_chunk$set(echo = TRUE)
if(!require("ggplot2")) { install.packages("ggplot2"); library("ggplot2") }
if(!require("Rmisc")) { install.packages("Rmisc"); library("Rmisc") }
if(!require("plyr")) { install.packages("plyr"); library("plyr") }
if(!require("magrittr")) { install.packages("magrittr"); library("magrittr") }
if(!require("car")) { install.packages("car"); library("car") }
source("logistic.regression.analysis.R")
```

Since insulin signaling varies in different *J. haematoloma* morphs and ecotypes, we examined how manipulation of insulin signaling affected wing morph frequencies, appendage allometry, and wing shapes. Gene function was tested during juvenile-to-adult development in *J. haematoloma* using RNA interference [@Fire1998; @Hughes2000]. Knockdown of gene activity was confirmed using quantitative RT-PCR (Supplementary Figure 9). 

\begin{center}
\includegraphics{FigS10.Dll.embryonic.RNAi.png}
\end{center}

> **Supplementary Figure 10**. Demonstration of RNAi effectiveness during *J. haematoloma* embryonic development. (**a**) Ventral image of an unmanipulated first instar hatchling. (**b**) Lateral image of an unmanipulated hatchling. (**c-g**) Virgin females were injected with dsRNA targeting the appendage-development gene *Distal-less* (*Dll*). (**c-d**) Ventral views of resulting first instars from *Dll* maternal RNAi. These individuals lack development of distal regions of all appendages, except the stylets. (**e-f**) Lateral images of *Dll* RNAi hatchlings. (**g**) Additional *Dll* RNAi hatchlings.

RNA interference is effective in this species during embryonic development as well. Targeting the appendage-patterning gene *Distal-less* in *J. haematoloma* (Supplementary Figure 10), we were able to phenocopy the distal appendage deletion produced by *Distal-less* RNAi in the milkweed bug *Oncopeltus fasciatus* [@Angelini2004].

We also treated juveniles with exogenous insulin [@Koyama2008; @Gu2009]. Bovine pancreatic insulin (Sigma-Aldrich, St. Louis, Missouri, USA) was prepared in phosphate-buffered saline and injected into the abdomen of fourth instars to deliver roughly 0.5 ng insulin per mg body weight. 

```{r}
rxn.all.data <- read.csv("reaction.norms.csv", header=TRUE)
# Subset data for RNAi and control treatments (excludes cross-rearing and hybrids)
rxn.i <- dplyr::filter(rxn.all.data, as.character(ecotype)==as.character(seedspecies) & !is.na(pSW))
# Clean-up and re-order category names
rxn.i$ecotype <- plyr::revalue(rxn.i$ecotype, c("BV"="Cardiospermum","GRT"="Koelreuteria"))
rxn.i$treatment <- factor(rxn.i$treatment, levels = c("unmanip", "GFP", 
                                                      "InR01", "InR02", "InR12",
                                                      "FoxO", "insulin"))
rxn.i$treatment <- plyr::revalue(rxn.i$treatment, c("unmanip"="unmanipulated",
                                            "GFP"= "ds GFP",
                                            "InR01"="ds InR1",
                                            "InR02"="ds InR2",
                                            "InR12"="ds InR1&2",
                                            "FoxO"="ds FoxO"))
rxn.i$pop <- droplevels(rxn.i$pop)
rxn.i$pop <- factor(rxn.i$pop, levels = c("PlantationKey", "KeyLargo", 
                                          "Greenbrier", "Frederick", "Aurora"))
```

```{r, echo=FALSE, warning=FALSE}
RNAicolors <- c("unmanipulated"="#000000",
                "ds GFP"="#669900",
                "ds InR1"="#3399cc",
                "ds InR2"="#3366ff",
                "ds InR1&2"="#000099",
                "ds FoxO"="#cc6600",
                "insulin"="#888888")
binomial_smooth <- function(...) {
  stat_smooth(method = "glm", method.args = list(family = "binomial"), size = 1, se=F)
}
rnai.rxn.norm.plot <- ggplot(data=rxn.i, aes(x=log10(seeds/cohort), y=pSW, color=treatment)) +
  theme_bw() + 
  theme(legend.position="none",
        axis.text.x  = element_text(size=7),
        strip.text.x = element_text(size=8, face="bold"),
        strip.text.y = element_text(size=8, face="bold.italic"),
        strip.background = element_blank()) +
  binomial_smooth() +
  scale_y_continuous(limits=c(0, 1), breaks = c(0:5)/5) +
  geom_point(aes(colour = treatment, size=rxn.i$census/rxn.i$cohort), shape=16, alpha= 0.65) +
  scale_colour_manual(values = RNAicolors) +
  scale_size(range=c(1, 3)) +
  ylab("frequency of short wing-morph") + 
  xlab(expression(paste("food availability (",log[10]," seeds/bug)", sep=" "))) + 
  facet_grid(ecotype ~ treatment) 
rnai.rxn.norm.plot 
ggsave("Fig5.RNAi.morphs.pdf", width = 7, height = 4)
```

> This plot was modified in Adobe *Illustrator* to produce Figure 5. 

### Modeling experimental effects on morph frequencies

Since we have already established that the wing morph of individual bugs can be modeled by seed number, cohort size and ecotype, we will examine the effects of RNAi and insulin treatments in the context of these factors. In order to make unmanipulated treatments more comparable, we restricted these data to food availability metrics no more than 20% of the maximum used in experimental treatments or less than 80% of the minimum. 

```{r, message=FALSE, warning=FALSE}
rxn.i$foodavailability <- rxn.i$seeds / rxn.i$cohort
max.rnai.food <- max(rxn.i$foodavailability[which(rxn.i$treatment!="unmanipulated")])
min.rnai.food <- min(rxn.i$foodavailability[which(rxn.i$treatment!="unmanipulated")])
rxn.i <- dplyr::filter(rxn.i, (foodavailability < 1.2*max.rnai.food) &
                              (foodavailability > 0.8*min.rnai.food))
models.for.rnai <- c("1","0","seeds","cohort","ecotype","seeds + cohort","seeds * cohort",
                     "seeds + ecotype","seeds * ecotype","cohort + ecotype","cohort * ecotype",
                     "seeds + cohort + ecotype","seeds * cohort + ecotype",
                     "seeds + cohort * ecotype","seeds * cohort * ecotype",
                     "seeds + treatment","cohort + treatment","ecotype + treatment",
                     "seeds + cohort + treatment","seeds * cohort + treatment",
                     "seeds + ecotype + treatment","seeds * ecotype + treatment",
                     "cohort + ecotype + treatment","cohort * ecotype + treatment",
                     "seeds + cohort + ecotype + treatment","seeds * cohort + ecotype + treatment",
                     "seeds + cohort * ecotype + treatment",
                     "seeds * cohort * ecotype + treatment",
                     "seeds * treatment","cohort * treatment","ecotype * treatment",
                     "seeds + cohort * treatment","seeds * cohort * treatment",
                     "seeds + ecotype * treatment","seeds * ecotype * treatment",
                     "cohort + ecotype * treatment","cohort * ecotype * treatment",
                     "seeds + cohort + ecotype * treatment",
                     "seeds * cohort + ecotype * treatment","seeds + cohort * ecotype * treatment",
                     "seeds * cohort * ecotype * treatment")
lra.rnai <- logistic.reg.analysis(rxn.i, models.for.rnai)
knitr::kable(lra.rnai$results.by.aic[1:10,c(1:3,5)]) # Top 10 models 
```

> **Supplementary Table 11**. Ten best models, based on AIC, evaluated in logistic regression for specification of wing morphs in the context of RNA interference and insulin treatments. Abbreviations as in Supplementary Table 3. 

Of the `r length(models.for.rnai)` models in this analysis, AIC consistently favored those including experimental treatment as a factor.

```{r, message=FALSE, warning=FALSE}
# Calculate odds ratios and confidence intervals for each factor
lra.rnai.or <- odds.confidence(lra.rnai)
# Compare the influence of each treatment to GFP dsRNA, using the Wald test
lra.rnai.or.wald <- wald.or.comparison(lra.rnai.or, ref=5, comps=c(6:10))
knitr::kable(lra.rnai.or.wald[1:11,1:7])
```

> **Supplementary Table 12**. Coefficients (log odds) and odds ratios for factors predicting wing morph outcomes, including the influence of dsRNA and insulin treatments. Confidence intervals (95%) are given for the odds ratios. 

To determine the influence of individual treatments, in the context of effects of food availability, we examined odds ratios for each factor in the favored model, `r lra.rnai$best.model.name` (Supplementary Table 12). Since comparisons of treatments to unmanipulated controls, as well as to non-specific dsRNA controls are desirable, we define a function to compare log odds directly using the Wald test (Supplementary Table 13).

```{r echo=FALSE, message=FALSE, warning=FALSE}
output.table <- lra.rnai.or.wald[6:10,8:10]
colnames(output.table) <- c("*z*","*p*","")
row.names(output.table) <- gsub('treatment','',row.names(output.table))
row.names(output.table) <- gsub('ds ','ds *',row.names(output.table))
row.names(output.table)[1:4] <- paste(row.names(output.table),'*',sep='')
knitr::kable(output.table, digits = 4)
```

> **Supplementary Table 13**. The influence of RNAi and insulin treatments were compared to non-specific *GFP* dsRNA control treatments using the Wald test. The frequency of short-wing morphs is significantly increased by *FoxO* RNAi and insulin injection. Significance is indicated by asterisks.

As in the unmanipulated dataset, the number of seeds, cohort size and ecotype were significant predictors of wing morph development. The control *GFP* dsRNA appears to be a significant predictor in this analysis, relative to unmanipulated *Cardiospermum* bugs. This may be due to a developmental effect of wounding after injection. 

Compared to *GFP* dsRNA treatment, RNAi targeting the insulin receptor genes, alone and in combination, did not significantly influence morph outcomes (Wald test, *p* > 0.05). However knockdown of *FoxO* by RNAi significantly increased the odds of bugs developing to the short-wing morph (odds ratio = 18.0; Wald test vs. *GFP* RNAi *z* = 5.69, *p* = 1.31x10^-8^). Similarly, injection of bovine insulin significantly increased the odds of short-wing development (odds ratio = 5.57; Wald test *z* = 3.51, *p* = 4.46x10^-4^).

#### Treatment effects within each ecotype

Ecotypes already differ in their response to food availability, and manipulations of insulin signaling are constrained by the fact that, for example, *Koelreuteria* bugs are already highly prone to short-wing fates. Therefore, we also examined the effects of RNAi and insulin treatments on each ecotype separately. To do so, we applied a model include the factors `seeds * cohort + treatment` after subsetting *Cardiospermum* and *Koelreuteria* samples. The Wald test was then used to compare each treatment to *GFP* dsRNA controls.

```{r message=FALSE, warning=FALSE}
rxn.bv.i <- dplyr::filter(rxn.i, ecotype=='Cardiospermum')
lra.rnai.or.bv <- odds.confidence(logistic.reg.analysis(rxn.bv.i, "seeds * cohort + treatment"))
lra.rnai.or.bv.wald <- wald.or.comparison(lra.rnai.or.bv, ref=4, comps=c(5:9))

rxn.grt.i <- dplyr::filter(rxn.i, ecotype=='Koelreuteria')
lra.rnai.or.grt <- odds.confidence(logistic.reg.analysis(rxn.grt.i, "seeds * cohort + treatment"))
lra.rnai.or.grt.wald <- wald.or.comparison(lra.rnai.or.grt, ref=4, comps=c(5:9))
```
```{r echo=FALSE, message=FALSE, warning=FALSE}
combined.table <- cbind(lra.rnai.or.bv.wald[5:9,8:10],lra.rnai.or.grt.wald[5:9,8:10])
colnames(combined.table) <- c('*Cardiospermum z*','*p*','','*Koelreuteria z*','*p*','')
row.names(combined.table) <- gsub('treatment','',row.names(combined.table))
row.names(combined.table) <- gsub('ds ','ds *',row.names(combined.table))
row.names(combined.table)[1:4] <- paste(row.names(combined.table),'*',sep='')
knitr::kable(combined.table, digits = 4)
```

> **Supplementary Table 14**. Results of Wald's test comparing the effects of RNAi and insulin treatments to controls in each ecotype. *FoxO* RNAi and insulin treatment produce significant increases in the rate of short-wing adults in *Cardiospermum* ecotype bugs, but not in *Koelreuteria* ecotypes, which are already commonly short-winged. In contrast, among *Koelreuteria* ecotypes, RNAi targetting both insulin receptor genes produces a marginal decreases in the frequency of short-wing morphs, compared to *GFP* dsRNA treatments.

*FoxO* RNAi (*z* = 5.584, *p* = 2.35x10^-8^) and insulin injection (*z* = 3.525, *p* = 4.235x10^-4^) where significant factors in short-wing development within the *Cardiospermum* ecotype, as they were in the overall dataset. In the *Koelreuteria* ecotype, RNAi targeting *InR1* and *InR2* simultaneously produced fewer short-wing bugs compared to controls, although this effect was marginal (*z* = -1.818, *p* = 0.0691).

### RNAi targeting *chico* and *Akt*

The knockdown of two additional insulin pathway components, encoded by *chico* and *Akt*, extended the fifth instar and prevented the adult molt, precluding a determination of the influence these genes have on morph specification. While the fifth instar normally lasts for 5-10 days, *chico* RNAi individuals remained as fifth instars for up to 87 days. During this time, growth continued slowly without molting. The abdomens of bugs became swollen and dissection revealed large amounts of stored lipids. *Akt* RNAi similarly prevented molting and extended the duration of the fifth instar for up to 54 days, but excessive lipid storage was not observed. Extended lifespan and developmental delay have also been found for *chico* and *Akt* mutants in *Drosophila* [@Clancy2001; @Yamamoto2011; @Slade2015].

\begin{center}
\includegraphics{FigS11.chico.Akt.RNAi.png}
\end{center}

> **Supplementary Figure 11**. RNAi targeting (**a**) *Chico* and (**b**) *Akt* blocked the molt to adulthood (19 of 20 individuals). *Chico* RNAi individuals also became swollen over time (12 of 16 individuals). Both treatments experienced extended lifespans. Ruler divisions are 1 mm.

### Effects of RNAi on allometric growth 

Since insulin signaling is thought to mediate allometric growth of organs throughout the insect body, we examined RNAi specimens for differences in the growth of appendages and other structures.

```{r}
rnai.linear <- read.csv("RNAi.linear.csv", header = T)
```

This dataset includes measurements of head width (dorsal anterior interocular distance, `daid`), body length (`bl`), labrum length (`lr`), beak length (`lb`), mean antenna length (`an`), mean femora lengths (`f1`, `f2`, `f3`), pronotum width (`pw`), and forewing length (`fwl`) from `r sum(rnai.linear$treatment=="InR1")` *InR1* RNAi specimens, `r sum(rnai.linear$treatment=="foxo")` *FoxO* RNAi specimens, and `r sum(rnai.linear$treatment=="GFP")` *GFP* dsRNA controls. The wing length is already known to vary by morph, long- and short-winged specimens were considered separately.

```{r}
lw <- rnai.linear[which(rnai.linear$morph=="LW"),]
sw <- rnai.linear[which(rnai.linear$morph=="SW"),]
```

Parametric assumptions were tested as described above for gene expression data. See the associated `Rmd` file for details of the code. Results are summarized in Supplementary Tables 15 and 16.

```{r echo=FALSE, message=FALSE, warning=FALSE}
assumptions <- function(dat) {
  a <- data.frame()
  for (i in 8:16) {
    a[i-7,1] <- names(dat)[i]
    p_Lev <- leveneTest(dat[,i]/dat$daid,dat$treatment)[1,3]
    a[i-7,2] <- (p_Lev>0.05)
    x <- by(dat[,i]/dat$daid,dat$treatment,shapiro.test)
    n <- 0
    for (j in 1:length(levels(dat$treatment))) { if (x[[j]]$p.value < 0.05) { n <- n+1 } }
    a[i-7,3] <- n
    a[i-7,4] <- (a[i-7,2] & a[i-7,3]==0)
  }
  rownames(a) <- c("pronotum width","body length","beak length","labrum length",
                   "antenna length", "femor length (T1)","femor length (T2)",
                   "femor length (T3)","forewing length")
  colnames(a) <- c("trait","Homogenious var.","Violates normality","Meets ANOVA assumuptions")
  return(a)
}
knitr::kable(assumptions(lw))
```

> **Supplementary Table 15**. Summary of ANOVA assumptions met by linear morphometrics of long-wing RNAi and control specimens. 

```{r echo=FALSE, message=FALSE, warning=FALSE}
knitr::kable(assumptions(sw))
```

> **Supplementary Table 16**. Summary of ANOVA assumptions met by linear morphometrics of short-wing RNAi and control specimens. 

For each measurement, ANOVA was applied where parametric assumptions were met, otherwise the Kruskal-Wallis rank sum test was used. Where significant effects were found, post hoc tests were made between the *GFP* dsRNA controls and each of the other treatments using either Welch's t-test or the Wilcoxon rank sum test. Significant post-hoc results have been used to annotate Supplementary Figure 12.

```{r message=FALSE, warning=FALSE}
# pronotum width (pw)
with(lw, summary(aov(pw/daid ~ treatment)))
with(lw[which(lw$treatment=="dsGFP" | lw$treatment=="dsInR01"),], 
     t.test(pw/daid ~ treatment))$p.value %>%
  p.adjust(method="bonferroni",n=2) %>% signif(4) %>% print() -> pw.lw.gfp.inr1 
with(lw[which(lw$treatment=="dsGFP" | lw$treatment=="dsFoxO"),], 
     t.test(pw/daid ~ treatment))$p.value %>%
  p.adjust(method="bonferroni",n=2) %>% signif(4) %>% print() -> pw.lw.gfp.foxo

with(sw, kruskal.test(pw/daid ~ treatment))
with(sw[which(sw$treatment=="dsGFP" | sw$treatment=="dsInR01"),], 
     wilcox.test(pw/daid ~ treatment))$p.value %>%
  p.adjust(method="bonferroni",n=2) %>% signif(4) %>% print() -> pw.sw.gfp.inr1 
with(sw[which(sw$treatment=="dsGFP" | sw$treatment=="dsFoxO"),], 
     wilcox.test(pw/daid ~ treatment))$p.value %>%
  p.adjust(method="bonferroni",n=2) %>% signif(4) %>% print() -> pw.sw.gfp.foxo

# body length (bl)
with(lw, summary(aov(bl/daid ~ treatment)))
with(lw[which(lw$treatment=="dsGFP" | lw$treatment=="dsInR01"),], 
     t.test(bl/daid ~ treatment))$p.value %>%
  p.adjust(method="bonferroni",n=2) %>% signif(4) %>% print() -> bl.lw.gfp.inr1 
with(lw[which(lw$treatment=="dsGFP" | lw$treatment=="dsFoxO"),], 
     t.test(bl/daid ~ treatment))$p.value %>%
  p.adjust(method="bonferroni",n=2) %>% signif(4) %>% print() -> bl.lw.gfp.foxo

with(sw, kruskal.test(bl/daid ~ treatment))
with(sw[which(sw$treatment=="dsGFP" | sw$treatment=="dsInR01"),], 
     wilcox.test(bl/daid ~ treatment))$p.value %>%
  p.adjust(method="bonferroni",n=2) %>% signif(4) %>% print() -> bl.sw.gfp.inr1 
with(sw[which(sw$treatment=="dsGFP" | sw$treatment=="dsFoxO"),], 
     wilcox.test(bl/daid ~ treatment))$p.value %>%
  p.adjust(method="bonferroni",n=2) %>% signif(4) %>% print() -> bl.sw.gfp.foxo

# beak / labium length (lb)
with(lw, summary(aov(lb/daid ~ treatment)))
with(sw, kruskal.test(lb/daid ~ treatment))

# labrum length (lr)
with(lw, summary(aov(lr/daid ~ treatment)))
with(sw, summary(aov(lr/daid ~ treatment)))

# antenna length (an)
with(lw, kruskal.test(an/daid ~ treatment))
with(sw, summary(aov(an/daid ~ treatment)))

# femor length (f1, f2, f3)
with(lw, kruskal.test(f1/daid ~ treatment))
with(sw, kruskal.test(f1/daid ~ treatment))
with(lw, kruskal.test(f2/daid ~ treatment))
with(sw, kruskal.test(f2/daid ~ treatment))
with(lw, kruskal.test(f3/daid ~ treatment))
with(sw, summary(aov(f3/daid ~ treatment)))

# forewwing length (fwl)
with(lw, summary(aov(fwl/daid ~ treatment)))
with(lw[which(lw$treatment=="dsGFP" | lw$treatment=="dsInR01"),], 
     t.test(fwl/daid ~ treatment))$p.value %>%
  p.adjust(method="bonferroni",n=2) %>% signif(4) %>% print() 
with(lw[which(lw$treatment=="dsGFP" | lw$treatment=="dsFoxO"),], 
     t.test(fwl/daid ~ treatment))$p.value %>%
  p.adjust(method="bonferroni",n=2) %>% signif(4) %>% print() 

with(sw, kruskal.test(fwl/daid ~ treatment))
```

```{r echo=FALSE, message=FALSE, warning=FALSE}
rnai.linear$treatment <- factor(rnai.linear$treatment, 
                                levels = rev(levels(rnai.linear$treatment)))
rnai.linear$treatment <- plyr::revalue(rnai.linear$treatment,
                                       c("dsInR01"="ds InR1",
                                         "dsGFP"="ds GFP",
                                         "dsFoxO"="ds FoxO"))
morph.sex.colors <- c("#1a9641", "#a6d96a", "#fdae61", "#d7191c")
sex.colors <- c("darkred", "darkblue")
morph.sex <- as.factor(paste(rnai.linear$morph,rnai.linear$sex,sep=""))
morph.sex <- plyr::revalue(morph.sex, c("LWf"="long-wing female",
                                        "LWm"="long-wing male",
                                        "SWf"="short-wing female",
                                        "SWm"="short-wing male"))
rnai.linear$morph <- plyr::revalue(rnai.linear$morph, c("LW"="long-wing", "SW"="short-wing"))
names(morph.sex.colors) <- levels(morph.sex)
theme_rnai <- theme_bw() + theme(
  legend.position="none",
  strip.text.x = element_text(size=10, face="bold"),
  strip.background = element_blank(),
  axis.ticks = element_blank(),
  plot.title = element_text(size=12,face="bold"), 
  axis.text.x = element_text(size=10,face="italic",angle=65,hjust=1,vjust=1), 
  axis.text.y = element_text(size=8,face="plain"), 
  axis.title.y = element_text(size=10,face="plain"),
  axis.title.x = element_blank() )

data.segm <- data.frame(x = 2, y = 8.75, xend = 3, yend = 8.75, morph="long-wing")
data.text <- data.frame(treatment=2.5, bl=8.9, daid=1, 
                       morph = factor("long-wing",levels = levels(rnai.linear$morph)))
bl.plot <- ggplot(data=rnai.linear, aes(x=treatment, y=(bl/daid))) +
  ggtitle("A.  body length") + 
  theme_rnai +
  geom_boxplot(outlier.size = 0, size=0.75, colour="#606060") +
  geom_jitter(position = position_jitterdodge(dodge.width=0.5), 
              aes(colour = sex), size=2.5, shape=16, alpha=0.8) +
  scale_color_manual(values = sex.colors) +
  scale_y_continuous(limits=c(5,9.5)) +
  ylab("length (normalized to head width)") +
  facet_grid(. ~ morph) +
  geom_segment(data=data.segm, aes(x=x,y=y,yend=yend,xend=xend), colour = "black", size=1.5, inherit.aes=FALSE) +
  geom_text(data = data.text, label = paste("p =",bl.lw.gfp.foxo), size=3, fontface="bold")

data.segm <- data.frame(x = 1, y = 2.25, xend = 2, yend = 2.25, morph="long-wing")
data.text <- data.frame(treatment=1.5, pw=2.275, daid=1, 
                        morph = factor("long-wing",levels = levels(rnai.linear$morph)))
data.segm2 <- data.frame(x = 1, y = 2.05, xend = 2, yend = 2.05, morph="short-wing")
data.text2 <- data.frame(treatment=1.5, pw=2.075, daid=1, 
                        morph = factor("short-wing",levels = levels(rnai.linear$morph)))
pw.plot <- ggplot(data=rnai.linear, aes(x=treatment, y=(pw/daid))) +
  ggtitle("B.  pronotum width") + 
  theme_rnai + theme(axis.title.y =element_blank() ) +
  geom_boxplot(outlier.size = 0, size=0.75, colour="#606060") +
  geom_jitter(position = position_jitterdodge(dodge.width=0.5), 
              aes(colour = sex), size=2.5, shape=16, alpha=0.8) +
  scale_color_manual(values = sex.colors) +
  scale_y_continuous(limits=c(1.65,2.4)) +
  facet_grid(. ~ morph) +
  geom_segment(data=data.segm, aes(x=x,y=y,yend=yend,xend=xend), colour = "black", size=1.5, inherit.aes=FALSE) +
  geom_text(data = data.text, label = paste("p =",pw.lw.gfp.inr1), size=3, fontface="bold") +
  geom_segment(data=data.segm2, aes(x=x,y=y,yend=yend,xend=xend), colour = "black", size=1.5, inherit.aes=FALSE) +
  geom_text(data = data.text2, label = paste("p =",pw.sw.gfp.inr1), size=3, fontface="bold")

fwl.plot <- ggplot(data=rnai.linear, aes(x=treatment, y=(fwl/daid))) +
  ggtitle("C.  wing length") + 
  theme_rnai + 
  theme(axis.title.y =element_blank(),
        legend.justification=c(1,1), legend.position=c(0.975, 0.975) ) +
  geom_boxplot(outlier.size = 0, size=0.75, colour="#606060") +
  geom_jitter(position = position_jitterdodge(dodge.width=0.5), 
              aes(colour = sex), size=2.5, shape=16, alpha=0.8) +
  scale_color_manual(values = sex.colors, name = "sex", labels=c("female", "male")) +
  scale_y_continuous(limits=c(1.95,7)) +
  facet_grid(. ~ morph)

pdf("FigS10.rnai.allometries.pdf", width=11, height=4)
multiplot(bl.plot, pw.plot, fwl.plot, cols=3)
dev.off(which = dev.cur())
multiplot(bl.plot, pw.plot, fwl.plot, cols=3)
```

> **Supplementary Figure 12**. Effects of RNAi on adult static allometries. Measurements were normalized by head width, anterior of the eyes. Dots represent individual samples. Tukey plots denote the median (black bar), interquartile range (white box) and full range of the data (whisker). (**a**) Body length is significantly greater for long-wing *FoxO* RNAi specimens, compared to nonspecific *GFP* dsRNA controls (Welch's t-test). (**b**) The width of the pronotum was significantly decreased in *InR1* RNAi compared to *GFP* controls in both morphs (Welch's t-test). (**c**) Wing length within each morph was not significantly different after *InR1* or *FoxO* dsRNA treatment. 
