# Supplementary material for: Manipulation of insulin signaling phenocopies evolution of a host-associated polyphenism
Source: Nat Commun. 2018 Apr 27;9:1699. doi: 10.1038/s41467-018-04102-1 (PMC5923257; doi:10.1038/s41467-018-04102-1)
Supplement: Supplementary file 3 — Supplementary Data 1 [file 41467_2018_4102_MOESM3_ESM.zip › Jhae.wild.Rmd]

---
title: "Child document: Morph frequencies in the wild"
subtitle: "from 'Manipulation of insulin signaling phenocopies evolution of a host-associated polyphenism'"
author: Fawcett, <i>et al</i>.
affiliation: Colby College, Department of Biology
output: pdf_document
---
```{r, message=FALSE, warning=FALSE, include=FALSE}
knitr::opts_chunk$set(echo = TRUE)
if(!require("ggplot2")) { install.packages("ggplot2"); library("ggplot2") }
if(!require("Rmisc")) { install.packages("Rmisc"); library("Rmisc") }
if(!require("lmPerm")) { install.packages("lmPerm"); library("lmPerm") }
source("pairwise.perm.test.R")
if(!require("maps")) { install.packages("maps"); library("maps") }
if(!require("multcompView")) { install.packages("multcompView"); library("multcompView") }
```

Soapberry bugs are native to the coast of the Gulf of Mexico and Caribbean Islands, where they live on plants of the soapberry family (Supplementary Figure 4)[@Carroll1992; @Tsai2013]. *Jadera haematoloma* are found on *Cardiospermum corindum* in the Florida Keys and Everglades, and farther north in peninsular Florida on *Cardiospermum microcarpum*. In coastal Louisiana, Texas and Mexico, soapberry bugs are known to exploit another herbaceous sapind, *Serjania brachycarpa*. In sheltered interior river valleys, *J. haematoloma* can be found on the native soapberry tree, *Sapindus saponaria drummondii*.

After 1950, *J. haematoloma* made a host shift to introduced ornamental trees, *Koelreuteria* sp.. The most cold-tolerant and widely planted of these trees is *K. paniculata*, which can survive into New England and the Pacific Northwest. *Koelreuteria bipinnata* is less commonly planted and more limited in its hardiness. *Koelreuteria elegans* is limited to Florida, the Gulf coast, and parts of California and Arizona. All *Koelreuteria* sp. are known to support soapberry bug populations. However, any specialization among these hosts has not been explored. 

While *Koelreuteria* sp. are in broad cultivation throughout the United States, *J. haematoloma* has not yet colonized all areas occupied by these host plants. It is unclear whether active planting by humans has allowed *Koelreuteria* to expand faster than the soapberry bugs, or whether *J. haematoloma* is limited by winter temperatures or low humidity in northern and dry interior regions. 

We used permutation-based ANOVA and pairwise post hoc permutation tests to examine the relationship of wing morph frequencies with host plants. The frequency of wing morphs in the wild was significantly associated with their host plant species at that location (Supplementary Figure 4).

```{r, warning=FALSE}
wild.bugs <- read.csv("Jhae.wild.ratios.csv", header=TRUE) 
wild.bugs <- dplyr::filter(wild.bugs, census>3 & !is.na(pSW))
```

```{r, echo=FALSE, message=FALSE, warning=FALSE}
states <- map_data("state")
hostcolor <- c("Cardiospermum corindum" = "#00cc00", 
               "Cardiospermum microcarpum" = "#666699", 
               "Koelreuteria bipinnata" = "#ff9966", 
               "Koelreuteria elegans" = "#f9ef41", 
               "Koelreuteria paniculata" = "#cc9933", 
               "Sapindus var. drummondii" = "#990066")
morph.sex.colors <- c("#1a9641", "#a6d96a", "#fdae61", "#d7191c")

host.distibution.map.us <- ggplot() + 
  theme(panel.border = element_rect(fill = NA, color = "black"), legend.position="none") + 
  coord_map("albers", lat0=30, lat1=40) +
  geom_polygon(data=states, aes(x=long, y=lat, group = group), colour="black", fill="white") +
  geom_point(data=wild.bugs, aes(x=longitude, y=latitude, colour=hostplant), size=3, alpha=0.85) +
  scale_colour_manual(values = hostcolor, name="Host plant") +
  scale_x_continuous(breaks=seq(-135,-60,5)) +
  xlab("longitude") + ylab("latitude") 

bug.distibution.map.us <- ggplot() + 
  theme(panel.border = element_rect(fill = NA, color = "black"), legend.position="none") + 
  coord_map("albers", lat0=30, lat1=40) +
  geom_polygon(data=states, aes(x=long, y=lat, group = group), colour="black", fill="white") +
  geom_point(data=wild.bugs, aes(x=longitude, y=latitude, colour=pSW), size=3, alpha=0.85) +
  scale_colour_gradient(low=morph.sex.colors[1], high=morph.sex.colors[4],
                        limits=c(0,1),
                        name="Frequency of\nSW morph") +
  scale_x_continuous(breaks=seq(-135,-60,5)) +
  xlab("longitude") + ylab("latitude") 

counties <- map_data("county")
w.fl <- dplyr::filter(wild.bugs, state=="FL")
fl_df <- subset(states, region == "florida")
fl_county <- subset(counties, region == "florida")

host.distibution.map.fl <- ggplot() + 
  theme(panel.border = element_rect(fill = NA, color = "black"), legend.position="none") + 
  coord_map("albers", lat0=26, lat1=30) +
  geom_polygon(data = fl_county, aes(x=long, y=lat, group = group), fill = "white", color = "black") +
  geom_point(data=w.fl, aes(x=longitude, y=latitude, colour=hostplant), size=3, alpha=0.85) +
  scale_colour_manual(values = hostcolor, name="Host plant") +
  xlab("longitude") + ylab("latitude")

bug.distibution.map.fl <- ggplot() + 
  theme(panel.border = element_rect(fill = NA, color = "black"), legend.position="none") + 
  coord_map("albers", lat0=26, lat1=30) +
  geom_polygon(data = fl_county, aes(x=long, y=lat, group = group), fill = "white", color = "black") +
  geom_point(data=w.fl, aes(x=longitude, y=latitude, colour=pSW), size=3, alpha=0.85) +
  scale_colour_gradient(low=morph.sex.colors[1],high=morph.sex.colors[4],
                        limits=c(0,1),
                        name="Frequency of\nSW morph") +
  xlab("longitude") + ylab("latitude") 

w.co <- dplyr::filter(wild.bugs, state=="CO")
co_df <- subset(states, region == "colorado")
co_county <- subset(counties, region == "colorado")

bug.distibution.map.denver <- ggplot() + 
  theme_bw() +
  theme(panel.border = element_rect(fill = NA, color = "black"), legend.position="none") + 
  coord_fixed(xlim=c(-104.87,-104.75), ylim=c(39.62, 39.74), ratio=1) +
  geom_point(data=w.co, aes(x=longitude, y=latitude, colour=pSW), size=3, alpha=0.75) +
  scale_colour_gradient(low=morph.sex.colors[1],high=morph.sex.colors[4],
                        limits=c(0,1),
                        name="Frequency of\nSW morph") +
  annotate(geom="text", x=-104.83, y=39.725, label="Aurora") +
  annotate(geom="text", x=-104.838169, y=39.689231, label="Utah Park") +
  annotate(geom="text", x=-104.760844, y=39.709559, label="Buckley AFB") +
  annotate(geom="text", x=-104.782465, y=39.685573, label="Aurora Highlands") +
  annotate(geom="text", x=-104.797587, y=39.65, label="Mission Viejo\nPark") +
  annotate(geom="text", x=-104.836530, y=39.633430, label="Cherry Creek\nState Park") +
  scale_y_continuous(breaks=seq(39.625,39.75,0.025)) +
  xlab("longitude") + ylab("latitude") 

#multiplot(host.distibution.map.us, bug.distibution.map.us, cols = 2)
#multiplot(host.distibution.map.fl, bug.distibution.map.fl, bug.distibution.map.denver, cols=3)
```
```{r, echo=FALSE, message=FALSE, warning=FALSE}
new.host.order <- with(wild.bugs, factor(hostplant, levels = levels(hostplant)[c(1,2,6,4,3,5)]))
wild.bugs$hostplant <- new.host.order
x <- with(wild.bugs, which(hostplant=="Cardiospermum corindum" | hostplant=="Koelreuteria elegans" | hostplant=="Koelreuteria paniculata"))

wild.host.plot <- ggplot(data = wild.bugs[x,], aes(x=hostplant, y=pSW)) + 
  theme_bw() +
  theme(axis.text.x = element_text(size=12, angle=65,hjust=1,vjust=1, face="italic"),
        axis.title.x = element_blank(), 
        axis.ticks.x = element_blank()) +
  geom_boxplot(outlier.size = 0, alpha=0.5) +
  geom_jitter(position = position_jitter(width = .3, height = 0), 
              aes(colour=hostplant, size=census), shape=16, alpha=0.85) +
  scale_color_manual(values = hostcolor, name = "Host plant") +
  scale_y_continuous(limits=c(0,1)) +
  ylab("frequency of short-wing morph") 
# wild.host.plot
```
```{r, message=FALSE, warning=FALSE}
summary(with(wild.bugs[x,], aovp(pSW ~ hostplant)))
with(wild.bugs[x,], pairwise.perm.test(pSW,hostplant))
```

\begin{center}
\includegraphics{FigS04.range.maps.png}
\end{center}

> **Supplementary Figure 4**.  Range maps for *Jadera haematoloma* and its host plants. Maps generated in R and combined in *Adobe Illustrator*, where shading for host ranges was added based on information from the Florida Cooperative Extension Service [@Gilman1994; @Gilman1993; @Gilman1993a; @Gilman1993b]. **(a)** Sites sampled in this study, color coded by host plant species. **(b)** The current known range of *Jadera haematoloma*, based on the review by @Tsai2013, data presented here, and citizen science contributions to iNaturalist.org[@iNaturalist2017]. Points indicate sites sampled in this study, colored to represent the frequency of wing morphs (red for short wing; green for long wing). **(c-f)** The ranges of *K. paniculata*, *K. bipinnata*, *K. elegans*, and *S. drummondii*. **(g)** In Florida, *J. haematoloma* persist on the ancestral host plant, *Cardiospermum corindum*, shaded in light green, while most of the state (the rest of the country) have the *Koelreuteria* ecotype of *J. haematoloma* (shaded in light red). Collection sites in Florida are color coded by host plant species. **(h)** Florida collection sites colored by the frequency of wing morphs, as in panel B. **(i-j)** Records of *Cardiospermum corindum* and *C. microcarpum* are indicated in the shaded counties. **(k)** Multiple sites were sampled in the area of Aurora, Colorado. Points are colored to represent the variation in the frequency of wing morphs as in panel B. **(l)** Boxplot summarizing the frequencies of wing morphs on different host plants. Significant differences exist in these frequencies for the three most heavily sampled hosts. *p*-values produced by permutation.
