# Supplementary material for: Manipulation of insulin signaling phenocopies evolution of a host-associated polyphenism
Source: Nat Commun. 2018 Apr 27;9:1699. doi: 10.1038/s41467-018-04102-1 (PMC5923257; doi:10.1038/s41467-018-04102-1)
Supplement: Supplementary file 3 — Supplementary Data 1 [file 41467_2018_4102_MOESM3_ESM.zip › logistic.regression.analysis.R]

# Functions for logistic regression analysis
# 
# from Supplementary Information for 
#   Insulin signaling mediates host-associated differences in a polyphenic reaction norm
# authors: Meghan M. Fawcett, Mary C. Parks, Alice E. Tibbetts, Elizabeth M. Richards,
#   Juan Camilo Vanegas, Jane S. Swart, Wenzhen Stacey Hou, William R. Simmons, 
#   Meredith Cenzer, Laura Crowley, and David R. Angelini
# 
# R functions written by David R. Angelini, Colby College, Department of Biology
 

# Performs logistic regression for one or more models
# See Field, A., Miles, J. and Field, Z. (2012). Discovering Statistics Using R. 
#   London, UK: SAGE Publications Ltd. Chapter 8.
logistic.reg.analysis <- function(dat,models) {
  models <- as.character(models)
  dat <- dat[which(!is.na(dat$LW) & !is.na(dat$SW)),]
  lra.results <- data.frame(row.names = models)
  for (i in 1:length(models)) {
    model.i <- paste("cbind(SW,LW) ~",models[i])
    lra.i <- glm(model.i, family = binomial(link = "logit"), data=dat)
    sum.i <- summary(lra.i)
    f <- as.numeric(sum.i$fstatistic[1])
    lra.results[i,1] <- AIC(lra.i)
    lra.results[i,2] <- round(lra.i$null.deviance - lra.i$deviance,2) # model chi-square
    lra.results[i,3] <- lra.i$df.null - lra.i$df.residual # degrees of freedom for the model
    lra.results[i,4] <- signif(1 - pchisq(lra.results[i,2],lra.results[i,3]),4) # chi-square p-value
    lra.results[i,5] <- round(lra.results[i,2] / lra.i$null.deviance,4) # Hosmer & Lemeshow's pseudo-R^2
  }
  colnames(lra.results) <- c("AIC", "*x*^2^", "df","*p*","*R*^2^~H&L~")
  best.model.index <- order(lra.results[,'AIC'])[1] 
  best.logistic.model <- 
    glm(paste("cbind(SW,LW) ~",models[best.model.index]), 
        family = binomial(link = "logit"), data=dat)
  output <- list("results.table" = lra.results,
                 "results.by.aic" = lra.results[order(lra.results[,'AIC']),],
                 "best.model.name" = models[best.model.index],
                 "best.model" = best.logistic.model,
                 "best.model.sum" = summary(best.logistic.model))
  return(output)
}

# Using the output of logistic.reg.analysis(), this function calculates
# odds ratios and 95% confidence intervals from the beta coefficents (log odds)
odds.confidence <- function(logistic.reg) {
  n.predictors <- dim(logistic.reg$best.model.sum$coefficients)[1]
  output <- data.frame(row.names = rownames(logistic.reg$best.model.sum$coefficients))
  output[,1:7] <- NA
  colnames(output) <- c('B','std. err.','*p*','','2.5% CI','odds ratio','97.5% CI')
  output[,1] <- signif(as.vector(logistic.reg$best.model.sum$coefficients[,1]),4)
  output[,2] <- signif(as.vector(logistic.reg$best.model.sum$coefficients[,2]),4)
  output[,3] <- signif(as.vector(logistic.reg$best.model.sum$coefficients[,4]),4)
  output[,4] <- symnum(output[,3], corr = FALSE, cutpoints = c(0, 0.001, 0.01, 0.05, 0.1, 1), 
                       symbols = c("***", "** ", "*  ", ".  ", "   ")) 
  ci <- suppressMessages(confint(logistic.reg$best.model, 
                                 parm = rownames(logistic.reg$best.model.sum$coefficients)))
  na.in.ci <- is.na(ci)
  ci[is.na(ci)] <- 0
  output[,5] <- signif(exp(ci[,1]),4)
  output[na.in.ci[,1],5] <- NA
  output[,6] <- signif(exp(logistic.reg$best.model.sum$coefficients[,1]),4)
  output[,7] <- signif(exp(ci[,2]),4)
  output[na.in.ci[,2],7] <- NA
  return(output)
}

# Using the output of odds.confidence(), this function uses the Wald test to compare one 
# or more predictive factors to a single reference factor. It calculates a z statistic and
# corresponding p-value. These statistics are added to the table generated by odds.confidence(). 
# The same results could be found by recoding the categorical factors to set the desired
# reference factor as the baseline, but this approach allows more customizable comparisons 
# without completely repeating the analysis.
wald.or.comparison <- function(or.table, ref, comps) {
  k <- dim(or.table)[1]
  output <- cbind(or.table,rep(NA,k),rep(NA,k),rep(NA,k))
  colnames(output)[c(4,8:10)] <- c("",paste("*z* (v.",row.names(or.table)[ref],")",sep=""),"*p*","")
  ref.b <- or.table[ref,1]
  ref.se <- or.table[ref,2]
  for (i in comps) {
    i.b <- or.table[i,1]
    i.se <- or.table[i,2]
    i.z <- (i.b - ref.b) / sqrt(i.se^2 + ref.se^2) # z statistic
    output[i,8] <- signif(i.z,4)
    output[i,9] <- signif(2*pnorm(-abs(output[i,8])),4) # p value
    output[i,10] <- symnum(output[i,9], corr = FALSE, cutpoints = c(0, 0.001, 0.01, 0.05, 0.1, 1), 
                           symbols = c("***", "** ", "*  ", ".  ", "   ")) 
  }
  output[ref,8:9] <- c(0,1)
  output[ref,10] <- "ref"
  output[is.na(output[,10]),10] <- ""
  return(output)
}
