# Supplementary material for: Manipulation of insulin signaling phenocopies evolution of a host-associated polyphenism
Source: Nat Commun. 2018 Apr 27;9:1699. doi: 10.1038/s41467-018-04102-1 (PMC5923257; doi:10.1038/s41467-018-04102-1)
Supplement: Supplementary file 3 — Supplementary Data 1 [file 41467_2018_4102_MOESM3_ESM.zip › nature_no_etal.csl]

<?xml version="1.0" encoding="utf-8"?>
<style xmlns="http://purl.org/net/xbiblio/csl" class="in-text" version="1.0" demote-non-dropping-particle="sort-only" default-locale="en-GB">
  <info>
    <title>Nature (no "et al.")</title>
    <id>http://www.zotero.org/styles/nature-no-et-al</id>
    <link href="http://www.zotero.org/styles/nature-no-et-al" rel="self"/>
    <link href="http://mts-am.nature.com/cgi-bin/main.plex?form_type=display_auth_instructions#format" rel="documentation"/>
    <author>
      <name>Michael Berkowitz</name>
      <email>mberkowi@gmu.edu</email>
    </author>
    <category citation-format="numeric"/>
    <category field="science"/>
    <category field="generic-base"/>
    <updated>2014-06-22T12:00:00+00:00</updated>
    <rights license="http://creativecommons.org/licenses/by-sa/3.0/">This work is licensed under a Creative Commons Attribution-ShareAlike 3.0 License</rights>
  </info>
  <macro name="title">
    <choose>
      <if type="bill book graphic legal_case legislation motion_picture report song" match="any">
        <text variable="title" font-style="italic"/>
      </if>
      <else-if type="chapter" match="any"/>
      <else>
        <text variable="title"/>
      </else>
    </choose>
  </macro>
  <macro name="author">
    <names variable="author">
      <name sort-separator=", " delimiter=", " and="symbol" initialize-with=". " delimiter-precedes-last="never" name-as-sort-order="all"/>
      <label form="short" prefix=", "/>
      <et-al font-style="italic"/>
    </names>
  </macro>
  <macro name="access">
    <choose>
      <if variable="volume"/>
      <else-if variable="DOI">
        <text variable="DOI" prefix="doi:"/>
      </else-if>
      <else-if variable="URL">
        <text term="at"/>
        <text variable="URL" prefix=" &lt;" suffix="&gt;"/>
      </else-if>
    </choose>
  </macro>
  <macro name="issuance">
    <choose>
      <if type="bill book graphic legal_case legislation motion_picture report song chapter paper-conference" match="any">
        <group delimiter=", " prefix="(" suffix=").">
          <text variable="publisher" form="long"/>
          <date variable="issued">
            <date-part name="year"/>
          </date>
        </group>
      </if>
      <else>
        <date prefix="(" suffix=")." variable="issued">
          <date-part name="year"/>
        </date>
      </else>
    </choose>
  </macro>
  <macro name="editor">
    <choose>
      <if type="chapter paper-conference" match="any">
        <names variable="editor" prefix="(" suffix=")">
          <label form="short" suffix=" "/>
          <name and="symbol" delimiter-precedes-last="never" initialize-with=". " name-as-sort-order="all"/>
        </names>
      </if>
    </choose>
  </macro>
  <citation collapse="citation-number">
    <sort>
      <key variable="citation-number"/>
    </sort>
    <layout vertical-align="sup" delimiter=",">
      <text variable="citation-number"/>
    </layout>
  </citation>
  <bibliography second-field-align="flush" entry-spacing="0" line-spacing="2">
    <layout>
      <text variable="citation-number" suffix="."/>
      <group delimiter=" ">
        <text macro="author" suffix="."/>
        <text macro="title" suffix="."/>
        <choose>
          <if type="chapter paper-conference" match="any">
            <text term="in" form="long" plural="false"/>
          </if>
        </choose>
        <text variable="container-title" font-style="italic" form="short"/>
        <text macro="editor"/>
        <group font-weight="bold">
          <text variable="volume" suffix=","/>
        </group>
        <text variable="page"/>
        <text macro="issuance"/>
        <text macro="access"/>
      </group>
    </layout>
  </bibliography>
</style>
