# Supplementary material for: Manipulation of insulin signaling phenocopies evolution of a host-associated polyphenism
Source: Nat Commun. 2018 Apr 27;9:1699. doi: 10.1038/s41467-018-04102-1 (PMC5923257; doi:10.1038/s41467-018-04102-1)
Supplement: Supplementary file 3 — Supplementary Data 1 [file 41467_2018_4102_MOESM3_ESM.zip › pairwise.perm.test.R]

# A function to conduct multiple pairwise permutation tests
# using the perm::permTS function, applying FWER correction.
#
# Dave Angelini, 22 May 2017
#
# This function can be used as a post hoc test following
# permutation-based ANOVA, such as with lmPerm::aovp
# 
# The function takes as arguements a numerical vector and a 
# factor or character vector identifying groups for comparison.
# It results a list containing 3 data frames (one including
# test statistics and p-values, one with p-values only, and
# one with the permutation methods used by each individual test),
# as well as the method used for FWER correction and the 
# computational time used. Only adjusted p-values are printed
# to the screen by default, but all results can be returned with
# verbose=TRUE or all screen output can be suppressed with
# silent=TRUE.

pairwise.perm.test <- function(x, g, method=NULL, p.adj="bonferroni", verbose=FALSE, silent=FALSE) {
  start.time <- Sys.time()
  if(!require("perm")) install.packages("perm")
  if(!require("multcompView")) install.packages("multcompView") 
  g <- droplevels(as.factor(g))
  g.levels <- levels(g)
  df <- length(g.levels)-1
  if (!silent) {
    cat("Pairwise permutation tests \n")
    cat("Levels:",g.levels,"\n")
    cat("Multiple test correction using the ",p.adj," method\n\n")
  }
  d <- data.frame(row.names = g.levels[1:df])
  d[,1:(2*df)] <- " "
  column.names <- vector()
  for (i in 1:df) {
    column.names[i*2-1] <- paste("v.",strtrim(g.levels[i+1],8))
    column.names[i*2]   <- "p"
  }
  colnames(d) <- column.names
  m <- d
  for (i in 1:df) {
    column.names[i*2-1] <- paste("v.",strtrim(g.levels[i+1],8),"Stat")
    column.names[i*2]   <- "Method"
  }
  colnames(m) <- column.names
  for (i in 1:df) {
    for (j in (i+1):length(g.levels)) {
      perm.test.results <- perm::permTS(as.numeric(na.omit(x[which(g==g.levels[i])])),
                                        as.numeric(na.omit(x[which(g==g.levels[j])])),
                                        method=method)
      if (strtrim(perm.test.results$method,5) == "Exact") {
        stat.name <- "none"
        m.name <- "Exact Comp."
        }
        else {
          if (perm.test.results$method == "Permutation Test using Asymptotic Approximation") {
            stat.name <- "Z"
            m.name <- "Asymptotic Approx."
          }
            else {
              stat.name <- "chi-square"
              m.name <- perm.test.results$method
            }
        }
      m[i,j*2-3] <- stat.name
      m[i,j*2-2] <- m.name
      if (is.null(perm.test.results$statistic)) d[i,j*2-3] <- "none" 
        else d[i,j*2-3] <- signif(perm.test.results$statistic,6)
      d[i,j*2-2] <- signif(perm.test.results$p.value,4)
    }
  }
  for (i in 1:df) {
    d[,2*i] <- p.adjust(d[,2*i], method=p.adj, n=df+1)
  }
  p.only <- d[,seq(2, 2*df, 2)]
  colnames(p.only) <- colnames(d)[seq(1, 2*df, 2)]
  if (verbose) {
    cat("Test results\n")
    print(d) 
    cat("\nPermutation methods used for each test\n")
    print(m)
    }
    else {
      if (!silent) {
        cat("Pairwise p-values\n")
        print(p.only) 
      }
    }    
  p.sym <- rbind(cbind(rep(NA,df),p.only),rep(NA,df+1))
  p.sym[!upper.tri(p.sym)] <- 0
  colnames(p.sym) <- g.levels
  rownames(p.sym) <- g.levels
  comp <- multcompLetters(p.sym + t(p.sym))
  output <- list("p.values" = p.only,
                 "results" = d,
                 "methods" = m,
                 "p.adj" = p.adj,
                 "comp" = comp,
                 "time" = Sys.time() - start.time)
  return(output)
}
