# Supplementary material for: Manipulation of insulin signaling phenocopies evolution of a host-associated polyphenism
Source: Nat Commun. 2018 Apr 27;9:1699. doi: 10.1038/s41467-018-04102-1 (PMC5923257; doi:10.1038/s41467-018-04102-1)
Supplement: Supplementary file 3 — Supplementary Data 1 [file 41467_2018_4102_MOESM3_ESM.zip › reaction.norms.csv]

gDoc_row	startdate	treatmentID	treatment	pop	ecotype	seedspecies	vol	seeds	cohort	LWf	LWm	SWf	SWm	LWu	SWu	indeterminantF	indeterminantM	LW	SW	female	male	census	pSW	survival	note
18	5/22/15	gdr005	unmanip	PlantationKey	BV	BV	3.38	80	80	23	24	0	0	0	0	0	0	47	0	23	24	47	0	0.5875
19	5/20/15	gdr006	unmanip	PlantationKey	BV	BV	3.38	400	80	12	11	3	4	1	0	1	0	24	7	16	15	32	0.225806452	0.4
20	5/20/15	gdr009	unmanip	PlantationKey	BV	BV	3.38	80	80	4	17	0	0	0	0	0	0	21	0	4	17	21	0	0.2625
34	5/20/15	gdr010	unmanip	Frederick	GRT	GRT	3.38	80	80	4	2	6	26	1	11	0	0	7	43	10	28	50	0.86	0.625
37	5/22/15	gdr011	unmanip	Frederick	GRT	GRT	3.38	400	80	2	7	11	26	0	0	0	0	9	37	13	33	46	0.804347826	0.575
44	7/22/15	gdr012	unmanip	KeyLargo	BV	BV	3.38	80	80	10	19	0	3	0	0	0	0	29	3	10	22	32	0.09375	0.4
45	7/22/15	gdr013	unmanip	KeyLargo	BV	BV	3.38	384	80	13	22	9	3	0	0	0	0	35	12	22	25	47	0.255319149	0.5875
46	7/22/15	gdr015	unmanip	KeyLargo	BV	BV	3.38	80	80	3	14	0	1	1	0	0	0	18	1	3	15	19	0.052631579	0.2375
47	7/22/15	gdr016	unmanip	PlantationKey	BV	BV	3.38	400	80	10	18	12	9	0	0	0	0	28	21	22	27	49	0.428571429	0.6125
48	8/20/15	gdr017	unmanip	PlantationKey	BV	BV	3.38	80	80	11	22	2	2	2	0	0	0	35	4	13	24	39	0.102564103	0.4875
49	8/20/15	gdr018	unmanip	PlantationKey	BV	BV	3.38	400	30	0	3	11	8	0	0	0	0	3	19	11	11	22	0.863636364	0.733333333
50	8/24/15	gdr019	unmanip	PlantationKey	BV	BV	3.38	80	25	9	8	1	0	0	0	0	0	17	1	10	8	18	0.055555556	0.72
51	8/24/15	gdr020	unmanip	PlantationKey	BV	BV	3.38	80	50	15	12	1	1	0	0	0	0	27	2	16	13	29	0.068965517	0.58
52	8/24/15	gdr037	unmanip	PlantationKey	BV	BV	3.38	80	80	13	14	1	2	0	0	0	0	27	3	14	16	30	0.1	0.375	RT
53	8/24/15	gdr044	unmanip	PlantationKey	BV	BV	3.38	400	20	0	2	11	3	0	0	0	0	2	14	11	5	16	0.875	0.8
54	8/24/15	gdr045	unmanip	PlantationKey	BV	BV	3.38	80	20	3	8	4	3	0	0	0	0	11	7	7	11	18	0.388888889	0.9
55	imaged_7/22/15	gdr055	unmanip	PlantationKey	BV	BV	3.38	80	80	15	16	1	1	6	0	0	0	37	2	16	17	39	0.051282051	0.4875
59	10/21/15	gdr059	unmanip	KeyLargo	BV	BV	3.38	80	50	18	16	9	1	0	0	0	0	34	10	27	17	44	0.227272727	0.88
60	10/21/15	gdr060	unmanip	KeyLargo	BV	BV	3.38	160	50	24	16	1	3	0	0	0	0	40	4	25	19	44	0.090909091	0.88
61	10/21/15	gdr061	unmanip	KeyLargo	BV	BV	3.38	80	30	7	9	9	3	0	0	0	0	16	12	16	12	28	0.428571429	0.933333333
62	10/21/15	gdr062	unmanip	KeyLargo	BV	BV	3.38	160	30	8	9	5	5	0	0	0	0	17	10	13	14	27	0.37037037	0.9
63	10/21/15	gdr063	unmanip	KeyLargo	BV	BV	3.38	80	20	4	7	3	4	0	0	0	0	11	7	7	11	18	0.388888889	0.9
64	10/21/15	gdr064	unmanip	KeyLargo	BV	BV	3.38	160	20	5	11	3	0	0	0	0	0	16	3	8	11	19	0.157894737	0.95
66	10/27/15	gdr066	unmanip	PlantationKey	BV	BV	3.38	80	30	5	13	4	5	0	0	0	0	18	9	9	18	27	0.333333333	0.9
67	10/27/15	gdr067	unmanip	PlantationKey	BV	BV	3.38	160	30	3	8	1	1	0	0	0	0	11	2	4	9	13	0.153846154	0.433333333
68	10/27/15	gdr068	unmanip	PlantationKey	BV	BV	3.38	80	50	14	16	0	1	0	0	0	0	30	1	14	17	31	0.032258065	0.62
70	11/9/15	gdr070	unmanip	PlantationKey	BV	BV	3.38	10	20	3	3	0	0	0	0	0	0	6	0	3	3	6	0	0.3
71	11/9/15	gdr071	unmanip	PlantationKey	BV	BV	3.38	10	20	1	1	1	0	2	0	0	0	4	1	2	1	5	0.2	0.25
72	11/9/15	gdr072	unmanip	PlantationKey	BV	BV	3.38	40	25	10	14	1	0	0	0	0	0	24	1	11	14	25	0.04	1
73	11/9/15	gdr073	unmanip	PlantationKey	BV	BV	3.38	40	20	4	11	2	1	0	0	0	0	15	3	6	12	18	0.166666667	0.9
74	11/9/15	gdr074	unmanip	PlantationKey	BV	BV	3.38	80	20	4	6	5	1	0	0	0	0	10	6	9	7	16	0.375	0.8
75	11/9/15	gdr075	unmanip	PlantationKey	BV	BV	3.38	160	20	2	8	5	5	0	0	0	0	10	10	7	13	20	0.5	1
76	11/9/15	gdr076	unmanip	PlantationKey	BV	BV	3.38	240	22	3	10	6	3	0	0	0	0	13	9	9	13	22	0.409090909	1
77	11/10/15	gdr077	unmanip	KeyLargo	BV	BV	3.38	10	20	1	4	0	1	0	0	0	0	5	1	1	5	6	0.166666667	0.3
78	11/10/15	gdr078	unmanip	KeyLargo	BV	BV	3.38	10	20	1	1	1	1	1	0	0	0	3	2	2	2	5	0.4	0.25
79	11/10/15	gdr079	unmanip	KeyLargo	BV	BV	3.38	40	20	6	6	2	3	0	0	0	0	12	5	8	9	17	0.294117647	0.85
80	11/10/15	gdr080	unmanip	KeyLargo	BV	BV	3.38	40	20	4	9	2	0	0	1	0	0	13	3	6	9	16	0.1875	0.8
81	11/10/15	gdr081	unmanip	KeyLargo	BV	BV	3.38	80	20	4	11	2	1	0	0	0	0	15	3	6	12	18	0.166666667	0.9
82	11/10/15	gdr082	unmanip	KeyLargo	BV	BV	3.38	160	20	5	11	2	1	0	0	0	0	16	3	7	12	19	0.157894737	0.95
83	11/10/15	gdr083	unmanip	KeyLargo	BV	BV	3.38	240	20	5	3	6	1	0	0	0	0	8	7	11	4	15	0.466666667	0.75
85	11/25/15	142	unmanip	Aurora	GRT	GRT	3.38	160	25	0	0	9	7	0	0	0	0	0	16	9	7	16	1	0.64
86	11/25/15	143	unmanip	Aurora	GRT	GRT	3.38	240	27	0	2	13	12	0	0	0	0	2	25	13	14	27	0.925925926	1
87	11/25/15	144	unmanip	Aurora	GRT	GRT	3.38	80	50	0	3	24	17	0	0	0	0	3	41	24	20	44	0.931818182	0.88
88	12/3/15	145	unmanip	Aurora	GRT	GRT	3.38	160	50	0	0	9	14	0	0	0	0	0	23	9	14	23	1	0.46
89	12/3/15	146	unmanip	Aurora	GRT	GRT	3.38	80	50	0	0	12	13	0	0	0	0	0	25	12	13	25	1	0.5
90	12/7/15	147	unmanip	Aurora	GRT	GRT	3.38	35	40	4	1	13	14	0	0	0	0	5	27	17	15	32	0.84375	0.8
98	12/9/15	150	unmanip	PlantationKey	BV	BV	3.38	240	20	5	3	5	4	0	0	0	0	8	9	10	7	17	0.529411765	0.85
99	12/9/15	151	unmanip	PlantationKey	BV	BV	3.38	30	45	13	11	10	9	0	0	0	0	24	19	23	20	43	0.441860465	0.955555556
100	12/16/15	gdr100	unmanip	PlantationKey	BV	BV	3.38	70	22	0	1	6	1	0	0	0	0	1	7	6	2	8	0.875	0.363636364
101	12/16/15	gdr101	unmanip	PlantationKey	BV	BV	3.38	95	26	3	2	6	2	0	0	0	0	5	8	9	4	13	0.615384615	0.5
102	12/16/15	gdr102	unmanip	Frederick	GRT	GRT	3.38	70	23	2	7	7	4	0	0	0	0	9	11	9	11	20	0.55	0.869565217
103	12/17/15	gdr103	unmanip	PlantationKey	BV	BV	3.38	60	55	5	7	12	11	0	0	0	0	12	23	17	18	35	0.657142857	0.636363636
104	12/20/15	gdr104	unmanip	KeyLargo	BV	BV	3.38	80	47	6	2	2	3	0	0	0	0	8	5	8	5	13	0.384615385	0.276595745
105	12/16/15	gdr105	unmanip	PlantationKey	BV	BV	3.38	90	38	2	1	8	5	1	1	0	0	4	14	10	6	18	0.777777778	0.473684211
106	12/16/15	gdr106	unmanip	PlantationKey	BV	BV	3.38	80	54	1	4	14	8	0	0	0	0	5	22	15	12	27	0.814814815	0.5
107	12/16/15	gdr107	unmanip	PlantationKey	BV	BV	3.38	80	86	9	8	12	10	1	0	0	0	18	22	21	18	40	0.55	0.465116279
108	1/7/16	gdr108	unmanip	Aurora	GRT	GRT	3.38	50	19	1	1	2	10	0	0	0	0	2	12	3	11	14	0.857142857	0.736842105
109	12/17/15	gdr109	unmanip	Frederick	GRT	GRT	3.38	35	25	3	4	12	5	0	0	0	1	7	17	15	10	25	0.708333333	1
110	12/13/15	gdr110	unmanip	PlantationKey	BV	BV	3.38	160	60	14	13	11	10	0	0	0	0	27	21	25	23	48	0.4375	0.8
111	12/13/15	gdr111	unmanip	PlantationKey	BV	BV	3.38	80	60	18	15	5	1	0	0	0	0	33	6	23	16	39	0.153846154	0.65
112	12/16/15	gdr112	unmanip	PlantationKey	BV	BV	3.38	35	50	13	12	0	1	0	0	1	0	25	1	14	13	27	0.038461538	0.54
113	1/21/16	157	unmanip	Frederick	GRT	GRT	3.38	80	81	1	0	38	28	0	0	1	2	1	66	40	30	70	0.985074627	0.864197531
114	1/21/16	158	unmanip	Frederick	GRT	GRT	3.38	240	84	0	0	28	20	0	0	0	0	0	48	28	20	48	1	0.571428571
115	12/17/15	gdr115	unmanip	Aurora	GRT	GRT	3.38	40	17	0	0	12	5	0	0	0	0	0	17	12	5	17	1	1
116	1/7/16	gdr116	unmanip	Aurora	GRT	GRT	3.38	52	82	1	7	14	15	1	0	0	0	9	29	15	22	38	0.763157895	0.463414634
117	12/16/16	gdr117	unmanip	PlantationKey	BV	BV	3.38	20	45	1	4	6	10	0	0	1	1	5	16	8	15	23	0.761904762	0.511111111
118	1/11/16	gdr118	unmanip	PlantationKey	BV	BV	3.38	80	36	15	16	1	3	0	0	0	0	31	4	16	19	35	0.114285714	0.972222222
119	1/7/16	gdr119	unmanip	Aurora	GRT	GRT	3.38	45	50	2	4	7	8	0	1	0	0	6	16	9	12	22	0.727272727	0.44
120	2/4/16	159	unmanip	Aurora	GRT	GRT	3.38	42	80	5	3	17	22	0	3	0	2	8	42	22	27	52	0.84	0.65
121	2/4/16	160	unmanip	Aurora	GRT	GRT	3.38	41	45	0	2	14	12	1	0	0	0	3	26	14	14	29	0.896551724	0.644444444
123	3/30/16	162	unmanip	Frederick	GRT	GRT	3.38	20	45	3	8	12	11	0	0	0	0	11	23	15	19	34	0.676470588	0.755555556
124	3/30/16	163	unmanip	Frederick	GRT	GRT	3.38	85	40	2	3	20	6	0	0	0	0	5	26	22	9	31	0.838709677	0.775
125	3/30/16	164	unmanip	Frederick	GRT	GRT	3.38	130	85	5	6	29	20	0	0	2	0	11	49	36	26	62	0.816666667	0.729411765
126	3/30/16	165	unmanip	Frederick	GRT	GRT	3.38	40	40	6	10	11	5	0	0	0	0	16	16	17	15	32	0.5	0.8
127	3/30/16	166	unmanip	Frederick	GRT	GRT	3.38	160	64	10	13	19	14	0	0	0	1	23	33	29	28	57	0.589285714	0.890625
128	3/31/16	167	unmanip	KeyLargo	BV	BV	3.38	85	38	7	14	4	1	1	0	1	0	22	5	12	15	28	0.185185185	0.736842105
129	3/31/16	168	unmanip	KeyLargo	BV	BV	3.38	55	60	6	3	0	0	0	0	0	0	9	0	6	3	9	0	0.15
134	5/11/16	173	unmanip	Aurora	GRT	GRT	3.38	240	40	0	1	9	5	0	0	0	0	1	14	9	6	15	0.933333333	0.375
135	5/11/16	174	unmanip	Aurora	GRT	GRT	3.38	160	40	1	0	7	10	0	0	0	0	1	17	8	10	18	0.944444444	0.45
138	5/16/16	177	unmanip	Frederick	GRT	GRT	3.38	80	45	0	0	0	4	0	0	0	0	0	4	0	4	4	1	0.088888889
139	5/16/16	178	unmanip	Frederick	GRT	GRT	3.38	120	70	7	9	17	9	0	0	0	1	16	26	24	19	43	0.619047619	0.614285714
140	5/16/16	179	unmanip	PlantationKey	BV	BV	3.38	80	45	8	19	0	1	0	0	0	0	27	1	8	20	28	0.035714286	0.622222222	pcb
142	5/18/16	181	unmanip	PlantationKey	BV	BV	3.38	80	35	2	14	9	2	0	0	0	0	16	11	11	16	27	0.407407407	0.771428571
143	5/20/16	182	unmanip	Frederick	GRT	GRT	3.38	125	35	0	4	10	2	0	0	0	0	4	12	10	6	16	0.75	0.457142857
146	5/20/16	185	unmanip	PlantationKey	BV	BV	3.38	10	40	6	6	1	0	0	0	0	0	12	1	7	6	13	0.076923077	0.325
149	5/23/16	188	unmanip	Frederick	GRT	GRT	3.38	80	50	0	1	2	3	0	2	0	0	1	7	2	4	8	0.875	0.16
150	5/23/16	188.5	unmanip	Frederick	GRT	GRT	3.38	35	50	3	2	4	8	4	2	0	0	9	14	7	10	23	0.608695652	0.46
153	5/27/16	191	unmanip	Aurora	GRT	GRT	3.38	80	50	2	5	3	6	5	5	0	0	12	14	5	11	26	0.538461538	0.52
155	5/31/16	193	unmanip	Frederick	GRT	GRT	3.38	35	50	0	0	1	8	0	0	0	0	0	9	1	8	9	1	0.18	gh
156	5/31/16	194	unmanip	Frederick	GRT	GRT	3.38	80	80	6	2	13	5	8	8	0	0	16	26	19	7	42	0.619047619	0.525	gh
157	5/31/16	195	unmanip	Frederick	GRT	GRT	3.38	80	60	0	1	0	12	4	3	1	0	5	15	1	13	21	0.75	0.35	gh
158	6/2/16	196	unmanip	PlantationKey	BV	BV	3.38	80	50	10	7	3	1	0	0	0	0	17	4	13	8	21	0.19047619	0.42
159	6/2/16	197	unmanip	PlantationKey	BV	BV	3.38	80	60	7	17	0	1	1	0	0	0	25	1	7	18	26	0.038461538	0.433333333
160	6/2/16	198	unmanip	PlantationKey	BV	BV	3.38	80	15	3	3	2	1	0	0	0	0	6	3	5	4	9	0.333333333	0.6
161	6/2/16	199	unmanip	PlantationKey	BV	BV	3.38	70	60	7	9	0	0	0	0	0	0	16	0	7	9	16	0	0.266666667
162	6/3/16	200	unmanip	Aurora	GRT	GRT	3.38	80	30	0	0	1	7	2	3	0	0	2	11	1	7	13	0.846153846	0.433333333
163	6/3/16	201	unmanip	Aurora	GRT	GRT	3.38	50	85	2	13	1	10	3	0	0	0	18	11	3	23	29	0.379310345	0.341176471
164	6/3/16	202	unmanip	KeyLargo	BV	BV	3.38	20	16	4	3	0	0	0	0	0	1	7	0	4	4	8	0	0.5
165	6/7/16	203	unmanip	Aurora	GRT	GRT	3.38	80	40	0	2	11	10	0	1	0	1	2	22	11	13	25	0.916666667	0.625
167	6/9/16	205	unmanip	Frederick	GRT	GRT	3.38	80	100	9	3	5	8	0	2	0	0	12	15	14	11	27	0.555555556	0.27
169	6/9/16	207	unmanip	Frederick	GRT	GRT	3.38	160	150	8	22	5	15	7	5	0	0	37	25	13	37	62	0.403225806	0.413333333
171	6/30/16	209	unmanip	Frederick	GRT	GRT	3.38	80	105	15	15	1	2	7	2	0	0	37	5	16	17	42	0.119047619	0.4
172	6/30/16	210	unmanip	Frederick	GRT	GRT	3.38	80	75	8	2	7	3	0	0	0	0	10	10	15	5	20	0.5	0.266666667
177	7/7/16	211	unmanip	Frederick	GRT	GRT	3.38	80	100	3	6	15	8	0	0	0	0	9	23	18	14	32	0.71875	0.32
178	7/7/16	212	unmanip	Frederick	GRT	GRT	3.38	105	60	3	9	17	7	0	0	0	0	12	24	20	16	36	0.666666667	0.6
204	8/11/16	227	unmanip	KeyLargo	BV	BV	3.38	35	35	4	3	1	0	0	0	0	0	7	1	5	3	8	0.125	0.228571429
205	8/12/16	228	unmanip	Frederick	GRT	GRT	3.38	80	95	11	10	12	18	3	2	0	0	24	32	23	28	56	0.571428571	0.589473684
207	8/12/16	230	unmanip	PlantationKey	BV	BV	3.38	80	100	9	11	1	0	3	0	1	0	23	1	11	11	25	0.041666667	0.25
211	8/25/16	232	unmanip	Frederick	GRT	GRT	3.38	35	27	2	3	4	8	0	0	0	0	5	12	6	11	17	0.705882353	0.62962963
174	7/1/16	186	unmanip	F1	F1	BV	3.38	160	20	0	0	11	6	0	0	0	0	0	17	11	6	17	1	0.85	F1: PK x FR
175	7/1/16	187	unmanip	F1	F1	BV	3.38	40	20	0	0	4	8	0	0	0	0	0	12	4	8	12	1	0.6	F1: FR x PK
176	7/1/16	188	unmanip	F1	F1	BV	3.38	160	20	0	0	7	7	0	0	0	0	0	14	7	7	14	1	0.7	F1: FR x PK
182	7/8/16	193	unmanip	F1	F1	GRT	3.38	40	19	0	1	5	2	0	0	0	0	1	7	5	3	8	0.875	0.4211	F1: PK x FR
183	7/8/16	194	unmanip	F1	F1	GRT	3.38	160	19	1	1	7	3	0	0	0	0	2	10	8	4	12	0.8333	0.6316	F1: PK x FR
184	7/8/16	195	unmanip	F1	F1	GRT	3.38	40	19	1	6	6	3	0	0	0	0	7	9	7	9	16	0.5625	0.8421	F1: FR x PK
185	7/8/16	196	unmanip	F1	F1	GRT	3.38	160	20	5	1	5	2	0	0	0	0	6	7	10	3	13	0.5385	0.65	F1: FR x PK
191	7/20/16	202	unmanip	F1	F1	BV	3.38	40	20	1	1	6	8	0	0	0	0	2	14	7	9	16	0.875	0.8	F1: PK x FR
192	7/20/16	203	unmanip	F1	F1	BV	3.38	40	20	1	1	4	10	0	0	0	0	2	14	5	11	16	0.875	0.8	F1: FR x PK
193	7/20/16	204	unmanip	F1	F1	GRT	3.38	40	20	4	6	3	2	0	0	0	0	10	5	7	8	15	0.3333	0.75	F1: PK x FR
NA	7/7/16	211	unmanip	Frederick	GRT	GRT	3.38	80	100	3	6	15	8	0	0	0	0	9	23	18	14	32	0.71875	0.32
NA	7/7/16	212	unmanip	Frederick	GRT	GRT	3.38	105	60	3	9	17	7	0	0	0	0	12	24	20	16	36	0.666667	0.6
NA	7/13/16	213	unmanip	FortLaunderdale	GFT	GRT	3.38	35	15	3	3	1	2	0	0	0	0	6	3	4	5	9	0.333333	0.6
NA	7/20/16	214	unmanip	PlantationKey	BV	BV	3.38	80	60	14	21	4	5	1	0	1	0	36	9	19	26	46	0.2	0.766667
NA	7/21/16	215	unmanip	Frederick	GRT	GRT	3.38	80	45	0	2	12	12	0	0	2	0	2	24	14	14	28	0.923077	0.622222	gh
NA	7/21/16	216	unmanip	Frederick	GRT	GRT	3.38	80	80	0	2	25	6	0	0	0	0	2	31	25	8	33	0.939394	0.4125	gh
NA	7/21/16	217	unmanip	Frederick	GRT	GRT	3.38	80	50	0	0	11	18	0	0	0	0	0	29	11	18	29	1	0.58	gh
NA	7/21/16	218	unmanip	PlantationKey	BV	BV	3.38	80	34	5	17	3	0	0	0	2	1	22	3	10	18	28	0.12	0.823529	pcb
NA	7/21/16	219	unmanip	PlantationKey	BV	BV	3.38	80	100	5	5	2	5	3	1	0	0	13	8	7	10	21	0.380952	0.21
NA	7/22/16	220	unmanip	Frederick	GRT	GRT	3.38	35	50	4	1	5	2	0	0	0	0	5	7	9	3	12	0.583333	0.24
NA	7/26/16	221	unmanip	Greenbrier	GRT	GRT	3.38	80	50	3	10	10	4	0	0	0	0	13	14	13	14	27	0.518519	0.54
NA	7/26/16	222	unmanip	Greenbrier	GRT	GRT	3.38	80	30	0	3	6	8	0	0	0	0	3	14	6	11	17	0.823529	0.566667
NA	8/3/16	223	unmanip	FortLaunderdale	GFT	GRT	3.38	80	75	6	9	2	3	3	1	1	0	18	6	9	12	25	0.25	0.333333
NA	8/3/16	224	unmanip	FortLaunderdale	GFT	GRT	3.38	35	15	1	4	1	5	1	0	0	0	6	6	2	9	12	0.5	0.8
204	8/11/16	227	unmanip	KeyLargo	BV	BV	3.38	35	35	4	3	1	0	0	0	0	0	7	1	5	3	8	0.125	0.2286
205	8/12/16	228	unmanip	Frederick	GRT	GRT	3.38	80	95	11	10	12	18	3	2	0	0	24	32	23	28	56	0.5714	0.5895
206	8/12/16	229	unmanip	Greenbrier	GRT	GRT	3.38	35	20	3	4	0	3	0	0	0	1	7	3	3	8	11	0.3	0.55
207	8/12/16	230	unmanip	PlantationKey	BV	BV	3.38	80	100	9	11	1	0	3	0	1	0	23	1	11	11	25	0.0417	0.25
210	8/24/16	231	unmanip	FortLaunderdale	GFT	GRT	3.38	80	16	0	1	6	0	0	0	0	0	1	6	6	1	7	0.8571	0.4375
211	8/25/16	232	unmanip	Frederick	GRT	GRT	3.38	35	27	2	3	4	8	0	0	0	0	5	12	6	11	17	0.7059	0.6296
213	8/29/16	234	unmanip	Frederick	GRT	BV	3.38	80	70	1	0	4	3	0	0	0	0	1	7	5	3	8	0.875	0.1143	cross-rearing
214	8/29/16	235	unmanip	Frederick	GRT	BV	3.38	80	70	0	1	1	0	0	0	0	0	1	1	1	1	2	0.5	0.0286	cross-rearing
215	8/29/16	236	unmanip	KeyLargo	BV	GRT	3.38	80	45	11	8	0	0	1	0	1	0	20	0	12	8	21	0	0.4667	cross-rearing
216	8/29/16	237	unmanip	FortLaunderdale	GFT	BV	3.38	80	45	6	11	0	2	4	0	0	0	21	2	6	13	23	0.087	0.5111	cross-rearing
217	8/29/16	238	unmanip	FortLaunderdale	GFT	BV	3.38	80	25	4	10	2	4	2	0	0	0	16	6	6	14	22	0.2727	0.88	cross-rearing
218	9/1/16	239	unmanip	Aurora	GRT	BV	3.38	80	37	0	0	12	16	0	0	0	0	0	28	12	16	28	1	0.7568	cross-rearing
219	9/1/16	240	unmanip	PlantationKey	BV	GRT	3.38	35	22	1	3	3	0	0	0	0	0	4	3	4	3	7	0.4286	0.3182	cross-rearing
220	9/1/16	241	unmanip	Leesburg	GRT	BV	3.38	35	10	0	0	4	0	0	0	0	0	0	4	4	0	4	1	0.4	cross-rearing
223	9/14/16	244	unmanip	PlantationKey	BV	GRT	3.38	80	75	11	12	0	1	0	0	0	0	23	1	11	13	24	0.041667	0.32	cross-rearing
225	9/14/16	246	unmanip	Frederick	GRT	BV	3.38	80	150	0	4	7	5	0	1	0	0	4	13	7	9	17	0.7647	0.1133	cross-rearing
233	11/1/16	FC224	unmanip	Frederick	GRT	BV	3.38	74	125	0	1	8	5	0	0	0	0	1	13	8	6	14	0.9286	0.112	cross-rearing
236	2/6/17	FC267	unmanip	F1	F1	GRT	3.38	60	39	2	5	8	9	0	0	0	0	7	17	10	14	24	0.7083	0.615385	F1: PK x AC
237	2/6/17	FC268	unmanip	F1	F1	GRT	3.38	40	20	0	5	5	3	0	0	0	0	5	8	5	8	13	0.6154	0.65	F1: PK x FR
238	2/6/17	FC269	unmanip	F1	F1	GRT	3.38	10	20	3	5	1	3	0	0	0	0	8	4	4	8	12	0.3333	0.6	F1: PK x FR
239	2/6/17	FC270	unmanip	F1	F1	GRT	3.38	20	40	0	0	6	9	0	0	0	0	0	15	9	6	15	1	0.375	F1: PK x AC
241	2/6/17	FC272	unmanip	F1	F1	GRT	3.38	40	32	1	8	8	0	0	0	0	0	9	8	9	8	17	0.4706	0.53125	F1: PK x FR
243	2/6/17	FC274	unmanip	F1	F1	GRT	3.38	40	32	5	2	3	3	0	0	0	0	7	6	8	5	13	0.4615	0.40625	F1: PK x AC
244	2/17/17	FC275	unmanip	F1	F1	GRT	3.38	104	52	2	4	14	12	0	0	0	0	6	26	16	16	32	0.8125	0.615385	F1: PK x AC
245	2/17/17	FC276	unmanip	F1	F1	GRT	3.38	27	52	3	9	6	8	0	0	0	0	7	14	9	17	26	0.6667	0.5	F1: PK x AC
246	2/17/17	FC277	unmanip	F1	F1	GRT	3.38	40	20	1	2	5	3	0	0	0	0	3	8	6	5	11	0.7273	0.55	F1: PK x AC
247	2/17/17	FC278	unmanip	F1	F1	GRT	3.38	10	20	4	1	3	2	0	0	0	0	5	5	7	3	10	0.5	0.5	F1: PK x AC
248	2/17/17	FC279	unmanip	F1	F1	GRT	3.38	10	20	0	2	4	0	0	0	0	0	2	4	4	2	6	0.6667	0.3	F1: PK x FR
249	2/17/17	FC280	unmanip	F1	F1	GRT	3.38	16	31	5	4	3	3	0	0	0	0	9	6	8	7	15	0.4	0.483871	F1: PK x FR
251	2/17/17	FC282	unmanip	F1	F1	GRT	3.38	10	20	5	4	2	1	0	0	0	0	9	3	7	5	12	0.25	0.6	F1: PK x FR
253	2/17/17	FC284	unmanip	F1	F1	GRT	3.38	60	31	3	5	1	1	0	0	0	0	8	2	4	6	10	0.2	0.322581	F1: PK x FR
254	2/17/17	FC285	unmanip	F1	F1	GRT	3.38	60	26	0	2	10	4	0	0	0	0	2	14	10	6	16	0.875	0.615385	F1: AC x PK
255	2/17/17	FC286	unmanip	F1	F1	GRT	3.38	40	16	1	3	1	6	0	0	0	0	4	7	2	9	11	0.6364	0.6875	F1: AC x PK
NA	21-Mar	FC294	unmanip	FortLaunderdale	GFT	GRT	3.38	32	16	1	3	4	1	0	0	0	0	4	5	5	4	9	0.555556	0.5625
NA	21-Mar	FC298	unmanip	FortLaunderdale	GFT	GRT	3.38	10	24	2	1	1	6	0	0	0	0	3	7	3	7	10	0.7	0.416667
NA	6/9/14	6	FoxO	PlantationKey	BV	BV	0.19635	35	12	0	0	9	5	0	0	0	0	0	14	9	5	14	1	1.166666667
NA	6/6/16	173	FoxO	PlantationKey	BV	BV	3.38	40	19	1	1	5	1	0	0	0	0	2	6	6	2	8	0.75	0.421052632
NA	9/24/14	69	FoxO	PlantationKey	BV	BV	3.38	80	10	0	2	6	0	0	0	1	0	2	6	7	2	9	0.75	0.9
NA	11/20/14	88	FoxO	PlantationKey	BV	BV	3.38	80	10	1	1	3	3	0	0	0	0	2	6	4	4	8	0.75	0.8
NA	2/20/15	113	FoxO	PlantationKey	BV	BV	3.38	80	33	0	0	6	9	0	0	0	0	0	15	6	9	15	1	0.454545455
NA	6/18/15	128	FoxO	PlantationKey	BV	BV	3.38	80	19	0	2	7	4	0	0	0	0	2	11	7	6	13	0.846153846	0.684210526
NA	8/1/16	216	FoxO	PlantationKey	BV	BV	3.38	80	30	0	2	12	10	0	0	0	0	2	22	12	12	24	0.9167	0.8
NA	NA	MMF_DB_GFPlo	GFP	PlantationKey	BV	BV	0.685	16	16	NA	NA	NA	NA	NA	NA	NA	NA	8	5	NA	NA	13	0.384615385	0.8125
NA	NA	MMF_GFPlo	GFP	PlantationKey	BV	BV	0.685	20	20	NA	NA	NA	NA	NA	NA	NA	NA	11	9	NA	NA	20	0.45	1
NA	7/7/14	52	GFP	PlantationKey	BV	BV	0.19635	35	12	1	3	7	1	0	0	0	0	4	8	8	4	12	0.666666667	1
NA	12/27/14	103	GFP	PlantationKey	BV	BV	3.38	80	35	4	18	8	2	0	0	0	0	22	10	12	20	32	0.3125	0.914285714
NA	6/18/15	129	GFP	PlantationKey	BV	BV	3.38	80	14	3	2	5	1	1	0	0	0	6	6	8	3	12	0.5	0.857142857
NA	NA	MMF_GFPhi	GFP	PlantationKey	BV	BV	0.685	80	17	NA	NA	NA	NA	NA	NA	NA	NA	10	7	NA	NA	17	0.411764706	1
NA	NA	MMF_DB_GFPhi	GFP	PlantationKey	BV	BV	0.685	80	16	NA	NA	NA	NA	NA	NA	NA	NA	9	5	NA	NA	14	0.357142857	0.875
NA	8/1/16	217	GFP	PlantationKey	BV	BV	3.38	80	25	1	7	9	6	0	0	0	0	8	15	10	13	23	0.6522	0.92
NA	12/12/14	104	InR01	PlantationKey	BV	BV	3.38	80	25	3	4	9	5	0	0	2	1	7	14	14	10	24	0.666666667	0.96
NA	1/16/15	105	InR01	PlantationKey	BV	BV	3.38	80	25	3	11	8	1	0	0	1	1	14	9	12	13	25	0.391304348	1
NA	1/18/15	106	InR01	PlantationKey	BV	BV	3.38	80	43	7	4	6	1	0	0	1	0	11	7	14	5	19	0.388888889	0.441860465
NA	7/5/15	138	InR01	KeyLargo	BV	BV	3.38	80	28	4	9	3	2	0	0	0	0	13	5	7	11	18	0.277777778	0.642857143
NA	10/9/15	139.1	InR02	PlantationKey	BV	BV	0.685	31	31	NA	NA	NA	NA	NA	NA	NA	NA	17	14	NA	NA	31	0.451612903	1
NA	7/2/16	191	InR02	KeyLargo	BV	BV	3.38	40	19	3	5	8	1	0	0	0	0	8	9	11	6	17	0.529411765	0.894736842
NA	10/9/15	139.2	InR02	PlantationKey	BV	BV	0.685	80	24	NA	NA	NA	NA	NA	NA	NA	NA	6	18	NA	NA	24	0.75	1
NA	7/2/16	192	InR02	KeyLargo	BV	BV	3.38	160	20	4	6	6	3	0	0	0	0	10	9	10	9	19	0.473684211	0.95
NA	6/9/16	174	InR12	PlantationKey	BV	BV	3.38	40	20	4	4	3	2	0	0	0	0	8	5	7	6	13	0.384615385	0.65
NA	7/2/16	189	InR12	KeyLargo	BV	BV	3.38	40	19	4	4	2	2	0	0	0	0	8	4	6	6	12	0.333333333	0.631578947
NA	6/10/16	176	InR12	PlantationKey	BV	BV	3.38	155	18	1	3	7	3	0	0	0	0	4	10	8	6	14	0.714285714	0.777777778
NA	7/2/16	190	InR12	KeyLargo	BV	BV	3.38	160	19	2	6	4	2	0	0	0	0	8	6	6	8	14	0.428571429	0.736842105
172	6/17/16	183	InR12	Frederick	GRT	GRT	3.38	40	21	NA	NA	NA	NA	1	1	NA	NA	1	1	NA	NA	2	0.5	0.095238095
173	6/18/16	184	InR12	Frederick	GRT	GRT	3.38	160	21	NA	NA	NA	NA	1	5	NA	NA	1	5	NA	NA	6	0.833333333	0.285714286
NA	12/14/16	225	FoxO	Frederick	GRT	GRT	3.38	40	31	NA	NA	NA	NA	2	5	NA	NA	2	5	NA	NA	7	0.714285714	0.225806452
NA	12/14/16	226	FoxO	Frederick	GRT	GRT	3.38	80	29	NA	NA	NA	NA	1	2	NA	NA	1	2	NA	NA	3	0.666666667	0.103448276
NA	12/14/16	227	InR02	Frederick	GRT	GRT	3.38	80	17	NA	NA	NA	NA	0	3	NA	NA	0	3	NA	NA	3	1	0.176470588
NA	12/14/16	228	InR02	Frederick	GRT	GRT	3.38	40	21	NA	NA	NA	NA	5	1	NA	NA	5	1	NA	NA	6	0.166666667	0.285714286
NA	1/17/17	244	FoxO	Frederick	GRT	GRT	3.38	100	34	1	0	6	3	0	0	0	0	1	9	7	3	10	0.9	0.294117647	FoxO_115-243_1.9ug/ul
NA	1/17/17	245	FoxO	Frederick	GRT	GRT	3.38	40	33	0	0	3	1	0	0	0	0	0	4	3	1	4	1	0.121212121	FoxO_115-243_1.9ug/ul
NA	1/18/17	246n248	InR01	Aurora	GRT	GRT	3.38	40	49	0	0	4	5	0	0	0	0	0	9	4	5	9	1	0.183673469	InR1_353-514_2ug/ul
NA	1/18/17	247n249	InR01	Aurora	GRT	GRT	3.38	100	48	0	0	11	8	0	0	0	0	0	19	11	8	19	1	0.395833333	InR1_353-514_2ug/ul
NA	1/19/17	250	InR02	Frederick	GRT	GRT	3.38	40	39	0	1	5	12	0	0	0	0	1	17	5	13	18	0.944444444	0.461538462	InR2_937-1102_2ug/ul
NA	1/19/17	251	InR02	Frederick	GRT	GRT	3.38	10	41	1	2	4	1	0	0	0	0	3	5	5	3	8	0.625	0.195121951	InR2_937-1102_2ug/ul
NA	1/23/17	252	FoxO	Frederick	GRT	GRT	3.38	10	30	0	1	10	4	0	0	0	0	1	14	10	5	15	0.933333333	0.5	FoxO_247-390_1.8ug/ul
NA	1/23/17	253	FoxO	Frederick	GRT	GRT	3.38	40	30	0	0	8	10	0	0	0	0	0	18	8	10	18	1	0.6	FoxO_247-390_1.8ug/ul
NA	1/23/17	255	InR02	Aurora	GRT	GRT	3.38	40	30	0	0	8	7	0	0	0	0	0	15	8	7	15	1	0.5	InR2_1287-1430_2.0ug/ul
NA	1/23/17	256	InR02	Aurora	GRT	GRT	3.38	10	30	0	0	9	3	0	0	0	0	0	12	9	3	12	1	0.4	InR2_1287-1430_2.0ug/ul
NA	2/9/17	285	insulin	KeyLargo	BV	BV	3.38	180	21	0	0	11	9	0	0	0	0	0	20	11	9	20	1	0.952380952	insulin_8ng
NA	2/14/17	286	insulin	KeyLargo	BV	BV	3.38	180	21	0	0	10	9	0	0	0	0	0	19	10	9	19	1	0.904761905	insulin_16ng
NA	2/23/17	287	insulin	KeyLargo	BV	BV	3.38	60	10	0	1	2	6	0	0	0	0	1	8	2	7	9	0.888888889	0.9	insulin_160ng
NA	3/15/17	295	insulin	KeyLargo	BV	BV	3.38	40	21	0	0	0	0	4	14	0	0	4	14	NA	NA	18	0.78	0.857142857	insulin_160ng
NA	4/17/17	297	insulin	Aurora	GRT	GRT	3.38	40	19	0	0	3	7	0	0	0	0	0	10	3	7	10	1	0.52631579	insulin_160ng
NA	4/17/17	298	insulin	Aurora	GRT	GRT	3.38	160	18	0	0	4	1	0	0	0	0	0	5	4	1	5	1	0.277777778	insulin_160ng
302	5/15/17	FC310	unmanip	Frederick	GRT	GRT	3.38	40	54	0	1	14	11	0	0	0	0	1	25	14	12	26	0.961538462	0.481481481	gh
303	5/15/17	FC311	unmanip	Frederick	GRT	GRT	3.38	70	54	0	0	9	22	0	0	0	0	0	31	9	22	31	1	0.574074074	gh
305	5/15/17	FC313	unmanip	PlantationKey	BV	BV	3.38	10	18	3	2	0	0	0	0	0	0	5	0	3	2	5	0	0.277777778
306	5/15/17	FC314	unmanip	PlantationKey	BV	BV	3.38	41	19	3	3	1	3	0	0	3	3	6	4	7	9	16	0.4	0.842105263
308	5/15/17	FC316	unmanip	Frederick	GRT	GRT	3.38	45	24	0	0	5	7	0	0	2	5	0	12	7	12	19	1	0.791666667
313	5/18/17	FC321	unmanip	KeyLargo	BV	BV	3.38	80	48	0	1	7	8	0	0	2	4	1	15	9	13	22	0.9375	0.458333333
314	5/18/17	FC322	unmanip	Frederick	GRT	GRT	3.38	15	27	1	1	1	0	0	0	4	3	2	1	6	4	10	0.333333333	0.37037037
315	5/18/17	FC323	unmanip	Frederick	GRT	GRT	3.38	60	27	0	1	4	8	0	0	3	0	1	12	7	9	16	0.923076923	0.592592593
318	6/5/17	326	insulin	KeyLargo	BV	BV	3.38	160	21	NA	NA	NA	NA	NA	NA	NA	NA	5	12	NA	NA	17	0.705882353	0.80952381	insulin_160ng
319	6/6/17	327	insulin	Aurora	GRT	GRT	3.38	160	20	NA	NA	NA	NA	NA	NA	NA	NA	1	14	NA	NA	15	0.933333333	0.75	insulin_160ng
320	6/8/17	328	insulin	Aurora	GRT	GRT	3.38	40	20	NA	NA	NA	NA	NA	NA	NA	NA	0	10	NA	NA	10	1	0.5	insulin_160ng
324	6/19/17	332	insulin	KeyLargo	BV	BV	3.38	40	19	NA	NA	NA	NA	NA	NA	NA	NA	9	5	NA	NA	14	0.357142857	0.736842105	insulin_200ng
337	6/27/17	345	insulin	KeyLargo	BV	BV	3.38	35	19	NA	NA	NA	NA	NA	NA	NA	NA	9	7	NA	NA	16	0.4375	0.842105263	insulin_160ng
326	6/15/17	334	GFP	Frederick	GRT	GRT	3.38	160	20	0	1	8	2	0	0	0	0	1	10	8	3	11	0.909090909	0.55	1ug/ul
327	6/15/17	335	GFP	Frederick	GRT	GRT	3.38	40	20	0	0	9	3	0	0	0	0	0	12	9	3	12	1	0.6	1ug/ul
328	6/20/17	336	GFP	Aurora	GRT	GRT	3.38	160	20	0	0	4	2	0	0	0	0	0	6	4	2	6	1	0.3	1ug/ul
342	7/5/17	350	GFP	PlantationKey	BV	BV	3.38	20	12	0	4	4	2	0	0	0	0	4	6	4	6	10	0.6	0.833333333
347	7/11/17	355	GFP	PlantationKey	BV	BV	3.38	20	12	4	2	3	0	0	0	0	0	6	3	7	2	9	0.333333333	0.75
