# Supplementary material for: Manipulation of insulin signaling phenocopies evolution of a host-associated polyphenism
Source: Nat Commun. 2018 Apr 27;9:1699. doi: 10.1038/s41467-018-04102-1 (PMC5923257; doi:10.1038/s41467-018-04102-1)
Supplement: Supplementary file 3 — Supplementary Data 1 [file 41467_2018_4102_MOESM3_ESM.zip › readland.tps.scale.option.R]

# Modification of the geomorph-package function readland.tps()
# to allow for scale to be multiplied (e.g. when mm/pixel, as in the defult)
# or divided (e.g. when scale is recorded as pixels/mm).
# Dave Angelini, 3 August 2016

readland.tps.scale.option <- function (file, specID = c("None", "ID", "imageID"),
    readcurves = FALSE, warnmsg = T,
    multiplyscale = TRUE )
{
    # file <- "GM_data/tmp.tps.txt" # for development / debugging
    ignore.case = TRUE
    specID <- match.arg(specID)
    tpsfile <- scan(file = file, what = "char", sep = "\n", quiet = TRUE)
    lmdata <- grep("LM=", tpsfile, ignore.case)
    if (length(lmdata) != 0) {
        nland <- as.numeric(sub("LM=", "", tpsfile[lmdata], ignore.case))
        k <- 2
    }
    if (length(lmdata) == 0) {
        lmdata <- grep("LM3=", tpsfile, ignore.case)
        nland <- as.numeric(sub("LM3=", "", tpsfile[lmdata],
            ignore.case))
        k <- 3
    }
    n <- nspecs <- length(lmdata)
    if (max(nland) - min(nland) != 0) {
        stop("Number of landmarks not the same for all specimens.")
    }
    p <- nland[1]
    imscale <- as.numeric(sub("SCALE=", "", tpsfile[grep("SCALE",
        tpsfile, ignore.case)], ignore.case))
    if (is.null(imscale)) {
        imscale = array(1, nspecs)
    }
    if (warnmsg == T) {
        if (length(imscale) != nspecs) {
            print("Not all specimens have scale. Assuming landmarks have been previously scaled.")
        }
    }
    if (length(imscale) != nspecs) {
        imscale = array(1, nspecs)
    }
    crvs <- grep("CURVES=", tpsfile, ignore.case)
    if (length(crvs) > 0) {
        if (readcurves == TRUE && length(crvs) == 0) {
            stop("No CURVES= field present in file")
        }
        ncurve <- as.numeric(sub("CURVES=", "", tpsfile[crvs],
            ignore.case))
        ncurvepts <- as.numeric(sub("POINTS=", "", tpsfile[grep("POINTS=",
            tpsfile, ignore.case)], ignore.case))
        if (max(ncurve) - min(ncurve) != 0) {
            stop("Number of curves not the same for all specimens.")
        }
        if (warnmsg == T && readcurves == T) {
            print(paste("Landmarks 1:", p, " are fixed landmarks.",
                sep = ""))
            print(paste("Landmarks ", p + 1, ":", p + sum(ncurvepts[1:ncurve[1]]),
                " are semilandmarks.", sep = ""))
        }
        p <- nland[1] + sum(ncurvepts[1:ncurve[1]])
    }
    tmp <- tpsfile[-(grep("=", tpsfile))]
    options(warn = -1)
    tmp <- matrix(as.numeric(unlist(strsplit(tmp, "\\s+"))), ncol = k, byrow = T)
    if (warnmsg == T) {
        if (sum(which(is.na(tmp) == TRUE)) > 0) {
            print("NOTE.  Missing data identified.")
        }
    }
    coords <- aperm(array(t(tmp), c(k, p, n)), c(2, 1, 3))
    imscale <- aperm(array(rep(imscale, p * k), c(n, k, p)), c(3, 2, 1))
    cat("     Scale applied by ")
    if (multiplyscale) { coords <- coords * imscale; cat("multiplication\n") }
    else { coords <- coords / imscale; cat("division\n") }
    if (readcurves == F) {
        coords <- coords[1:nland, , ]
        if (n == 1)
            coords <- array(coords, c(nland, k, n))
    }
    if (specID == "None") {
        if (warnmsg == T) {
            print("No Specimen names extracted")
        }
    }
    if (specID == "imageID") {
        imageID <- (sub("IMAGE=", "", tpsfile[grep("IMAGE", tpsfile,
            ignore.case)], ignore.case))
        if (length(imageID) != 0) {
            imageID <- sub(".jpg", "", imageID, ignore.case)
            imageID <- sub(".tif", "", imageID, ignore.case)
            imageID <- sub(".bmp", "", imageID, ignore.case)
            imageID <- sub(".tiff", "", imageID, ignore.case)
            imageID <- sub(".jpeg", "", imageID, ignore.case)
            imageID <- sub(".jpe", "", imageID, ignore.case)
            dimnames(coords)[[3]] <- as.list(imageID)
            if (warnmsg == T) {
                print("Specimen names extracted from line IMAGE=")
            }
        }
        if (length(imageID) == 0) {
            if (warnmsg == T) {
                print("No name given under IMAGE=. Specimen names not extracted")
            }
        }
    }
    if (specID == "ID") {
        ID <- sub("ID=", "", tpsfile[grep("ID", tpsfile, ignore.case)],
            ignore.case)
        if (length(ID) == 0) {
            if (warnmsg == T) {
                print("No name given under ID=. Specimen names not extracted")
            }
        }
        if (length(ID) != 0) {
            dimnames(coords)[[3]] <- as.list(ID)
            if (warnmsg == T) {
                print("Specimen names extracted from line ID=")
            }
        }
    }
    return(coords = coords)
}
