# Supplementary material for: Manipulation of insulin signaling phenocopies evolution of a host-associated polyphenism
Source: Nat Commun. 2018 Apr 27;9:1699. doi: 10.1038/s41467-018-04102-1 (PMC5923257; doi:10.1038/s41467-018-04102-1)
Supplement: Supplementary file 3 — Supplementary Data 1 [file 41467_2018_4102_MOESM3_ESM.zip › RNAi.linear.csv]

id	method	treatment	sex	morph	measurer	daid	pw	bl	lb	lr	an	f1	f2	f3	fwl
Jh069B	linear	dsFoxO	m	SW	MP	1823.35405	3215.548	10795.8207	5673.5021	1492.4	NA	1543.5147	1852.475581	2441.871338	5602.39785
Jh069C	linear	dsFoxO	m	SW	MP	1822.95225	3214.52915	11093.0092	5756.5312	1550.4027	7046.015025	1477.732506	1859.722331	2457.920019	5754.357175
Jh069G	linear	dsFoxO	m	SW	MP	1810.1664	3100.79105	10720.2249	5676.6017	1566.51775	7561.97645	1466.022906	1919.377075	2520.023233	5943.590625
Jh069H	linear	dsFoxO	m	LW	MP	1794.1518	3405.3411	12399.67715	6444.97245	1729.21805	6854.126825	1258.114725	2099.263294	2641.481633	9064.170325
Jh069I	linear	dsFoxO	m	LW	MP	1665.59015	3302.0211	11970.43995	5917.2512	1799.5187	7480.78415	1337.213719	1893.713894	2552.1188	9562.10815
Jh069E	linear	dsFoxO	f	SW	MP	2025.1868	3558.8287	10623.2763	6604.51575	1837.30225	7379.1144	1417.509144	1983.38525	2703.23865	5538.820175
Jh069F	linear	dsFoxO	f	SW	MP	2011.51125	3389.0682	11322.48005	6809.9073	1839.56955	NA	1661.292325	2006.619694	NA	6601.53095
Jh069A	linear	dsFoxO	f	SW	MP	1973.5268	3656.1791	12956.11275	7090.9664	1853.14465	8116.40305	1580.017513	2059.903038	2910.517225	3988.227338
Jh069D	linear	dsFoxO	f	SW	MP	2015.18485	3804.94555	11956.66395	7593.1016	2209.94305	7532.924875	1683.81465	2210.915263	2911.363875	4191.086113
088_1	linear	dsFoxO	m	SW	DRA	1507.48533	3104.05791	13168.07067	5187.79614	1430.88105	7416.959895	2069.11143	2460.281535	2706.900855	5330.690655
088_2	linear	dsFoxO	f	LW	DRA	1692.17736	3795.55422	12389.92491	7448.61903	2026.7439	7586.415675	2454.52761	2850.39765	3338.23011	9948.930675
088_3	linear	dsFoxO	m	SW	DRA	1523.35254	2904.23001	12201.55467	5245.87314	1350.85668	7138.814085	1883.705985	2337.04716	2744.894685	4829.98446
088_4	linear	dsFoxO	f	SW	DRA	1818.43389	3585.31548	14086.5405	6363.43953	1752.08988	7626.33465	2227.041435	2707.503135	3171.89328	6960.2058
088_5	linear	dsFoxO	f	SW	DRA	1761.14559	3604.33749	14937.6195	6779.76558	1807.24152	7889.814225	1927.772805	2498.160645	3262.17075	4427.336978
088_6	linear	dsFoxO	m	SW	DRA	1520.24793	3083.96757	12317.64414	5485.80285	1522.89366	7086.523275	2295.034545	2526.72951	2780.03127	5266.52991
088_7	linear	dsFoxO	m	LW	DRA	1458.42819	3363.39681	12137.14656	5737.29777	1591.8834	7305.573945	2271.98658	2569.760265	2948.60514	9013.65078
088_8	linear	dsFoxO	f	SW	DRA	1873.97988	3631.44009	14591.45907	6561.23115	1771.72134	8075.352315	2280.264345	2665.55505	3151.12179	6332.28588
MMF_Jhae_PK13_FoxO_11-20-14_Jhae_LW_f_2	landmark	dsFoxO	f	LW	MMF	1714.523793	3787.297165	12428.59286	7436.485714	2100	7534.957143	2690.121429	2980.421429	3339.9	9945.289713
MMF_Jhae_PK13_FoxO_11-20-14_Jhae_LW_m_7	landmark	dsFoxO	m	LW	MMF	1471.880544	3328.225004	12154.25	5679.578571	1650.135714	7281.332143	2419.15	2907.421429	3183.35	9412.405909
MMF_Jhae_PK13_FoxO_11-20-14_Jhae_SW_f_4	landmark	dsFoxO	f	SW	MMF	1805.660035	3514.298613	14079.48571	6286.792857	1765.485714	7588.257143	2333.75	2971.164286	3162.435714	6925.236295
MMF_Jhae_PK13_FoxO_11-20-14_Jhae_SW_f_5	landmark	dsFoxO	f	LW	MMF	1819.274369	3581.152603	14795.41429	6710.564286	1843.978571	7942.064286	2103.935714	2728.171429	3721.978571	8819.054677
MMF_Jhae_PK13_FoxO_11-20-14_Jhae_SW_f_8	landmark	dsFoxO	f	SW	MMF	1879.663283	3581.405898	14495.61429	6435.564286	1932.85	8054.110714	2155.035714	2805.507143	3013.207143	6326.635949
MMF_Jhae_PK13_FoxO_11-20-14_Jhae_SW_m_1	landmark	dsFoxO	m	SW	MMF	1522.025116	3083.200034	13030.7	5145.042857	1394.342857	7285.814286	2306.035714	2511.078571	2729.771429	5413.943001
MMF_Jhae_PK13_FoxO_11-20-14_Jhae_SW_m_3	landmark	dsFoxO	m	SW	MMF	1562.952088	2848.19471	12243.2	5234.935714	1384.921429	7175.432143	1782.7	2496.5	2786.785714	4922.709249
MMF_Jhae_PK13_FoxO_11-20-14_Jhae_SW_m_6	landmark	dsFoxO	m	SW	MMF	1495.266075	3066.679067	12197.82857	5391.871429	1606.142857	7129.510714	2435.042857	2572.228571	2939.7	5287.586366
MMF_PK13_01_JhÍFoxO_injct_Jaeh_SW_f	landmark	dsFoxO	f	SW	MMF	1704.550215	3220.009191	11039.20714	6045.214286	1804.585714	6877.775	2098.907143	2511.442857	2734.557143	5377.109518
MMF_PK13_02_JhÍFoxO_injct_Jaeh_SW_f	landmark	dsFoxO	f	SW	MMF	1667.30713	3121.560536	10265.64917	5925.593923	1721.609116	7182.040746	2020.635359	2483.425414	2556.754144	4782.004236
MMF_PK13_03_JhÍFoxO_injct_Jaeh_SW_f	landmark	dsFoxO	f	SW	MMF	1642.198159	3142.013733	10121.93019	5696.9814	1614.313005	7141.367991	1675.981545	2278.198081	2743.836249	5168.819029
MMF_PK13_04_JhÍFoxO_injct_Jaeh_SW_m	landmark	dsFoxO	m	SW	MMF	1405.04935	2680.942977	9621.968526	5231.171842	1476.696642	6634.740762	1668.757904	2191.225235	2412.84249	4522.710052
MMF_PK13_05_JhÍFoxO_injct_Jaeh_SW_m	landmark	dsFoxO	m	SW	MMF	1605.20776	3073.325784	10609.82224	5951.599861	1771.711398	7015.416521	2035.036598	2563.471593	3165.088881	6160.437804
MMF_PK13_06_JhÍFoxO_injct_Jaeh_SW_f	landmark	dsFoxO	m	SW	MMF	1249.179431	2601.535762	9083.74347	4661.163046	1237.45532	NA	1764.909266	1992.177619	2447.353588	4956.898442
MMF_PK13_07_JhÍFoxO_injct_Jaeh_SW_f	landmark	dsFoxO	f	SW	MMF	1796.934484	3328.180082	11448.35691	6050.15064	1718.811895	6898.258571	1921.429966	2236.623706	2850.343125	5417.445307
MMF_PK13_08_JhÍFoxO_injct_Jaeh_SW_m	landmark	dsFoxO	m	SW	MMF	1359.63226	2710.714839	10250.58352	5092.298997	1455.960717	6857.430161	1923.790021	2111.705641	2581.560752	5110.128867
MMF_PK13_09_JhÍFoxO_injct_Jaeh_SW_f	landmark	dsFoxO	f	SW	MMF	1626.82543	3138.085206	10517.97895	5878.175439	1611.178947	6791.182456	1876.989474	2348.85614	2469.985965	6458.327279
MMF_PK13_10_JhÍFoxO_injct_Jaeh_SW_m	landmark	dsFoxO	m	SW	MMF	1454.617608	2927.751148	9623.374876	5311.032432	1508.43365	7157.937969	2156.918284	2458.554029	2989.597791	5604.300714
MMF_PK13_11_JhÍFoxO_injct_Jaeh_LW_m	landmark	dsFoxO	m	LW	MMF	1468.873111	3351.29509	10092.14328	5610.358064	1551.096286	6795.253676	2233.343248	2608.488428	2938.542817	9047.501128
MMF_Jhae_GFP_JCV_Dec-14_Jhae_LW_f_103.4	landmark	dsGFP	f	LW	MMF	1719.463266	3495.248683	11314.97857	6945.571429	1759.235714	7840.507143	2194.621429	2740.342857	3414.95	8983.908517
MMF_Jhae_GFP_JCV_Dec-14_Jhae_LW_m_103.1	landmark	dsGFP	m	LW	MMF	1525.264989	3374.453848	9969.471429	5635.757143	1458.557143	6957.2	2050.55	2606.635714	3017.171429	8673.287409
MMF_Jhae_GFP_JCV_Dec-14_Jhae_LW_m_103.7	landmark	dsGFP	m	LW	MMF	1838.322044	3972.570465	13730.36429	7679.085714	2186.135714	8011.746429	2213.064286	3342.307143	3319.771429	10219.77985
MMF_Jhae_GFP_JCV_Dec-14_Jhae_SW_f_103.3	landmark	dsGFP	f	SW	MMF	1752.404438	3495.248683	11744.52143	6155.078571	1736.771429	7360.139286	2183.821429	2658.007143	3430.242857	6503.68432
MMF_Jhae_GFP_JCV_Dec-14_Jhae_SW_f_103.5	landmark	dsGFP	f	LW	MMF	1696.545978	3715.506454	12592	8339.928571	2152.478571	7905.175	2257.335714	2864.785714	3146.135714	10022.0929
MMF_Jhae_GFP_JCV_Dec-14_Jhae_SW_f_103.6	landmark	dsGFP	f	SW	MMF	1647.861997	3047.859574	9258.157143	6015.478571	1663.857143	6944.339286	2039.771429	2474.7	2927.257143	5043.637958
MMF_PK13_01_GFP_injct_Jaeh_SW_f	landmark	dsGFP	m	SW	MMF	1608.393533	3251.594466	11215.69687	6341.285675	1756.428374	7291.749792	2035.813245	2556.539208	3055.597118	6660.981737
MMF_PK13_02_GFP_injct_Jaeh_SW_f	landmark	dsGFP	f	SW	MMF	1804.76657	3508.290259	12305.6459	6668.631756	1662.424785	7327.207676	2361.684827	2692.944652	2884.954193	6215.250012
MMF_PK13_03_GFP_injct_Jaeh_SW_f	landmark	dsGFP	f	SW	MMF	1531.533074	3028.63447	9437.02974	5672.202104	1620.422516	6764.813988	1936.081264	2232.906935	2564.97639	6293.329393
MMF_PK13_04_GFP_injct_Jaeh_SW_f	landmark	dsGFP	f	SW	MMF	1642.989515	3297.214699	10517.33934	5647.681893	1535.150988	6753.839071	2096.468703	2321.626	2679.898375	5780.056436
MMF_PK13_05_GFP_injct_Jaeh_SW_f	landmark	dsGFP	f	LW	MMF	1610.880278	3400.355662	11197.30681	7081.730013	1696.800779	7531.59569	2170.814721	3012.386761	2912.995943	9530.500995
MMF_PK13_06_GFP_injct_Jaeh_SW_m	landmark	dsGFP	m	SW	MMF	1466.703845	2838.60651	8992.599605	4858.013279	1354.369775	6585.967711	1900.825892	2182.825434	2523.118719	5183.641737
SH_PK13_01_GFP_Jaeh_SW_m	landmark	dsGFP	m	SW	MMF	1796.269576	3206.294951	11209.31891	5841.844515	1796.36693	NA	2101.985114	2307.893439	2719.950916	6454.683492
SH_PK13_02_GFP_Jaeh_SW_f	landmark	dsGFP	m	SW	SH	1980.454107	3378.005708	11361.98722	6578.873417	1741.770691	7207.534441	2164.13487	2361.638278	3185.93236	5975.676873
SH_PK13_03_GFP_Jaeh_SW_f	landmark	dsGFP	f	SW	SH	1649.311117	2969.673149	12567.5375	6880.091006	1702.475177	7319.909911	2386.415136	2796.982362	3062.719445	6196.138539
SH_PK13_04_GFP_Jaeh_SW_f	landmark	dsGFP	f	SW	SH	1722.029642	3043.447398	9565.257224	5732.722524	1487.83728	6752.027118	1933.947959	2322.893856	2650.338998	5426.472201
SH_PK13_05_GFP_Jaeh_SW_f	landmark	dsGFP	f	LW	SH	1696.97803	3325.386858	11041.87517	7057.955235	1717.0076	7411.556151	2202.431552	2583.823622	2859.341304	9270.409864
SH_PK13_06_GFP_Jaeh_SW_m	landmark	dsGFP	m	SW	SH	1495.931205	2729.251756	9054.047438	4886.971777	1288.329197	6529.078316	1861.353956	2187.986379	2576.741501	4915.015328
SH_PK13_07_GFP_Jaeh_SW_m	landmark	dsGFP	m	SW	SH	1813.147173	3185.885516	11242.61974	5683.56149	1395.482787	NA	1803.079791	2281.530041	2853.387215	5907.729901
SH_PK13_08_GFP_Jaeh_SW_f	landmark	dsGFP	f	LW	SH	1607.457144	3239.98613	10431.75784	7079.550607	1806.022448	7022.382016	2306.213548	2373.389691	2928.877001	8785.780998
SH_PK13_09_GFP_Jaeh_SW_f	landmark	dsGFP	f	LW	SH	1665.384103	3292.538806	9885.696994	6791.290055	1760.095316	7116.259313	2158.001338	2553.023463	2909.450154	8663.122608
SH_PK13_10_GFP_Jaeh_SW_f	landmark	dsGFP	f	LW	SH	1545.351835	3067.229206	9267.911774	5055.614602	1379.507022	6271.019286	1899.598444	2183.282065	2510.740658	7935.827771
SH_PK13_11_GFP_Jaeh_SW_f	landmark	dsGFP	f	LW	SH	1484.964811	2971.472195	10159.66719	5721.120423	1415.778122	7099.658972	2104.685116	2453.00533	3035.22249	8071.233783
SH_tr106_InR1_LWf_01	landmark	dsInR01	f	LW	SH	1735.128364	3262.779593	10667.08238	6615.121263	1666.081714	NA	1860.594098	2594.847141	3026.599495	8752.554147
SH_tr106_InR1_LWm_02	landmark	dsInR01	m	LW	SH	1497.570662	3002.632181	10212.23016	5647.896705	1358.595183	6259.020984	2166.961505	2513.244339	2919.414663	8351.719148
SH_tr106_InR1_SWf_03	landmark	dsInR01	f	SW	SH	1452.191051	2587.074018	9152.383728	5188.897982	1420.591791	6535.584537	1797.664887	2282.711941	2609.180539	5608.138122
SH_tr106_InR1_SWm_04	landmark	dsInR01	m	SW	SH	1582.420416	2656.232389	9450.953136	5360.999188	1335.904224	6922.249101	1856.605425	2166.961505	2690.202257	5217.867006
SH_tr106_InR1_LWf_05	landmark	dsInR01	f	LW	SH	1812.549646	3484.243041	11911.78516	7622.727551	1919.649418	7505.104735	2278.952831	2657.288529	3301.308602	9623.075959
SH_tr106_InR1_SWf_06	landmark	dsInR01	f	SW	SH	1687.492535	2995.484957	10059.46254	6217.69589	1694.748509	7270.845509	2102.518607	2273.665687	2661.901329	5441.655664
SH_tr106_InR1_SWf_07	landmark	dsInR01	f	SW	SH	1696.920451	2998.095282	10202.70325	5920.948647	1506.663915	6342.926599	2071.563346	2387.249613	3158.110929	5264.117326
SH_tr106_InR1_SWf_08	landmark	dsInR01	f	SW	SH	1733.644714	3044.563248	10308.87657	6177.644159	1636.209708	6777.30459	2119.743075	2447.416884	2677.777109	4932.328457
SH_tr106_InR1_LWf_09	landmark	dsInR01	f	LW	SH	1693.277162	3400.900018	10890.97895	6629.217923	1743.251062	7232.46529	2015.463661	2461.850715	3153.117913	8850.710232
SH_tr106_InR1_SWf_10	landmark	dsInR01	f	SW	SH	1665.883882	2884.789028	9889.011323	5839.066064	1421.890262	6335.964355	2053.707577	2222.049673	3444.133233	5489.958255
SH_tr106_InR1_LWf_11	landmark	dsInR01	f	LW	SH	1878.431727	3583.527225	11917.81121	7601.521584	2001.976781	7609.692625	2395.485219	2893.839807	3195.723543	9699.184895
SH_tr106_InR1_LWm_12	landmark	dsInR01	m	LW	SH	1492.234535	3273.833649	10654.26267	5901.672451	1443.390358	7189.343141	2238.664362	2583.311554	3545.256142	8767.517551
SH_tr106_InR1_LWf_13	landmark	dsInR01	f	LW	SH	1738.97993	3278.357865	11107.24251	7064.636126	1851.985451	7085.956875	2162.893919	2614.675725	3138.397127	9459.63753
SH_tr106_InR1_LWf_14	landmark	dsInR01	f	LW	SH	1829.464175	3207.010041	11663.54764	6420.515619	1679.238596	7635.009221	2042.286771	2652.051602	3112.908357	8593.623004
SH_tr106_InR1_SWf_15	landmark	dsInR01	f	SW	SH	1616.144754	2812.304567	10661.89567	5532.103226	1380.073758	NA	2057.538425	2494.004013	2884.621381	5959.826305
SH_tr106_InR1_LWf_16	landmark	dsInR01	f	LW	SH	1477.817811	2700.465301	9601.561419	5188.897982	1506.513264	6524.536773	1848.857642	2293.544488	2723.14468	7488.712392
SH_tr106_InR1_LWf_17	landmark	dsInR01	f	LW	SH	1707.924219	2955.635622	11493.2686	6413.44218	1678.822512	6918.177928	2195.31265	2541.832222	3170.112818	8325.414689
SH_tr106_InR1_LWf_18	landmark	dsInR01	f	LW	SH	1502.065769	2907.923859	10012.76063	6069.132161	1506.663915	7139.836246	2316.35023	2600.464283	3182.437531	8198.892477
SH_tr106_InR1_LWf_19	landmark	dsInR01	f	LW	SH	1743.251107	3489.75551	11126.76262	7704.739264	2131.077794	7806.970536	2548.833922	2859.218697	3166.676533	9598.255854
